# Supplementary material for: Identification of human short introns
Source: PLoS One. 2017 May 17;12(5):e0175393. doi: 10.1371/journal.pone.0175393 (PMC5435141; doi:10.1371/journal.pone.0175393)
Supplement: S1 Table — For each predicted short intron, the sequences of the intron and flanking exons were evaluated for repetitive DNA elements. (XLSX) [file pone.0175393.s001.xlsx]

## Sheet: IntronTextFiles
Intron Sequences	Left Flank	Right Flank	Results of Deletion Screener (0 indicates direct repeat, 1 indicates inverted repeat, 2 indicates homopolymeric expansion, and 3 indicates no repetitive sequences were detected)
>HG38_CHR1_136903_136953_+ +	>HG38_CHR1_136896_136902_+ +	>HG38_CHR1_136954_136960_+ +
CTCTGTCCGCGTGGGAGGGGCCGGTGTGAGGCAAGGGGCTCGGGCTGAC	GGCTGA	CTCTCA	0
>HG38_CHR1_191341_191387_+ +	>HG38_CHR1_191334_191340_+ +	>HG38_CHR1_191388_191394_+ +
GTGCATCCAGCACCACAGAAAACAGAGCCACCACAGAAAACAGAG	AGCAGA	GTGACT	3
>HG38_CHR1_201381_201392_+ +	>HG38_CHR1_201374_201380_+ +	>HG38_CHR1_201393_201399_+ +
CTCTCTCTCT	TGTCTC	CTCTCT	0
>HG38_CHR1_629114_629154_+ +	>HG38_CHR1_629107_629113_+ +	>HG38_CHR1_629155_629161_+ +
CGAATACGCCGCAGGCCCCTTCGCCCTATTCTTCATAGC	TCAACA	AATACA	3
>HG38_CHR1_629225_629259_+ +	>HG38_CHR1_629218_629224_+ +	>HG38_CHR1_629260_629266_+ +
CTCCCCTGAACTCTACACAACATATTTTGTCAC	ACGCAC	AGACCC	3
>HG38_CHR1_629276_629338_+ +	>HG38_CHR1_629269_629275_+ +	>HG38_CHR1_629339_629345_+ +
CTCCCTGTTCTTATGAATTCGAACAGCATACCCCCGATTCCGCTACGACCAACTCATACAC	TTCTGA	CCTATG	3
>HG38_CHR1_629327_629361_+ +	>HG38_CHR1_629320_629326_+ +	>HG38_CHR1_629362_629368_+ +
ACTCATACACCTCCTATGAAAAAACTTCCTACC	ACGACC	TCACCC	3
>HG38_CHR1_629739_629779_+ +	>HG38_CHR1_629732_629738_+ +	>HG38_CHR1_629780_629786_+ +
AAATAAACATGCTAGCTTTTATTCCAGTTCTAACCAAAA	GGCCTA	ATAAAC	0
>HG38_CHR1_629823_629834_+ +	>HG38_CHR1_629816_629822_+ +	>HG38_CHR1_629835_629841_+ +
CGCAAGCAAC	TTCCTC	CATCCA	3
>HG38_CHR1_629825_629886_+ +	>HG38_CHR1_629818_629824_+ +	>HG38_CHR1_629887_629893_+ +
CAAGCAACCGCATCCATAATCCTTCTAATAGCTATCCTCTTCAACAATATACTCTCCGGA	CCTCAC	ATGAAC	3
>HG38_CHR1_629846_629864_+ +	>HG38_CHR1_629839_629845_+ +	>HG38_CHR1_629865_629871_+ +
CTTCTAATAGCTATCCT	CATAAT	TCAACA	3
>HG38_CHR1_630056_630111_+ +	>HG38_CHR1_630049_630055_+ +	>HG38_CHR1_630112_630118_+ +
TCAATCATATACCAAATTTCTCCCTCATTAAACGTAAGCCTTCTCCTCACTCTT	CCCCAT	AATCTT	3
>HG38_CHR1_630273_630325_+ +	>HG38_CHR1_630266_630272_+ +	>HG38_CHR1_630326_630332_+ +
CTACTACCGCATTCCTACTACTCAACTTAAACTCCAGCACCACAACCCTAC	ATCCTA	CTATCT	3
>HG38_CHR1_630287_630338_+ +	>HG38_CHR1_630280_630286_+ +	>HG38_CHR1_630339_630345_+ +
CTACTACTCAACTTAAACTCCAGCACCACAACCCTACTACTATCTCGCAC	CGCATT	GAAACA	3
>HG38_CHR1_630356_630408_+ +	>HG38_CHR1_630349_630355_+ +	>HG38_CHR1_630409_630415_+ +
CTAACACCCTTAATTCCATCCACCCTCCTCTCCCTAGGAGGCCTGCCCCCG	AACATG	AACCGG	3
>HG38_CHR1_630464_630507_+ +	>HG38_CHR1_630457_630463_+ +	>HG38_CHR1_630508_630514_+ +
CTCATCATCCCCACCATCATAGCCATCATCACCCTCCTTAAC	CAATAG	CTACTT	3
>HG38_CHR1_630478_630491_+ +	>HG38_CHR1_630471_630477_+ +	>HG38_CHR1_630492_630498_+ +
CATCATAGCCAT	TCCCCA	TCACCC	3
>HG38_CHR1_630497_630534_+ +	>HG38_CHR1_630490_630496_+ +	>HG38_CHR1_630535_630541_+ +
CTCCTTAACCTCTACTTCTACCTGCGCCTAATCTAC	CATCAC	CACCTC	3
>HG38_CHR1_630506_630539_+ +	>HG38_CHR1_630499_630505_+ +	>HG38_CHR1_630540_630546_+ +
CTCTACTTCTACCTGCGCCTAATCTACTCCAC	CCTTAA	CAATCA	3
>HG38_CHR1_630514_630539_+ +	>HG38_CHR1_630507_630513_+ +	>HG38_CHR1_630540_630546_+ +
CTACCTGCGCCTAATCTACTCCAC	TCTACT	CAATCA	3
>HG38_CHR1_630518_630534_+ +	>HG38_CHR1_630511_630517_+ +	>HG38_CHR1_630535_630541_+ +
CTGCGCCTAATCTAC	CTTCTA	CACCTC	3
>HG38_CHR1_630813_630867_+ +	>HG38_CHR1_630806_630812_+ +	>HG38_CHR1_630868_630874_+ +
AGCTAAGCCCTTACTAGACCAATGGGACTTAAACCCACAAACACTTAGTTAAC	TTAATT	CTAAGC	0
>HG38_CHR1_631193_631212_+ +	>HG38_CHR1_631186_631192_+ +	>HG38_CHR1_631213_631219_+ +
CTGGGCCAGCCAGGCAAC	AGCCGA	TCTAGG	3
>HG38_CHR1_631286_631341_+ +	>HG38_CHR1_631279_631285_+ +	>HG38_CHR1_631342_631348_+ +
CCCATCATAATCGGAGGCTTTGGCAACTGACTAGTTCCCCTAATAATCGGTGCC	AGTAAT	CGATAT	3
>HG38_CHR1_631322_631339_+ +	>HG38_CHR1_631315_631321_+ +	>HG38_CHR1_631340_631346_+ +
CCCCTAATAATCGGTG	ACTAGT	CCCGAT	3
>HG38_CHR1_631352_631365_+ +	>HG38_CHR1_631345_631351_+ +	>HG38_CHR1_631366_631372_+ +
TTTCCCCGCATA	TATGGC	CAACAT	3
>HG38_CHR1_631384_631454_+ +	>HG38_CHR1_631377_631383_+ +	>HG38_CHR1_631455_631461_+ +
CTTACCCCCCTCTCTCCTACTCCTGCTTGCATCTGCTATAGTGGAGGCCGGCGCAGGAACAGGTTGAAC	TCTGAC	TCTACC	3
>HG38_CHR1_631393_631405_+ +	>HG38_CHR1_631386_631392_+ +	>HG38_CHR1_631406_631412_+ +
CTCTCTCCTAC	TACCCC	CTGCTT	3
>HG38_CHR1_631403_631461_+ +	>HG38_CHR1_631396_631402_+ +	>HG38_CHR1_631462_631468_+ +
CTCCTGCTTGCATCTGCTATAGTGGAGGCCGGCGCAGGAACAGGTTGAACAGTCTAC	TCTCCT	TCCCTT	3
>HG38_CHR1_631456_631482_+ +	>HG38_CHR1_631449_631455_+ +	>HG38_CHR1_631483_631489_+ +
CTACCCTCCCTTGGCAGGGAACTAC	GAACAG	CCACCC	3
>HG38_CHR1_631465_631482_+ +	>HG38_CHR1_631458_631464_+ +	>HG38_CHR1_631483_631489_+ +
CTTGGCAGGGAACTAC	ACCCTC	CCACCC	3
>HG38_CHR1_631533_631555_+ +	>HG38_CHR1_631526_631532_+ +	>HG38_CHR1_631556_631562_+ +
GTATCTCCTCTATCTTAGGAG	CTAGCA	ATCAAT	3
>HG38_CHR1_631634_631681_+ +	>HG38_CHR1_631627_631633_+ +	>HG38_CHR1_631682_631688_+ +
GTCCTAATCACAGCAGTCTTACTTCTCCTATCTCTCCCAGTCCTAG	CTGATC	GCTGGC	3
>HG38_CHR1_631661_631724_+ +	>HG38_CHR1_631654_631660_+ +	>HG38_CHR1_631725_631731_+ +
CTATCTCTCCCAGTCCTAGCCGCTGGCATCACTATACTACTAACAGACCGTAACCTCAACAC	ACTTCT	CCTTCT	3
>HG38_CHR1_631715_631755_+ +	>HG38_CHR1_631708_631714_+ +	>HG38_CHR1_631756_631762_+ +
CTCAACACCACCTTCTTCGACCCAGCCGGAGGAGGAGAC	CCGTAA	CATTCT	3
>HG38_CHR1_631772_631794_+ +	>HG38_CHR1_631765_631771_+ +	>HG38_CHR1_631795_631801_+ +
CTATTCTGATTTTTCGGTCAC	CCAACA	TGAAGT	3
>HG38_CHR1_631822_631857_+ +	>HG38_CHR1_631815_631821_+ +	>HG38_CHR1_631858_631864_+ +
CTTCGGAATAATCTCCCATATTGTAACTTACTAC	TACCAG	CGGGAA	3
>HG38_CHR1_631888_631925_+ +	>HG38_CHR1_631881_631887_+ +	>HG38_CHR1_631926_631932_+ +
GTATGGTCTGAGCTATGATATCAATTGGCTTCCTAG	TACATA	TTTATC	3
>HG38_CHR1_631942_631999_+ +	>HG38_CHR1_631935_631941_+ +	>HG38_CHR1_632000_632006_+ +
ACCATATATTTACAGTAGGAATAGACGTAGACACACGAGCATATTTCACCTCCGCT	TGAGCA	CATAAT	3
>HG38_CHR1_632077_632136_+ +	>HG38_CHR1_632070_632076_+ +	>HG38_CHR1_632137_632143_+ +
CTGCTGCAGTGCTCTGAGCCCTAGGATTTATTTTTCTTTTCACCGTAGGTGGCCTGAC	AAATGA	GCATTG	3
>HG38_CHR1_632155_632166_+ +	>HG38_CHR1_632148_632154_+ +	>HG38_CHR1_632167_632173_+ +
CATCACTAGA	GCAAAC	TCGTAC	3
>HG38_CHR1_632172_632188_+ +	>HG38_CHR1_632165_632171_+ +	>HG38_CHR1_632189_632195_+ +
CTACACGACACGTAC	CATCGT	CGTTGT	3
>HG38_CHR1_632183_632198_+ +	>HG38_CHR1_632176_632182_+ +	>HG38_CHR1_632199_632205_+ +
GTACTACGTTGTAG	ACGACA	CACTTC	3
>HG38_CHR1_632293_632337_+ +	>HG38_CHR1_632286_632292_+ +	>HG38_CHR1_632338_632344_+ +
AAACCTACGCCAAAATCCATTTCGCTATCATATTCATCGGCGT	CTAGAC	ATCTAA	3
>HG38_CHR1_632340_632357_+ +	>HG38_CHR1_632333_632339_+ +	>HG38_CHR1_632358_632364_+ +
CTAACTTTCTTCCCAC	CGTAAA	CACTTT	3
>HG38_CHR1_632587_632632_+ +	>HG38_CHR1_632580_632586_+ +	>HG38_CHR1_632633_632639_+ +
TCGAAGAACCCGTATACATAAAATCTAGACAAAAAAGGAAGGAA	CACACA	GAACCC	3
>HG38_CHR1_632813_632853_+ +	>HG38_CHR1_632806_632812_+ +	>HG38_CHR1_632854_632860_+ +
CTTATCATCTTTCATGATCACGCCCTCATAATCATTTTC	AGAAGA	TATCTG	3
>HG38_CHR1_632857_632891_+ +	>HG38_CHR1_632850_632856_+ +	>HG38_CHR1_632892_632898_+ +
CTGCTTCCTAGTCCTGTACGCCCTTTTCCTAAC	TCCTTA	TCACAA	3
>HG38_CHR1_632864_632877_+ +	>HG38_CHR1_632857_632863_+ +	>HG38_CHR1_632878_632884_+ +
CTAGTCCTGTAC	CTGCTT	CCTTTT	3
>HG38_CHR1_632902_632913_+ +	>HG38_CHR1_632895_632901_+ +	>HG38_CHR1_632914_632920_+ +
ACTAACTAAT	CAACAA	TAACAT	3
>HG38_CHR1_632912_632952_+ +	>HG38_CHR1_632905_632911_+ +	>HG38_CHR1_632953_632959_+ +
ACTAACATCTCAGACGCTCAGGAAATAGAAACCGTCTGA	AACTAA	TATCCT	3
>HG38_CHR1_632913_632954_+ +	>HG38_CHR1_632906_632912_+ +	>HG38_CHR1_632955_632961_+ +
CTAACATCTCAGACGCTCAGGAAATAGAAACCGTCTGAAC	ACTAAT	TCCTGC	3
>HG38_CHR1_632978_633012_+ +	>HG38_CHR1_632971_632977_+ +	>HG38_CHR1_633013_633019_+ +
CTTATCGCCCTCCCATCCCTACGCATCCTTTAC	CCTAGT	AACAGA	3
>HG38_CHR1_632996_633044_+ +	>HG38_CHR1_632989_632995_+ +	>HG38_CHR1_633045_633051_+ +
CTACGCATCCTTTACATAACAGACGAGGTCAACGATCCCTCCTTTAC	CCCATC	TCAAAT	3
>HG38_CHR1_633005_633044_+ +	>HG38_CHR1_632998_633004_+ +	>HG38_CHR1_633045_633051_+ +
CTTTACATAACAGACGAGGTCAACGATCCCTCCTTTAC	ACGCAT	TCAAAT	3
>HG38_CHR1_633011_633065_+ +	>HG38_CHR1_633004_633010_+ +	>HG38_CHR1_633066_633072_+ +
ATAACAGACGAGGTCAACGATCCCTCCTTTACCATCAAATCAATTGGCCATCA	CCTTTA	GGTACT	3
>HG38_CHR1_633037_633093_+ +	>HG38_CHR1_633030_633036_+ +	>HG38_CHR1_633094_633100_+ +
CTTTACCATCAAATCAATTGGCCATCAATGGTACTGAACCTACGAATACACCGAC	ATCCCT	CGGCGG	3
>HG38_CHR1_633091_633120_+ +	>HG38_CHR1_633084_633090_+ +	>HG38_CHR1_633121_633127_+ +
CTACGGCGGACTAATCTTCAACTCCTAC	ACACCG	ACTTCC	3
>HG38_CHR1_633106_633153_+ +	>HG38_CHR1_633099_633105_+ +	>HG38_CHR1_633154_633160_+ +
CTTCAACTCCTACATACTTCCCCCATTATTCCTAGAACCAGGCGAC	GACTAA	GCGACT	3
>HG38_CHR1_633238_633297_+ +	>HG38_CHR1_633231_633237_+ +	>HG38_CHR1_633298_633304_+ +
CTCATGAGCTGTCCCCACATTAGGCTTAAAAACAGATGCAATTCCCGGACGTCTAAAC	TCTTAC	AACCAC	3
>HG38_CHR1_633303_633366_+ +	>HG38_CHR1_633296_633302_+ +	>HG38_CHR1_633367_633373_+ +
CTTTCACTGCTACACGACCAGGGGTATACTACGGCCAATGCTCTGAAATCTGTGGAGCAAAC	CAAACC	GTTTTA	3
>HG38_CHR1_633774_633788_+ +	>HG38_CHR1_633767_633773_+ +	>HG38_CHR1_633789_633795_+ +
CCCCTCTATTGAT	CTATTT	CCACCT	3
>HG38_CHR1_633818_633841_+ +	>HG38_CHR1_633811_633817_+ +	>HG38_CHR1_633842_633848_+ +
CTAATTACCACCCAACAATGAC	CAACCG	ATCCAA	3
>HG38_CHR1_633939_633966_+ +	>HG38_CHR1_633932_633938_+ +	>HG38_CHR1_633967_633973_+ +
CTAACCTCCTCGGACTCCTGCCTCAC	GCCACA	ATTTAC	3
>HG38_CHR1_633997_634067_+ +	>HG38_CHR1_633990_633996_+ +	>HG38_CHR1_634068_634074_+ +
CCTAGCCATGGCCATCCCCTTATGAGCGGGCGCAGTGATTATAGGCTTTCGCTCTAAGATTAAAAATGC	CTATAA	TAGCCC	3
>HG38_CHR1_634067_634096_+ +	>HG38_CHR1_634060_634066_+ +	>HG38_CHR1_634097_634103_+ +
CTAGCCCACTTCTTACCACAAGGCACAC	AAATGC	ACACCC	3
>HG38_CHR1_634139_634200_+ +	>HG38_CHR1_634132_634138_+ +	>HG38_CHR1_634201_634207_+ +
CTACTCATTCAACCAATAGCCCTGGCCGTACGCCTAACCGCTAACATTACTGCAGGCCAC	CATCAG	ACTCAT	0
>HG38_CHR1_634142_634204_+ +	>HG38_CHR1_634135_634141_+ +	>HG38_CHR1_634205_634211_+ +
CTCATTCAACCAATAGCCCTGGCCGTACGCCTAACCGCTAACATTACTGCAGGCCACCTAC	CAGCCT	ATGCAC	3
>HG38_CHR1_634160_634173_+ +	>HG38_CHR1_634153_634159_+ +	>HG38_CHR1_634174_634180_+ +
CTGGCCGTACGC	AATAGC	AACCGC	3
>HG38_CHR1_634199_634229_+ +	>HG38_CHR1_634192_634198_+ +	>HG38_CHR1_634230_634236_+ +
CTACTCATGCACCTAATTGGAAGCGCCAC	AGGCCA	TAGCAA	3
>HG38_CHR1_634211_634229_+ +	>HG38_CHR1_634204_634210_+ +	>HG38_CHR1_634230_634236_+ +
CTAATTGGAAGCGCCAC	CATGCA	TAGCAA	3
>HG38_CHR1_634211_634277_+ +	>HG38_CHR1_634204_634210_+ +	>HG38_CHR1_634278_634284_+ +
CTAATTGGAAGCGCCACACTAGCAATATCAACTATTAACCTTCCCTCTACACTTATCATCTTCAC	CATGCA	TTCTAA	3
>HG38_CHR1_634274_634338_+ +	>HG38_CHR1_634267_634273_+ +	>HG38_CHR1_634339_634345_+ +
ACAATTCTAATTCTACTGACTATCCTAGAAATCGCTGTCGCCTTAATCCAAGCCTACGTTTTT	CATCTT	ACTTCT	3
>HG38_CHR1_634379_634424_+ +	>HG38_CHR1_634372_634378_+ +	>HG38_CHR1_634425_634431_+ +
CCCACCAATCACATGCCTATCATATAGTAAAACCCAGCCCATGG	ATAATG	CCTAAC	3
>HG38_CHR1_634419_634454_+ +	>HG38_CHR1_634412_634418_+ +	>HG38_CHR1_634455_634461_+ +
ATGGCCCCTAACAGGGGCCCTCTCAGCCCTCCTA	CCAGCC	GACCTC	3
>HG38_CHR1_634458_634522_+ +	>HG38_CHR1_634451_634457_+ +	>HG38_CHR1_634523_634529_+ +
CTCCGGCCTAGCCATGTGATTTCACTTCCACTCCACAACCCTCCTCATACTAGGCCTACTAAC	TAATGA	ACACAC	3
>HG38_CHR1_634465_634518_+ +	>HG38_CHR1_634458_634464_+ +	>HG38_CHR1_634519_634525_+ +
CTAGCCATGTGATTTCACTTCCACTCCACAACCCTCCTCATACTAGGCCTAC	CTCCGG	ACCAAC	3
>HG38_CHR1_634507_634577_+ +	>HG38_CHR1_634500_634506_+ +	>HG38_CHR1_634578_634584_+ +
CTAGGCCTACTAACCAACACACTAACCATATACCAATGATGGCGCGATGTAACACGAGAAAGCACATAC	CCTCAT	AGGCCA	3
>HG38_CHR1_634528_634541_+ +	>HG38_CHR1_634521_634527_+ +	>HG38_CHR1_634542_634548_+ +
CTAACCATATAC	CAACAC	ATGATG	3
>HG38_CHR1_634528_634593_+ +	>HG38_CHR1_634521_634527_+ +	>HG38_CHR1_634594_634600_+ +
CTAACCATATACCAATGATGGCGCGATGTAACACGAGAAAGCACATACCAAGGCCACCACACAC	CAACAC	CCTGTC	3
>HG38_CHR1_634690_634732_+ +	>HG38_CHR1_634683_634689_+ +	>HG38_CHR1_634733_634739_+ +
CTAGCTCCCACCCCCCAACTAGGGGGACACTGGCCCCCAAC	CTCCAG	GCATCA	3
>HG38_CHR1_790733_790749_+ +	>HG38_CHR1_790726_790732_+ +	>HG38_CHR1_790750_790756_+ +
AATGGAATGGAATGG	TGAATG	TGGAAT	0
>HG38_CHR1_820441_820512_+ +	>HG38_CHR1_820434_820440_+ +	>HG38_CHR1_820513_820519_+ +
GTCAGTATATCCACCCTATCTACACTACCTGCCTGGCCAGCATATCCGCCCTGTCTACACTACCTCCCAG	CTGCCT	CAGCAG	3
>HG38_CHR1_822459_822495_+ +	>HG38_CHR1_822452_822458_+ +	>HG38_CHR1_822496_822502_+ +
CTGCCTGGCCAGCAGATCCACCCTGTCTATACTAC	ATACTA	GACTGG	0
>HG38_CHR1_839458_839501_+ +	>HG38_CHR1_839451_839457_+ +	>HG38_CHR1_839502_839508_+ +
CTGGACACACACACCTAGACACACACACCTGGACAAACACAC	CACACT	GGACAC	0
>HG38_CHR1_921629_921673_+ +	>HG38_CHR1_921622_921628_+ +	>HG38_CHR1_921674_921680_+ +
GGACACGTGTGAGTGGGCACGGACAGTACAGGTGTGAGCGAGT	GGACAC	ACACGA	3
>HG38_CHR1_926188_926229_+ +	>HG38_CHR1_926181_926187_+ +	>HG38_CHR1_926230_926236_+ +
CCTGGACGGGGGAGGAGTCCTCGGGCACCCGAGCGCCCTC	CCTTCT	CGGTGG	3
>HG38_CHR1_939399_939448_+ +	>HG38_CHR1_939392_939398_+ +	>HG38_CHR1_939449_939455_+ +
CTCCCCAGCCACGGTGAGGACCCACCCTGGCATGATCCCCCTCATCAC	CCTGGG	CCCCAG	0
>HG38_CHR1_939779_939798_+ +	>HG38_CHR1_939772_939778_+ +	>HG38_CHR1_939799_939805_+ +
GCCAGTGGACGCCGACCT	CTATGC	CAGACG	3
>HG38_CHR1_942488_942559_+ +	>HG38_CHR1_942481_942487_+ +	>HG38_CHR1_942560_942566_+ +
GTAGGTGCGGGGAGGCGGGCGGGGCCGCGCGGCCCGGGAGGCGGCTGACCCGCGTCTGCCCCCGGCCCAG	TGGCCC	TGGAGC	3
>HG38_CHR1_944434_944464_+ +	>HG38_CHR1_944427_944433_+ +	>HG38_CHR1_944465_944471_+ +
GCTGACGTCAGGGTCAGCTCCCCCGCGGA	TCGGTC	TGACTT	3
>HG38_CHR1_944743_944779_+ +	>HG38_CHR1_944736_944742_+ +	>HG38_CHR1_944780_944786_+ +
GGGCCAGCTGCTGCAGCTCCCCAGGGGCCAGCCCC	GGCCCC	CTCTGC	3
>HG38_CHR1_944743_944780_+ +	>HG38_CHR1_944736_944742_+ +	>HG38_CHR1_944781_944787_+ +
GGGCCAGCTGCTGCAGCTCCCCAGGGGCCAGCCCCG	GGCCCC	TCTGCG	3
>HG38_CHR1_950141_950200_+ +	>HG38_CHR1_950134_950140_+ +	>HG38_CHR1_950201_950207_+ +
GTGCACACACGCACAGGCACACACAAGCAGACGTGCATGCATGCACCCAAGTGTACAG	CACACA	ACACGC	3
>HG38_CHR1_952066_952089_+ +	>HG38_CHR1_952059_952065_+ +	>HG38_CHR1_952090_952096_+ +
CAGTGCTCAGGACCCGGCACCA	GGGCCC	GGAAGA	3
>HG38_CHR1_971006_971077_+ +	>HG38_CHR1_970999_971005_+ +	>HG38_CHR1_971078_971084_+ +
GTCAGTGCCGGGGACCCCACCCCCCTCCCCACCCTGATCCTCGCAGCCGGCTCTGACCTCCTCCTCACAG	CCCACA	GTCCTG	3
>HG38_CHR1_1020306_1020349_+ +	>HG38_CHR1_1020299_1020305_+ +	>HG38_CHR1_1020350_1020356_+ +
GGTGCTCACCGGGACGGTGGAGGAGATCCTCAACGTGGACCC	CGAACG	TGCAGC	3
>HG38_CHR1_1031092_1031125_+ +	>HG38_CHR1_1031085_1031091_+ +	>HG38_CHR1_1031126_1031132_+ +
GTGTGTGTGTGCGGTGCATGGTGCTGTGTGAG	ATTGTG	GTGTGT	0
>HG38_CHR1_1045876_1045940_+ +	>HG38_CHR1_1045869_1045875_+ +	>HG38_CHR1_1045941_1045947_+ +
GTGAGTGAGGGCCAGCGCTACCCTGGGGCTTCATGGGGTGGGGTGGGGTCACCCGAGCCACAG	GAAGCT	GTTTCC	3
>HG38_CHR1_1046453_1046503_+ +	>HG38_CHR1_1046446_1046452_+ +	>HG38_CHR1_1046504_1046510_+ +
GGCTCCTCCTGAGCCAGGCACTGCCGGCCCCCCCCGGCGCCCTCCCCCT	ACCCCA	CTCCCA	3
>HG38_CHR1_1049297_1049333_+ +	>HG38_CHR1_1049290_1049296_+ +	>HG38_CHR1_1049334_1049340_+ +
GGCACCGCCTGGAGCTGTCCCGGCACTGGCGCCGG	GGCCAG	CACCCT	3
>HG38_CHR1_1052514_1052578_+ +	>HG38_CHR1_1052507_1052513_+ +	>HG38_CHR1_1052579_1052585_+ +
GTGTGTGTGTGTGTGCATATGGGTCCATGTATGTGTGTGTATATGAGGGAGACACGCAGGTGT	TGTGTC	GTCTGA	3
>HG38_CHR1_1052623_1052651_+ +	>HG38_CHR1_1052616_1052622_+ +	>HG38_CHR1_1052652_1052658_+ +
GTGAGGGAGACATGCATGTGTGTGTCC	TGTATA	GTGTGT	3
>HG38_CHR1_1052646_1052694_+ +	>HG38_CHR1_1052639_1052645_+ +	>HG38_CHR1_1052695_1052701_+ +
GTCCGTGTGTGTGCATGGGTCCATGTGTGTATAGTGTGTACACATGG	TGTGTG	CCATGT	3
>HG38_CHR1_1052745_1052791_+ +	>HG38_CHR1_1052738_1052744_+ +	>HG38_CHR1_1052792_1052798_+ +
TGTGTGCATGGGTCCATGTGTGTATAGTGTGTGCACATGGGTCCA	CCGAGT	TATGTG	3
>HG38_CHR1_1052795_1052823_+ +	>HG38_CHR1_1052788_1052794_+ +	>HG38_CHR1_1052824_1052830_+ +
GTGTGTGTATATGAGGGAGACACGCAG	CATGTA	GTGTGT	0
>HG38_CHR1_1053192_1053244_+ +	>HG38_CHR1_1053185_1053191_+ +	>HG38_CHR1_1053245_1053251_+ +
GTGTCTGCACGTGGGTGTCTGCATGTGGGTGTCTGTGCCCTCAAGTGTCTC	CACGTG	GTCTGC	0
>HG38_CHR1_1054920_1054957_+ +	>HG38_CHR1_1054913_1054919_+ +	>HG38_CHR1_1054958_1054964_+ +
GCTGCACCTGCTGGAGGACGCCGTCACCAAGCCAGA	GGCACC	TGCGGC	3
>HG38_CHR1_1062056_1062083_+ +	>HG38_CHR1_1062049_1062055_+ +	>HG38_CHR1_1062084_1062090_+ +
TCCCTCCCTTGTCCCCGTTCCCTCCG	CCCTCC	CCTCTC	0
>HG38_CHR1_1203968_1204034_+ +	>HG38_CHR1_1203961_1203967_+ +	>HG38_CHR1_1204035_1204041_+ +
CTGCAGGGGGGCCACGGTCAGCAGGCAGCCATGCTCCCACCTCCCCGCACCAGGCTGTGACAGAC	TGGGTC	CGGGGC	3
>HG38_CHR1_1217463_1217502_+ +	>HG38_CHR1_1217456_1217462_+ +	>HG38_CHR1_1217503_1217509_+ +
GGCCGCCCCGGTGGTGCGTGGGGGGCGGCGCGGGGCGC	CCCGCG	CCGGGC	3
>HG38_CHR1_1255284_1255336_+ +	>HG38_CHR1_1255277_1255283_+ +	>HG38_CHR1_1255337_1255343_+ +
AGGGCGCCACCCAGGAGTCCGTGGTGCCGGTTGGCCTGCTGGAGCCCTGCG	GTTCGC	GTTTGG	3
>HG38_CHR1_1257252_1257277_+ +	>HG38_CHR1_1257245_1257251_+ +	>HG38_CHR1_1257278_1257284_+ +
CTGGGAGGTTTGAAAGGAAATTCT	ATAGAT	GGGAAA	3
>HG38_CHR1_1299905_1299973_+ +	>HG38_CHR1_1299898_1299904_+ +	>HG38_CHR1_1299974_1299980_+ +
CTGTTGGGGGTGGCATTAGGGAAGGTCACGGAGGCCTGGCCCAGCCCCACCCCTCCCAAAGGCTCAC	GGTCCA	CGGCTG	3
>HG38_CHR1_1311769_1311815_+ +	>HG38_CHR1_1311762_1311768_+ +	>HG38_CHR1_1311816_1311822_+ +
CACCCAGGGCACCCACAGTCCTGAAGTGCAGGCCCAGGGTCTGTC	GTCTGT	GCTGGG	0
>HG38_CHR1_1311833_1311897_+ +	>HG38_CHR1_1311826_1311832_+ +	>HG38_CHR1_1311898_1311904_+ +
GTGGCGGCTGGGTGAGTTGCCGGCCTCAGCTGGGGGCCTGGGGGAGGCCCTTCTTCAGCAGAG	GGCAGA	GTGAGG	3
>HG38_CHR1_1319369_1319439_+ +	>HG38_CHR1_1319362_1319368_+ +	>HG38_CHR1_1319440_1319446_+ +
TGGCCTCGCCCTTCTTGTCTACGGCGATCTTGCGGTAGTCCTCCAGCAAGATGGGGCAGATGGCCTGGG	AAGAAG	GGGTGA	3
>HG38_CHR1_1327441_1327475_+ +	>HG38_CHR1_1327434_1327440_+ +	>HG38_CHR1_1327476_1327482_+ +
GCTGCGCCTGCACCGCGCCCTGCACTGGCTGCA	GGACGG	TGTTCC	3
>HG38_CHR1_1329973_1329987_+ +	>HG38_CHR1_1329966_1329972_+ +	>HG38_CHR1_1329988_1329994_+ +
CGTGTGCCATGCA	CCATGC	TGCCGT	0
>HG38_CHR1_1335768_1335823_+ +	>HG38_CHR1_1335761_1335767_+ +	>HG38_CHR1_1335824_1335830_+ +
CTGTGCACCGCAGGGGGTTGCCCCGCATGGACCACCCTGGGGGCCTGGGCACAG	AGGGGG	GTGCAG	1
>HG38_CHR1_1340177_1340247_+ +	>HG38_CHR1_1340170_1340176_+ +	>HG38_CHR1_1340248_1340254_+ +
CTGCAGGAAGAGCCATGAGCCGCGGCCAAGCCCCTGCCCCTGCCCCCAACCCTCGCCCCGAGGCCTCAC	TGTCTT	ATGTTG	3
>HG38_CHR1_1340818_1340831_+ +	>HG38_CHR1_1340811_1340817_+ +	>HG38_CHR1_1340832_1340838_+ +
CTGCACACACAC	CACACA	GCACAC	0
>HG38_CHR1_1348941_1348990_+ +	>HG38_CHR1_1348934_1348940_+ +	>HG38_CHR1_1348991_1348997_+ +
CGGGCCGGTTGCTGAGCACGTTCTTGAAGTCGGCCAGCGTGACGCGCT	GCGTGC	GGGGCC	3
>HG38_CHR1_1353058_1353078_+ +	>HG38_CHR1_1353051_1353057_+ +	>HG38_CHR1_1353079_1353085_+ +
GTCCCACATGGTGGTACAG	GCCTGG	GGGGGA	3
>HG38_CHR1_1366427_1366444_+ +	>HG38_CHR1_1366420_1366426_+ +	>HG38_CHR1_1366445_1366451_+ +
GTGTGATTGAATGAGT	TGAATG	GAATTA	0
>HG38_CHR1_1374062_1374111_+ +	>HG38_CHR1_1374055_1374061_+ +	>HG38_CHR1_1374112_1374118_+ +
CTTCCGGTACTTGTGGTGGTTCATCTTCCGCCGGCGGATCTTCAGCAC	TCACCA	TTTTGC	3
>HG38_CHR1_1374153_1374219_+ +	>HG38_CHR1_1374146_1374152_+ +	>HG38_CHR1_1374220_1374226_+ +
CCCTGCTCGGCCCCTTCCCCTATCTGGCTGGGCGGACACTGGTAGGATTGCGGTGGAGCCACAGT	TTCATC	CTGCGG	3
>HG38_CHR1_1382427_1382466_+ +	>HG38_CHR1_1382420_1382426_+ +	>HG38_CHR1_1382467_1382473_+ +
GTCACCACCCTTCCCAACAATCCAGTAACAATCCAGAG	TCCAGA	CACCAC	0
>HG38_CHR1_1387136_1387158_+ +	>HG38_CHR1_1387129_1387135_+ +	>HG38_CHR1_1387159_1387165_+ +
CCGGGGGTCAAAGGGCAGCCA	AGCACA	GGGGGT	0
>HG38_CHR1_1391629_1391648_+ +	>HG38_CHR1_1391622_1391628_+ +	>HG38_CHR1_1391649_1391655_+ +
ATACTGAGAAGCAACATA	CAACAT	ACTGAA	0
>HG38_CHR1_1399242_1399298_+ +	>HG38_CHR1_1399235_1399241_+ +	>HG38_CHR1_1399299_1399305_+ +
CGCCGGCCGCTGCCGCGGGAGCTGCCGACCCTGCAGCACCAGCCGCCGCCGCCGC	CCCGGG	CCGCCA	3
>HG38_CHR1_1400210_1400238_+ +	>HG38_CHR1_1400203_1400209_+ +	>HG38_CHR1_1400239_1400245_+ +
GTCCTGCGATCGACCACAGCTGTGCAG	TGCGGC	GGGGCA	3
>HG38_CHR1_1401790_1401823_+ +	>HG38_CHR1_1401783_1401789_+ +	>HG38_CHR1_1401824_1401830_+ +
CCCTTGAGGGGAGCCAGGGTGGGTGGGGATCC	CACGCA	CACTGT	3
>HG38_CHR1_1403862_1403873_+ +	>HG38_CHR1_1403855_1403861_+ +	>HG38_CHR1_1403874_1403880_+ +
ACACAGTCAC	TGTTGA	ACTGTC	3
>HG38_CHR1_1490170_1490191_+ +	>HG38_CHR1_1490163_1490169_+ +	>HG38_CHR1_1490192_1490198_+ +
CCCCGAGGGGGCTGAGGAGC	AAAGTC	CCGTTG	3
>HG38_CHR1_1573429_1573448_+ +	>HG38_CHR1_1573422_1573428_+ +	>HG38_CHR1_1573449_1573455_+ +
AAAAAAAAAAAAAAAAAA	CTGTCT	AAAAAA	0
>HG38_CHR1_1624901_1624965_+ +	>HG38_CHR1_1624894_1624900_+ +	>HG38_CHR1_1624966_1624972_+ +
GTGAGTGGAGGCAGAGGGGCGGGGTCAGGGCTGGGCTGTGGCTGGCTCATGGCTCAGCCTTAG	CAGGAT	TGCTGG	3
>HG38_CHR1_1632913_1632981_+ +	>HG38_CHR1_1632906_1632912_+ +	>HG38_CHR1_1632982_1632988_+ +
GTGCGCCCTGGCTGGGCCCCGGGGGAGGGGGCGCGGCCGGCGCCCGCTGAGCTCACTCTCCCTGCAG	CCTACA	TCCTCT	3
>HG38_CHR1_1633120_1633188_+ +	>HG38_CHR1_1633113_1633119_+ +	>HG38_CHR1_1633189_1633195_+ +
GTGGGCGCCCGCCCCCGCCCCGGCCCGGCCCTGCGCGCCCGGCCTCTCAGCCCCGTGCTCCCCCCAG	CGGATA	TTCTAC	3
>HG38_CHR1_1696940_1696968_+ +	>HG38_CHR1_1696933_1696939_+ +	>HG38_CHR1_1696969_1696975_+ +
GTGTGTCTCTGAGTGTGTGGTGCCTGC	TCTGTG	GTGTCT	0
>HG38_CHR1_1754482_1754505_+ +	>HG38_CHR1_1754475_1754481_+ +	>HG38_CHR1_1754506_1754512_+ +
CCCTGGGACCGAAGTCGCCCCA	TCCTCA	CTGGGC	3
>HG38_CHR1_1785707_1785773_+ +	>HG38_CHR1_1785700_1785706_+ +	>HG38_CHR1_1785774_1785780_+ +
AGAATCCATATAGGAGGGCAGGCTCTTCACTCCCTCTCCCTCCCTCTCTCTCCCTCCCCACCCTC	GCCCTG	AATCCA	0
>HG38_CHR1_1786866_1786912_+ +	>HG38_CHR1_1786859_1786865_+ +	>HG38_CHR1_1786913_1786919_+ +
AGAGATCTTTCTCTCAATGGGAATTGTGCTCTTGGTTTCAGCAAT	ACAGCA	GTGAAG	3
>HG38_CHR1_1786965_1787011_+ +	>HG38_CHR1_1786958_1786964_+ +	>HG38_CHR1_1787012_1787018_+ +
GTCCACGTTAGTACGGTTGGATAGGATATGCTCTCATGGTAACGC	GTAGGG	CCAAGT	3
>HG38_CHR1_1873917_1873968_+ +	>HG38_CHR1_1873910_1873916_+ +	>HG38_CHR1_1873969_1873975_+ +
GCAGGCAGCGTGGGGACTAAATACAAGAGGGAACGCATACCTGCCTCTAG	TATCCA	GACTCA	1
>HG38_CHR1_2106713_2106772_+ +	>HG38_CHR1_2106706_2106712_+ +	>HG38_CHR1_2106773_2106779_+ +
CTCCATGCGTGTCACCAGGCCAGGTAACTCTCAGCAAGCCCCTCTGGTGGGCGAGGAC	CGAGGA	CCACAC	0
>HG38_CHR1_2147450_2147484_+ +	>HG38_CHR1_2147443_2147449_+ +	>HG38_CHR1_2147485_2147491_+ +
CTATCTTGTCCACTGACGTCTCCATCTATCCAC	TATCCA	ATCTGT	0
>HG38_CHR1_2193670_2193706_+ +	>HG38_CHR1_2193663_2193669_+ +	>HG38_CHR1_2193707_2193713_+ +
GCTGCGCAGGGCCGCGGCACCCTCCACAGACGGCT	TGGGGC	TGCTCC	3
>HG38_CHR1_2295705_2295729_+ +	>HG38_CHR1_2295698_2295704_+ +	>HG38_CHR1_2295730_2295736_+ +
GCCACGTGTGGCTATGTGTCCAG	TGTCCG	CACGTG	0
>HG38_CHR1_2307687_2307758_+ +	>HG38_CHR1_2307680_2307686_+ +	>HG38_CHR1_2307759_2307765_+ +
TTTTCTTTCTTTTTTTTTGTTCGTTCATTTAAACGTATATTTAGAACTGCACTTTGTCCACAACCTTCCC	TTTCAA	CTCTTT	3
>HG38_CHR1_2350750_2350762_+ +	>HG38_CHR1_2350743_2350749_+ +	>HG38_CHR1_2350763_2350769_+ +
GGGGTGGCACG	GACCTC	GGTGGC	0
>HG38_CHR1_2396742_2396784_+ +	>HG38_CHR1_2396735_2396741_+ +	>HG38_CHR1_2396785_2396791_+ +
CTTGAGATGTGACGATAAGGGCTGTGCTGTAGGGTGGGGAC	GAGCTG	TGAGAT	0
>HG38_CHR1_2405050_2405080_+ +	>HG38_CHR1_2405043_2405049_+ +	>HG38_CHR1_2405081_2405087_+ +
GTGCGTCTGGGTCAGGAAGAGACCTCTCT	CTCGTG	GCGTCT	0
>HG38_CHR1_2406776_2406807_+ +	>HG38_CHR1_2406769_2406775_+ +	>HG38_CHR1_2406808_2406814_+ +
CTGAAACCGTACAGCTGCAGCCCCATGGAC	CCGCTG	CACCAG	3
>HG38_CHR1_2495041_2495067_+ +	>HG38_CHR1_2495034_2495040_+ +	>HG38_CHR1_2495068_2495074_+ +
GTCCTCCCTGCTCCCAGTGCCCCAG	GCCCCG	GGCCCT	3
>HG38_CHR1_2505272_2505321_+ +	>HG38_CHR1_2505265_2505271_+ +	>HG38_CHR1_2505322_2505328_+ +
TTGCTCAGGAAACAGGGCAGCCAGGCCCCCAAAACTGTGTCCCCCTGG	GTGTTG	GCCCTG	3
>HG38_CHR1_3337084_3337131_+ +	>HG38_CHR1_3337077_3337083_+ +	>HG38_CHR1_3337132_3337138_+ +
GCATGCATCCACATGAGTGTTGGTGTGAGCCTCTGTGTGAATGCAT	TGTGAG	ATGCAC	1
>HG38_CHR1_3458688_3458701_+ +	>HG38_CHR1_3458681_3458687_+ +	>HG38_CHR1_3458702_3458708_+ +
CCCTGTGCCTGA	AGGAAA	GACAGA	3
>HG38_CHR1_3628611_3628631_+ +	>HG38_CHR1_3628604_3628610_+ +	>HG38_CHR1_3628632_3628638_+ +
TTCTGGGAGCTCCTCCCCC	CGCTGC	CTGGGA	0
>HG38_CHR1_3740039_3740099_+ +	>HG38_CHR1_3740032_3740038_+ +	>HG38_CHR1_3740100_3740106_+ +
CTGGCTGATGACCTCTATCTAACCCACACAATCTACCAGGCTGATGATCTCTATCTAAC	AATCAA	ACACAA	3
>HG38_CHR1_3775433_3775451_+ +	>HG38_CHR1_3775426_3775432_+ +	>HG38_CHR1_3775452_3775458_+ +
GTCAGCCTAGGGGCTGT	GGACGG	CCAGCA	3
>HG38_CHR1_3780416_3780457_+ +	>HG38_CHR1_3780409_3780415_+ +	>HG38_CHR1_3780458_3780464_+ +
TACGTGGCACATGACTGTACAGTGCCACGTAACAGCACTG	ACGCTG	CTTTTC	3
>HG38_CHR1_3895542_3895587_+ +	>HG38_CHR1_3895535_3895541_+ +	>HG38_CHR1_3895588_3895594_+ +
CTGAGGATCTGGTGGGCCTGGAAGCGCTGGCTGTTAACAGACAC	CAGACA	GAGCAG	0
>HG38_CHR1_3899490_3899511_+ +	>HG38_CHR1_3899483_3899489_+ +	>HG38_CHR1_3899512_3899518_+ +
CAGACACTGGCACCCCCCTT	CCCTTG	ATCCTC	3
>HG38_CHR1_4778571_4778582_+ +	>HG38_CHR1_4778564_4778570_+ +	>HG38_CHR1_4778583_4778589_+ +
TCTCTCTCTC	GGCGCC	TCTCTC	0
>HG38_CHR1_4783469_4783534_+ +	>HG38_CHR1_4783462_4783468_+ +	>HG38_CHR1_4783535_4783541_+ +
TGTATATATATATATATATATATATATATATATATATATATGTTTGTGTGTGTATATATATATA	ATGTGT	TATATA	0
>HG38_CHR1_5868670_5868710_+ +	>HG38_CHR1_5868663_5868669_+ +	>HG38_CHR1_5868711_5868717_+ +
CACACACATGCATGTACACATATACATGCACGCATGCCC	ACAAAT	CACACA	0
>HG38_CHR1_5879822_5879845_+ +	>HG38_CHR1_5879815_5879821_+ +	>HG38_CHR1_5879846_5879852_+ +
ACACACACGCAAACACACACAG	AACACA	ACGCAC	3
>HG38_CHR1_6198394_6198463_+ +	>HG38_CHR1_6198387_6198393_+ +	>HG38_CHR1_6198464_6198470_+ +
CTTCATCTATGCATTAGTACTTCCAAACCACCCGGCAAAGCACATCCTACAAGGTTCCAGTTTCTTCA	TGATTC	CTTACG	3
>HG38_CHR1_6209343_6209414_+ +	>HG38_CHR1_6209336_6209342_+ +	>HG38_CHR1_6209415_6209421_+ +
GTGAGCGCAGGGGCCTGGCGCGCGGGGCCGCGCGGCGGCGATCGCGAGCCTGACCACGCCCTGTCCCCAG	GGTGCT	CGTGAA	3
>HG38_CHR1_6221359_6221417_+ +	>HG38_CHR1_6221352_6221358_+ +	>HG38_CHR1_6221418_6221424_+ +
CAGATGGCTGGGTCTTCCAAACCCATGACAAGTGCCACGGCCTCTGCAGCAGTGGCC	TCTGCT	GAGAGT	3
>HG38_CHR1_6247783_6247836_+ +	>HG38_CHR1_6247776_6247782_+ +	>HG38_CHR1_6247837_6247843_+ +
TGGCCCCTCCCGCGGCCAGGGCTGGATTGCAGTTCCCTGCCTTGCTCACCTG	CCAGAG	GCCACA	3
>HG38_CHR1_6264328_6264372_+ +	>HG38_CHR1_6264321_6264327_+ +	>HG38_CHR1_6264373_6264379_+ +
GCTCGGAAGCATTCCCGAGGGTTTCTGCCCAACGCCTCCCGGC	ACAGCG	TCGGGA	3
>HG38_CHR1_6264562_6264601_+ +	>HG38_CHR1_6264555_6264561_+ +	>HG38_CHR1_6264602_6264608_+ +
GCTACTCGAGGCACCAGTGGCAGGAGGAGGGAGTCTAG	TGCCAT	CTGAGG	3
>HG38_CHR1_6264597_6264661_+ +	>HG38_CHR1_6264590_6264596_+ +	>HG38_CHR1_6264662_6264668_+ +
TAGGGCTGAGGCTCCGCGTGGCCCTGTCGCTTCGCCTTCATCTGCAGGTACCGCCCTTTGCCT	GGGAGT	CTCAAA	3
>HG38_CHR1_6448961_6448974_+ +	>HG38_CHR1_6448954_6448960_+ +	>HG38_CHR1_6448975_6448981_+ +
CCACCGCCGCCC	GGAGCT	ACCGCC	0
>HG38_CHR1_6468638_6468709_+ +	>HG38_CHR1_6468631_6468637_+ +	>HG38_CHR1_6468710_6468716_+ +
GGCAGCCCCAGGCTGGGCAATGCACGGTGGTTTATACCCTCTGCCCTCCTGGGGCTGGAGGCTCAGAGAT	GGCCTG	CAGCAT	3
>HG38_CHR1_6548138_6548150_+ +	>HG38_CHR1_6548131_6548137_+ +	>HG38_CHR1_6548151_6548157_+ +
TTTTTTTTTTT	AAAGTT	TTTTTT	0
>HG38_CHR1_6591094_6591155_+ +	>HG38_CHR1_6591087_6591093_+ +	>HG38_CHR1_6591156_6591162_+ +
CCACAGCAGAGGGAAACTGGGGAGAGGAGGGGGCCTGACCCTGGATCCCCCAGCTGGTGT	CCAGAA	ACAGGC	3
>HG38_CHR1_6635312_6635377_+ +	>HG38_CHR1_6635305_6635311_+ +	>HG38_CHR1_6635378_6635384_+ +
GTGCTCCACAGACACCTCCAGACCCAGCCAAGAACTACAGGGCGGCGGGCTGCGGTCAGCACGT	GGGCAG	GCTCGG	3
>HG38_CHR1_6653628_6653685_+ +	>HG38_CHR1_6653621_6653627_+ +	>HG38_CHR1_6653686_6653692_+ +
CTTGGGCCTCTACTTCTCCCAGACCATTAACACCCTCTGCTGGAAAGGCCCAAGAC	CCATGA	TGGGAG	1
>HG38_CHR1_6937348_6937393_+ +	>HG38_CHR1_6937341_6937347_+ +	>HG38_CHR1_6937394_6937400_+ +
ACCGTCATCACCATCACCATCACCATTCACCACTTACCACCACT	TACCAC	CATCAC	3
>HG38_CHR1_6937727_6937764_+ +	>HG38_CHR1_6937720_6937726_+ +	>HG38_CHR1_6937765_6937771_+ +
CATCACAGTCATCACCATCATAATCATCACTATCAC	TCACCA	TCACCA	3
>HG38_CHR1_7780029_7780086_+ +	>HG38_CHR1_7780022_7780028_+ +	>HG38_CHR1_7780087_7780093_+ +
CTTCCAGAAAAAAACACTACTGCCTAACACAAATCTGTGATAACAACAGGCTGTGC	CTTATG	TATTTT	3
>HG38_CHR1_7797213_7797226_+ +	>HG38_CHR1_7797206_7797212_+ +	>HG38_CHR1_7797227_7797233_+ +
GTGGGTCGGCAG	CATGGA	CCGGGA	3
>HG38_CHR1_8012110_8012162_+ +	>HG38_CHR1_8012103_8012109_+ +	>HG38_CHR1_8012163_8012169_+ +
CAGAAAGATGCTGATGTGACCTCTGGAATTCAGACATACTGAGCTATGGGT	TTCAAA	GAAGTG	3
>HG38_CHR1_8013332_8013346_+ +	>HG38_CHR1_8013325_8013331_+ +	>HG38_CHR1_8013347_8013353_+ +
TTGGGCGCCTCCA	GCTGGA	TGTTTC	3
>HG38_CHR1_8013619_8013673_+ +	>HG38_CHR1_8013612_8013618_+ +	>HG38_CHR1_8013674_8013680_+ +
GTGACAAAGGTTCTCTTGGCGGTACTTTGGGAGGCCTGTCTTCATCACTATAG	TTACTC	GCTCGA	3
>HG38_CHR1_8013880_8013936_+ +	>HG38_CHR1_8013873_8013879_+ +	>HG38_CHR1_8013937_8013943_+ +
GTGGAGGAGGATTTGGATCTGGGACACCTCCATTTTGGTCAGACACATAGCTGAG	GTCTGA	CTGCTG	3
>HG38_CHR1_8026177_8026191_+ +	>HG38_CHR1_8026170_8026176_+ +	>HG38_CHR1_8026192_8026198_+ +
CCCGCGGCGCCCT	CGGCTG	CGCGCA	3
>HG38_CHR1_8564856_8564875_+ +	>HG38_CHR1_8564849_8564855_+ +	>HG38_CHR1_8564876_8564882_+ +
TGTGTGTGTGTGTGTATA	GTGTGT	TATATA	0
>HG38_CHR1_8593490_8593503_+ +	>HG38_CHR1_8593483_8593489_+ +	>HG38_CHR1_8593504_8593510_+ +
CTCCTTATTTGC	GACTTT	CCTTAT	0
>HG38_CHR1_8646071_8646118_+ +	>HG38_CHR1_8646064_8646070_+ +	>HG38_CHR1_8646119_8646125_+ +
CTGAACCTGAGTCTACCTAACAACAAAGCTCTCAAATGTGAAACAC	GAAACA	GAACCT	0
>HG38_CHR1_8865315_8865333_+ +	>HG38_CHR1_8865308_8865314_+ +	>HG38_CHR1_8865334_8865340_+ +
GTCAGCCAGCTGGTCAG	TGTACA	GAGATG	3
>HG38_CHR1_8865315_8865376_+ +	>HG38_CHR1_8865308_8865314_+ +	>HG38_CHR1_8865377_8865383_+ +
GTCAGCCAGCTGGTCAGGCGAGATGTACCTGCTGGGGTCATCGGGAGACTTGAAGTCCAG	TGTACA	CATACT	3
>HG38_CHR1_8865327_8865338_+ +	>HG38_CHR1_8865320_8865326_+ +	>HG38_CHR1_8865339_8865345_+ +
GTCAGGCGAG	CCAGCT	GTACCT	3
>HG38_CHR1_8866319_8866342_+ +	>HG38_CHR1_8866312_8866318_+ +	>HG38_CHR1_8866343_8866349_+ +
TCCCCCACATTGGTGGCATCTT	GCCTTC	CCATAT	3
>HG38_CHR1_8866321_8866343_+ +	>HG38_CHR1_8866314_8866320_+ +	>HG38_CHR1_8866344_8866350_+ +
CCCCACATTGGTGGCATCTTT	CTTCAT	CATATT	3
>HG38_CHR1_8869158_8869223_+ +	>HG38_CHR1_8869151_8869157_+ +	>HG38_CHR1_8869224_8869230_+ +
GCAGTTACCCAAGCACACAGCTTCAGAGGTCAATTCTCACTAACAGTTTGGTATGTTTCTCTAG	CAGGCA	GGTTAA	3
>HG38_CHR1_8871936_8871968_+ +	>HG38_CHR1_8871929_8871935_+ +	>HG38_CHR1_8871969_8871975_+ +
CTCATAGATACCAGTTGAAGCACCACTGGGC	CTAGGG	AGCAGC	3
>HG38_CHR1_9115527_9115565_+ +	>HG38_CHR1_9115520_9115526_+ +	>HG38_CHR1_9115566_9115572_+ +
TTGCTCATGTCACTGGTTGGTGACATGAGCAACTTCT	ATGTTG	GCTGAA	3
>HG38_CHR1_9162135_9162153_+ +	>HG38_CHR1_9162128_9162134_+ +	>HG38_CHR1_9162154_9162160_+ +
GGGAGCGGGGCTCGCTG	AGCCGC	AGCACC	3
>HG38_CHR1_9193875_9193900_+ +	>HG38_CHR1_9193868_9193874_+ +	>HG38_CHR1_9193901_9193907_+ +
GATAGATAGATAGATAGATAGATA	TATATA	TAGATA	0
>HG38_CHR1_9245409_9245435_+ +	>HG38_CHR1_9245402_9245408_+ +	>HG38_CHR1_9245436_9245442_+ +
GCTGCCGGCCAGGCCCGGGCGCCTG	AACAGT	TGCGGG	3
>HG38_CHR1_9258249_9258278_+ +	>HG38_CHR1_9258242_9258248_+ +	>HG38_CHR1_9258279_9258285_+ +
TGTTGTTACATCAGTGTTGTTACGTTGC	ATGTTG	TTGTTA	0
>HG38_CHR1_9260344_9260381_+ +	>HG38_CHR1_9260337_9260343_+ +	>HG38_CHR1_9260382_9260388_+ +
TGTTGTTACACTGGTGTTGCATTGTTGTTACACCAG	ATGTTG	TTGTTA	0
>HG38_CHR1_9728300_9728359_+ +	>HG38_CHR1_9728293_9728299_+ +	>HG38_CHR1_9728360_9728366_+ +
CTCCAAAGGCCTGGATTTGAGCAGCTTTAGAAATGCAGGTTCTAGGGCTTCTCCCAGC	CTTAAG	TCAGAA	3
>HG38_CHR1_9729129_9729183_+ +	>HG38_CHR1_9729122_9729128_+ +	>HG38_CHR1_9729184_9729190_+ +
CTGGGCGTGAGCGTCTGTCCGCTGTCTAAACAGAGCAGCTACAGGGACGGGAC	ACATCC	GGAGGA	3
>HG38_CHR1_9729289_9729325_+ +	>HG38_CHR1_9729282_9729288_+ +	>HG38_CHR1_9729326_9729332_+ +
TTTTACATGTAACTAAGAGCAAAGTGCTATGTGGG	TCTAAA	TTAGAC	3
>HG38_CHR1_9729735_9729797_+ +	>HG38_CHR1_9729728_9729734_+ +	>HG38_CHR1_9729798_9729804_+ +
GTAGAATCCCAAAGGCAAGGCCCGGCCACTTGTAGCTACCCTGATCCAGTCTCTTGAGCAG	GGAACA	CAGCTA	3
>HG38_CHR1_9734041_9734084_+ +	>HG38_CHR1_9734034_9734040_+ +	>HG38_CHR1_9734085_9734091_+ +
CTCCAGGCTCTCCTGCTCGTGGTTCAGCTCCTCTCCCTCCAC	TGTCCA	TGACCT	3
>HG38_CHR1_9901390_9901458_+ +	>HG38_CHR1_9901383_9901389_+ +	>HG38_CHR1_9901459_9901465_+ +
GGTGGGGCCCATATTATGTGAGGTGTTTGATCCACAAGGGATCCTGATCTTTGCAGGAAGCCTTGCT	GAACAG	TGGAAT	3
>HG38_CHR1_10122028_10122053_+ +	>HG38_CHR1_10122021_10122027_+ +	>HG38_CHR1_10122054_10122060_+ +
CAGGAACTGGTGAGAACCACTCAC	CTTCAT	GGATGA	3
>HG38_CHR1_10396541_10396570_+ +	>HG38_CHR1_10396534_10396540_+ +	>HG38_CHR1_10396571_10396577_+ +
CTAGGATTACAGGTGTGAGCCACCACAC	CAAAGT	GGCCAG	3
>HG38_CHR1_10412821_10412839_+ +	>HG38_CHR1_10412814_10412820_+ +	>HG38_CHR1_10412840_10412846_+ +
CTTGCCTCTGAGGAGAC	AGGAGC	CACTTC	3
>HG38_CHR1_10417431_10417469_+ +	>HG38_CHR1_10417424_10417430_+ +	>HG38_CHR1_10417470_10417476_+ +
GGCAGCCACCGAGTTTGGCTGGACTCTCAATTATGGT	TAAGGC	CATCGC	3
>HG38_CHR1_10419689_10419728_+ +	>HG38_CHR1_10419682_10419688_+ +	>HG38_CHR1_10419729_10419735_+ +
ATCCACACCAACTGGACAGGCCATGGTGGCACCGTGTC	GCAGTT	CCTCGT	3
>HG38_CHR1_10419844_10419888_+ +	>HG38_CHR1_10419837_10419843_+ +	>HG38_CHR1_10419889_10419895_+ +
CAGTTTTTTAAAAGTGTTGTAAGAGACTCCTGAGGAAGACACA	TTCTGT	GTTTAT	3
>HG38_CHR1_10467230_10467253_+ +	>HG38_CHR1_10467223_10467229_+ +	>HG38_CHR1_10467254_10467260_+ +
CTTCTTTCAGCTGCCTGGCCAC	GACAGA	TCTTCC	3
>HG38_CHR1_11023451_11023515_+ +	>HG38_CHR1_11023444_11023450_+ +	>HG38_CHR1_11023516_11023522_+ +
TGGTGGTGCCGAGGCATGAAAGGCTAGTATGAGCGAGAAAAGGAGAGAGCGCGTGCAGAGACT	GGATTG	GTGGTG	0
>HG38_CHR1_11054989_11055054_+ +	>HG38_CHR1_11054982_11054988_+ +	>HG38_CHR1_11055055_11055061_+ +
GCGGCGCGGTGCACGTCGGAGTTGTAGTACTTCAGCTGCATCTGCGCCACCTGCTGCTGTGTCA	CACAAA	GGCTGC	3
>HG38_CHR1_11285992_11286063_+ +	>HG38_CHR1_11285985_11285991_+ +	>HG38_CHR1_11286064_11286070_+ +
CTTCTCCCTTGAGAGACAGTTTCGAAGCCAGGCCTTCAACAAACTGCCCCAGAGGACTGCCAAGCTCAAC	CCATGG	CCTGCT	3
>HG38_CHR1_11642467_11642533_+ +	>HG38_CHR1_11642460_11642466_+ +	>HG38_CHR1_11642534_11642540_+ +
CAAATCCCAGCCCCTGAAGAGCCAGGCTCAGCCCCAAACAATGGGAAGAGACCAGGACTTGGATT	GCAGCA	AATTCG	3
>HG38_CHR1_11649874_11649945_+ +	>HG38_CHR1_11649867_11649873_+ +	>HG38_CHR1_11649946_11649952_+ +
CTGGGAGAACTGGAGTTAGGACAGAGCGAACGCTCCCCCCTTCCCACCTCCTCCACCCCCTTCTCCTTAC	ACACCA	AAAGGA	3
>HG38_CHR1_11649883_11649945_+ +	>HG38_CHR1_11649876_11649882_+ +	>HG38_CHR1_11649946_11649952_+ +
CTGGAGTTAGGACAGAGCGAACGCTCCCCCCTTCCCACCTCCTCCACCCCCTTCTCCTTAC	GGGAGA	AAAGGA	3
>HG38_CHR1_11669617_11669664_+ +	>HG38_CHR1_11669610_11669616_+ +	>HG38_CHR1_11669665_11669671_+ +
ACGTATATACACATGTATACATATATACACGTGTATACATATACAC	TACATA	GTATAT	0
>HG38_CHR1_11674632_11674679_+ +	>HG38_CHR1_11674625_11674631_+ +	>HG38_CHR1_11674680_11674686_+ +
GAGCGGCCCCGGGCTGGGGCGGGCGATCCACACACAGAGGCGATAA	CAGACC	GCACTT	3
>HG38_CHR1_11750401_11750432_+ +	>HG38_CHR1_11750394_11750400_+ +	>HG38_CHR1_11750433_11750439_+ +
CAGGGCACCCACTGGTTCCCAGGCTGGAAC	CTCCCT	GGGTCT	3
>HG38_CHR1_11801923_11801937_+ +	>HG38_CHR1_11801916_11801922_+ +	>HG38_CHR1_11801938_11801944_+ +
AAAAAAAAAAAAA	CTGTCT	AAAAAA	0
>HG38_CHR1_11811448_11811497_+ +	>HG38_CHR1_11811441_11811447_+ +	>HG38_CHR1_11811498_11811504_+ +
CTCAGCTCACTGCAACCTCTGCCTCCCGGGTTCAAGTGATTCTCCTGC	TTGTGA	CAGCCT	3
>HG38_CHR1_11845753_11845765_+ +	>HG38_CHR1_11845746_11845752_+ +	>HG38_CHR1_11845766_11845772_+ +
CTTTCAGTAAC	CAAACC	GTGAGG	3
>HG38_CHR1_11955435_11955446_+ +	>HG38_CHR1_11955428_11955434_+ +	>HG38_CHR1_11955447_11955453_+ +
TTACAAAAGG	CTTATC	AGTGAA	3
>HG38_CHR1_11974738_11974771_+ +	>HG38_CHR1_11974731_11974737_+ +	>HG38_CHR1_11974772_11974778_+ +
GCATTACCATGAGGGGCTCCCCACCACCAGGG	GACTCA	ACCCGC	3
>HG38_CHR1_11974863_11974887_+ +	>HG38_CHR1_11974856_11974862_+ +	>HG38_CHR1_11974888_11974894_+ +
CAGCCTCTGGGACCTCGGGGTCC	TGCCCA	GGGAAC	3
>HG38_CHR1_11974944_11974955_+ +	>HG38_CHR1_11974937_11974943_+ +	>HG38_CHR1_11974956_11974962_+ +
TCAAAGAGAT	CCACCA	AAAGAG	0
>HG38_CHR1_12012242_12012273_+ +	>HG38_CHR1_12012235_12012241_+ +	>HG38_CHR1_12012274_12012280_+ +
TGGGGAGCTGGCAGAGCAGGTGGCAGTCAC	GGATGT	GGACAA	3
>HG38_CHR1_12012445_12012516_+ +	>HG38_CHR1_12012438_12012444_+ +	>HG38_CHR1_12012517_12012523_+ +
GGCTGAGGTGCATGGGCCCCACACAGGACAGCTGGAGAATGGGCCGTCCACTTGGCCTCGTTCTGCGAGG	GGTGGC	CTCATG	3
>HG38_CHR1_12023059_12023070_+ +	>HG38_CHR1_12023052_12023058_+ +	>HG38_CHR1_12023071_12023077_+ +
TTTTTTTTTT	CACCCT	TTTTTT	0
>HG38_CHR1_12031744_12031775_+ +	>HG38_CHR1_12031737_12031743_+ +	>HG38_CHR1_12031776_12031782_+ +
CCCGACCCCGACCTGGTCAGTGCCCCAGGT	TGCTGC	CTCGGC	3
>HG38_CHR1_12183728_12183790_+ +	>HG38_CHR1_12183721_12183727_+ +	>HG38_CHR1_12183791_12183797_+ +
CTATCTATCTATCTATCTATCTAGCTAGCTAGCTAGCTAGCTATCTATTCTATCTACCTAC	TATCTA	ATCTAT	0
>HG38_CHR1_12327669_12327710_+ +	>HG38_CHR1_12327662_12327668_+ +	>HG38_CHR1_12327711_12327717_+ +
TTGGTTGTTTAAGAATGCGGAACCTCTGAAGTCTCTTTCC	CAGCAA	GGCCTC	3
>HG38_CHR1_12534848_12534861_+ +	>HG38_CHR1_12534841_12534847_+ +	>HG38_CHR1_12534862_12534868_+ +
GTGTGTGTGTGT	GTGTTT	GTGTGT	0
>HG38_CHR1_12534848_12534863_+ +	>HG38_CHR1_12534841_12534847_+ +	>HG38_CHR1_12534864_12534870_+ +
GTGTGTGTGTGTGT	GTGTTT	GTGTGT	0
>HG38_CHR1_12570741_12570812_+ +	>HG38_CHR1_12570734_12570740_+ +	>HG38_CHR1_12570813_12570819_+ +
CTGAGCCCCTGATCAACTAGGGGCTCCTAGAGACGGCTGAGGAGCATCTCAGACCCGAGGTCAGGATGGA	TGAGGA	GAGGGA	3
>HG38_CHR1_12578843_12578906_+ +	>HG38_CHR1_12578836_12578842_+ +	>HG38_CHR1_12578907_12578913_+ +
GATGTGCAGTAGTCGATGGCACCGGGGATGGCAGACAGTGCCAGCACGGAGTTGAGGCACAC	CGCTTT	TGTGGC	3
>HG38_CHR1_12615141_12615167_+ +	>HG38_CHR1_12615134_12615140_+ +	>HG38_CHR1_12615168_12615174_+ +
CTCATTATAAAGTAGCTCCAGAAGC	CAGAAG	CATTAT	0
>HG38_CHR1_13583906_13583962_+ +	>HG38_CHR1_13583899_13583905_+ +	>HG38_CHR1_13583963_13583969_+ +
CACCCCTCCGGCCCCCCCACCGTCGCGCTCCTCCAGGCTGGGCCTGTGGCCGCGG	CTGCTC	CTTTTT	3
>HG38_CHR1_13781929_13781993_+ +	>HG38_CHR1_13781922_13781928_+ +	>HG38_CHR1_13781994_13782000_+ +
CCCAAAAATGGCGTGGTGGTTTTAGATAACTCTGGGAAAAATGCCTTCCGACGAATGGGACAG	TGTGCA	CAAAAG	3
>HG38_CHR1_14373198_14373213_+ +	>HG38_CHR1_14373191_14373197_+ +	>HG38_CHR1_14373214_14373220_+ +
ATATATATATATAT	AAACTG	ATATAT	0
>HG38_CHR1_15429666_15429693_+ +	>HG38_CHR1_15429659_15429665_+ +	>HG38_CHR1_15429694_15429700_+ +
GCGGTGGGCAGCGGGGGCCTGTCCAG	GCGCCA	CTCTCC	3
>HG38_CHR1_15492130_15492164_+ +	>HG38_CHR1_15492123_15492129_+ +	>HG38_CHR1_15492165_15492171_+ +
AGCCCAGGAGTTTGAGACCAGCCTGGGCAACAT	TCACTT	CGAGAC	3
>HG38_CHR1_15586656_15586676_+ +	>HG38_CHR1_15586649_15586655_+ +	>HG38_CHR1_15586677_15586683_+ +
CTCCACTCTGGAGTGGAGC	CTCCAG	CCACTC	0
>HG38_CHR1_15675751_15675799_+ +	>HG38_CHR1_15675744_15675750_+ +	>HG38_CHR1_15675800_15675806_+ +
CTACCTACCTACCTACTGCCTGCCTACCTACCTATCTGCCTGCCTAC	TACCTA	ACCTAC	0
>HG38_CHR1_15786295_15786350_+ +	>HG38_CHR1_15786288_15786294_+ +	>HG38_CHR1_15786351_15786357_+ +
GTGCACTGGGCAGGCTTCTCTGTAGAACCCCAGGGGCTTCGGCCCAGACCACAG	AGGGGC	TCTTGC	3
>HG38_CHR1_15828330_15828382_+ +	>HG38_CHR1_15828323_15828329_+ +	>HG38_CHR1_15828383_15828389_+ +
GTGAACGGGTGGCCCCTGGAGATGATTGAGCTGCGCATGCTACAATACAAG	CATCAA	GCTGGA	3
>HG38_CHR1_16135057_16135100_+ +	>HG38_CHR1_16135050_16135056_+ +	>HG38_CHR1_16135101_16135107_+ +
CTTGCTGCCGGCCCCCTGGCCCTCCTGCGTCAGTGCCTGCAC	CGTGCA	GGACCA	3
>HG38_CHR1_16352355_16352413_+ +	>HG38_CHR1_16352348_16352354_+ +	>HG38_CHR1_16352414_16352420_+ +
ACAGCCGTGCTCGGGGCTCCTCACAGCTGGCGGGACCCCGAGCCGCCCGGAGCCGCC	GGCCGC	CTTCCT	3
>HG38_CHR1_16395258_16395305_+ +	>HG38_CHR1_16395251_16395257_+ +	>HG38_CHR1_16395306_16395312_+ +
TGCACTGTGATCCCCCTTGCTCCGCCCACTGTGACCTTGAACCCCA	ACTTAC	CACTGT	0
>HG38_CHR1_16395382_16395414_+ +	>HG38_CHR1_16395375_16395381_+ +	>HG38_CHR1_16395415_16395421_+ +
GGGAAAGGGTGGGGGTTAGGGGAAGGTTGGG	ATGGAA	GACCCA	3
>HG38_CHR1_16396228_16396283_+ +	>HG38_CHR1_16396221_16396227_+ +	>HG38_CHR1_16396284_16396290_+ +
CCAGCATGGCTTGAACTCTTAGGGGTCTGCAGTGCTCCATCTCCATTGGTGGCC	TCCCAC	AGCTCA	3
>HG38_CHR1_16406582_16406594_+ +	>HG38_CHR1_16406575_16406581_+ +	>HG38_CHR1_16406595_16406601_+ +
ATTTTAGAAAT	ACAAAA	GCCAGC	3
>HG38_CHR1_16484312_16484331_+ +	>HG38_CHR1_16484305_16484311_+ +	>HG38_CHR1_16484332_16484338_+ +
CTCGGCGGGGTGAACGGC	GAGGGG	CGGCCG	3
>HG38_CHR1_16514055_16514068_+ +	>HG38_CHR1_16514048_16514054_+ +	>HG38_CHR1_16514069_16514075_+ +
ACACAAACCAAT	AACCAA	AAAAAA	0
>HG38_CHR1_16514057_16514071_+ +	>HG38_CHR1_16514050_16514056_+ +	>HG38_CHR1_16514072_16514078_+ +
ACAAACCAATACA	CCAAGA	AAAAGA	3
>HG38_CHR1_16592954_16592994_+ +	>HG38_CHR1_16592947_16592953_+ +	>HG38_CHR1_16592995_16593001_+ +
CTTGTCACTTATGGATGTCATTCTAGTGTCACAAGAGCT	TTTTAT	TTTCAA	3
>HG38_CHR1_16618644_16618657_+ +	>HG38_CHR1_16618637_16618643_+ +	>HG38_CHR1_16618658_16618664_+ +
AAAGCAGACAAT	GCTGTT	TGATGA	3
>HG38_CHR1_16636349_16636362_+ +	>HG38_CHR1_16636342_16636348_+ +	>HG38_CHR1_16636363_16636369_+ +
CAAACAAACAAC	AAACAA	AACAAA	0
>HG38_CHR1_16649062_16649093_+ +	>HG38_CHR1_16649055_16649061_+ +	>HG38_CHR1_16649094_16649100_+ +
CCACTGGGGGCTGGGAATCTATCCCTGCCC	GGTTAT	AGAGGT	3
>HG38_CHR1_16649713_16649776_+ +	>HG38_CHR1_16649706_16649712_+ +	>HG38_CHR1_16649777_16649783_+ +
GTAAGAGCATAGTGCACAGGACTGCTGGTGGCCAGGAGGCCCAGCCCTGGATCTTCCTCCAG	ACCAAA	CCGTCT	3
>HG38_CHR1_16653973_16654017_+ +	>HG38_CHR1_16653966_16653972_+ +	>HG38_CHR1_16654018_16654024_+ +
GCTGGAGTGCAGTGGCGCGATGTCGGCTCACTCTGTCACCCAG	CACCCA	TGGAGT	0
>HG38_CHR1_16667129_16667145_+ +	>HG38_CHR1_16667122_16667128_+ +	>HG38_CHR1_16667146_16667152_+ +
GTGGCGAAGCAGCAG	GCAGCA	TCTGCG	0
>HG38_CHR1_16685638_16685672_+ +	>HG38_CHR1_16685631_16685637_+ +	>HG38_CHR1_16685673_16685679_+ +
TTCATCATCATCTCCAATGTCATCAAACTGAAT	CAATAT	CATCAT	0
>HG38_CHR1_16757376_16757424_+ +	>HG38_CHR1_16757369_16757375_+ +	>HG38_CHR1_16757425_16757431_+ +
GGGCCCCCGTAGTCACCCTGGCAGGTAGGAGAACTGATGAGGGCCCC	GGCAAG	GCCACA	1
>HG38_CHR1_16757691_16757754_+ +	>HG38_CHR1_16757684_16757690_+ +	>HG38_CHR1_16757755_16757761_+ +
CTGGAGGAAGATCCAGGGCTGGGCCTCCTGGCCACCAGCAGTCCTGTGCACTATGCTCTTAC	GACGGT	TTGGTC	3
>HG38_CHR1_16758371_16758402_+ +	>HG38_CHR1_16758364_16758370_+ +	>HG38_CHR1_16758403_16758409_+ +
TGGGGGCAGGGATAGATTCCCAGCCCCCAG	GGACCT	GCATAA	1
>HG38_CHR1_16986749_16986762_+ +	>HG38_CHR1_16986742_16986748_+ +	>HG38_CHR1_16986763_16986769_+ +
CCCAGGGCTCCT	CCAGCA	CTCCCT	3
>HG38_CHR1_16993760_16993785_+ +	>HG38_CHR1_16993753_16993759_+ +	>HG38_CHR1_16993786_16993792_+ +
CAGGGGCAGGAATGCCTGCCCCTT	CTGGGA	GGGGCA	0
>HG38_CHR1_17019569_17019612_+ +	>HG38_CHR1_17019562_17019568_+ +	>HG38_CHR1_17019613_17019619_+ +
CAAGTACTTGCTTTTACCAAGCAAGTACTTGGTAAAATGAGA	ACTTTA	AGTACT	0
>HG38_CHR1_17407242_17407295_+ +	>HG38_CHR1_17407235_17407241_+ +	>HG38_CHR1_17407296_17407302_+ +
CTCGGGTGCTGCGTCCTCAACCCTCTCGGTGACCACGGCTCAAAGGAGAGAC	CTGGGA	CAAGGG	3
>HG38_CHR1_17408275_17408316_+ +	>HG38_CHR1_17408268_17408274_+ +	>HG38_CHR1_17408317_17408323_+ +
GTGACAAGGCTCAGCCCTGGCTCCACAGGGAGCCACCAAG	AGTGCG	GACTCA	3
>HG38_CHR1_17408335_17408370_+ +	>HG38_CHR1_17408328_17408334_+ +	>HG38_CHR1_17408371_17408377_+ +
GTTCCCACCTCTGCCCCACCCCCAAGTCCCCATG	TACAAA	TCCACA	3
>HG38_CHR1_17413748_17413760_+ +	>HG38_CHR1_17413741_17413747_+ +	>HG38_CHR1_17413761_17413767_+ +
AACAGACTTCC	TGGAAC	CAGGCA	3
>HG38_CHR1_18872167_18872209_+ +	>HG38_CHR1_18872160_18872166_+ +	>HG38_CHR1_18872210_18872216_+ +
TGGCAGGTGGCCTCCAGCGGCCCCCCAACCCCGCCATGTGG	CACGCC	CAGACC	3
>HG38_CHR1_18905483_18905535_+ +	>HG38_CHR1_18905476_18905482_+ +	>HG38_CHR1_18905536_18905542_+ +
ATTCTCCCCCACCCCACCCCCTCTCCTCCCACTCCAAGCTTAAGTGGTTTA	ATCTTA	TCTCCC	0
>HG38_CHR1_18908352_18908385_+ +	>HG38_CHR1_18908345_18908351_+ +	>HG38_CHR1_18908386_18908392_+ +
GGTGGGTGGGGGATGGAGACGGGGCACCCGTT	TTCCTT	TGGTGT	3
>HG38_CHR1_19155518_19155545_+ +	>HG38_CHR1_19155511_19155517_+ +	>HG38_CHR1_19155546_19155552_+ +
AAGCTGAGTATAGATGTACCCAGCCG	CTTCCA	GACATT	3
>HG38_CHR1_19164912_19164954_+ +	>HG38_CHR1_19164905_19164911_+ +	>HG38_CHR1_19164955_19164961_+ +
GCCTGCAGGCGCACAGGTTCCACACAGGCCAGTTGTGCCAG	GAGCCA	AGCCAC	3
>HG38_CHR1_19217164_19217182_+ +	>HG38_CHR1_19217157_19217163_+ +	>HG38_CHR1_19217183_19217189_+ +
GCTGCTCAGAACCGAAT	GAGTGT	TGCTTT	3
>HG38_CHR1_19296217_19296231_+ +	>HG38_CHR1_19296210_19296216_+ +	>HG38_CHR1_19296232_19296238_+ +
TTTTTTTTTTTTT	AAATGG	TTTTTT	0
>HG38_CHR1_19392179_19392200_+ +	>HG38_CHR1_19392172_19392178_+ +	>HG38_CHR1_19392201_19392207_+ +
CTCAAGGTAAAAAAAAAAAA	ACTCTG	AAAAAG	3
>HG38_CHR1_19597018_19597041_+ +	>HG38_CHR1_19597011_19597017_+ +	>HG38_CHR1_19597042_19597048_+ +
GGAAAGCTGGAGGCGCGGGTGG	GCCGAG	AACATG	3
>HG38_CHR1_19608152_19608184_+ +	>HG38_CHR1_19608145_19608151_+ +	>HG38_CHR1_19608185_19608191_+ +
GTCATCAACCTCGGACCTCAGGTGGCTGAAG	AGAACA	GAGAAT	3
>HG38_CHR1_19657333_19657376_+ +	>HG38_CHR1_19657326_19657332_+ +	>HG38_CHR1_19657377_19657383_+ +
GGGGGGAGGAAGCAGAGGTCTTCAGGGCTCTTTTTTTGGGGG	CAAGAG	GTGGTC	3
>HG38_CHR1_20323273_20323336_+ +	>HG38_CHR1_20323266_20323272_+ +	>HG38_CHR1_20323337_20323343_+ +
GTGAGTGACGGGGACCAGCATGAGTCCCCAGGAGTACCTCTTGACCCTGATTGCCCAATCAG	GTGCAC	TGTTCT	3
>HG38_CHR1_20651101_20651147_+ +	>HG38_CHR1_20651094_20651100_+ +	>HG38_CHR1_20651148_20651154_+ +
CGTTCAGTTACGGGAGTGGGAAATTACATGAGGCCTGGGCCTCTG	GTCAGC	TTCCCA	3
>HG38_CHR1_20651801_20651814_+ +	>HG38_CHR1_20651794_20651800_+ +	>HG38_CHR1_20651815_20651821_+ +
TTTATTTATTTA	CTTTAT	TATTTA	0
>HG38_CHR1_20652227_20652284_+ +	>HG38_CHR1_20652220_20652226_+ +	>HG38_CHR1_20652285_20652291_+ +
TCCCACCCCTTGGCTCTCAGTGTTGCATCTCCCACAGAGGTAAAGTTGTGCCATTT	TCCCAA	CCACGG	3
>HG38_CHR1_20654280_20654340_+ +	>HG38_CHR1_20654273_20654279_+ +	>HG38_CHR1_20654341_20654347_+ +
AGTCGAGGGAGCCGCTGAAGATGACGCGGGCATTGTTCCTGGCCTGGAGCCCAGCAATG	CTGAAG	GAGGGT	3
>HG38_CHR1_20660920_20660969_+ +	>HG38_CHR1_20660913_20660919_+ +	>HG38_CHR1_20660970_20660976_+ +
GAATTCCCCATACTTTATGAGAGACAGGCTGGGGTCATCAGCGGTCTT	CATAGA	ATGTGA	3
>HG38_CHR1_20721111_20721132_+ +	>HG38_CHR1_20721104_20721110_+ +	>HG38_CHR1_20721133_20721139_+ +
TCTGCTGGTGCGCATCCCTT	GGCCCT	TGCACA	3
>HG38_CHR1_20745560_20745600_+ +	>HG38_CHR1_20745553_20745559_+ +	>HG38_CHR1_20745601_20745607_+ +
TCTTCATCCTCAGAGTCTTCTTCTGATGACTCATCTTCA	TGGCGG	TTCATC	0
>HG38_CHR1_20750322_20750367_+ +	>HG38_CHR1_20750315_20750321_+ +	>HG38_CHR1_20750368_20750374_+ +
ACACACACACACACACACACACACACACACACACACACACACAC	ACTAAA	ACACAC	0
>HG38_CHR1_20811849_20811863_+ +	>HG38_CHR1_20811842_20811848_+ +	>HG38_CHR1_20811864_20811870_+ +
AAAAAAGCAACAT	GTATTT	AAAAGC	0
>HG38_CHR1_20917093_20917106_+ +	>HG38_CHR1_20917086_20917092_+ +	>HG38_CHR1_20917107_20917113_+ +
GTCTATCAATAG	CCAAAA	TAACAA	3
>HG38_CHR1_20959885_20959925_+ +	>HG38_CHR1_20959878_20959884_+ +	>HG38_CHR1_20959926_20959932_+ +
TGCTGGCATGGATATGGGGAAAAGGGAATGCTTATATGC	CAATAG	CTGGTG	3
>HG38_CHR1_21446446_21446463_+ +	>HG38_CHR1_21446439_21446445_+ +	>HG38_CHR1_21446464_21446470_+ +
TTCCTTCCTTCCTTCC	TGTTCA	CCTTCC	0
>HG38_CHR1_21456630_21456645_+ +	>HG38_CHR1_21456623_21456629_+ +	>HG38_CHR1_21456646_21456652_+ +
ATTTGGCAAAATTG	TAAAAG	AAATTT	3
>HG38_CHR1_21839408_21839462_+ +	>HG38_CHR1_21839401_21839407_+ +	>HG38_CHR1_21839463_21839469_+ +
GCAGGGCTAGTGGCATTGCAGATGTACTGGCCCGAGTCCTGCTGGGCTACCCG	GTGCCC	GTATGA	3
>HG38_CHR1_21859910_21859955_+ +	>HG38_CHR1_21859903_21859909_+ +	>HG38_CHR1_21859956_21859962_+ +
CCCACTGACCTGACACCGCAGGGAGTGGGAGCCACCTTGGGGCA	GTGGGC	ATGCTT	3
>HG38_CHR1_22025902_22025929_+ +	>HG38_CHR1_22025895_22025901_+ +	>HG38_CHR1_22025930_22025936_+ +
CGGGCTCAGCTCCCCCCCACCACAAC	GAGGAG	GGATTA	3
>HG38_CHR1_22092099_22092145_+ +	>HG38_CHR1_22092092_22092098_+ +	>HG38_CHR1_22092146_22092152_+ +
CTCTTAGGAAGGAGTATAGTAAATGCCTCATTTAATAACATACTC	TCTGGT	TTTTGA	3
>HG38_CHR1_22092112_22092156_+ +	>HG38_CHR1_22092105_22092111_+ +	>HG38_CHR1_22092157_22092163_+ +
GTATAGTAAATGCCTCATTTAATAACATACTCCTTTTTGAAAG	GGAAGG	GCCTTT	3
>HG38_CHR1_22529284_22529314_+ +	>HG38_CHR1_22529277_22529283_+ +	>HG38_CHR1_22529315_22529321_+ +
CTTATGGCCTCTGGACTGAACTCTGGGGC	TGCTGC	TTGGGG	3
>HG38_CHR1_22579069_22579090_+ +	>HG38_CHR1_22579062_22579068_+ +	>HG38_CHR1_22579091_22579097_+ +
TGTGTGCATGTGTACGTGCA	ATGCAT	TGTGCA	0
>HG38_CHR1_23083285_23083353_+ +	>HG38_CHR1_23083278_23083284_+ +	>HG38_CHR1_23083354_23083360_+ +
CCAGTTTTTGGGGGCCATGTATACGCTGCCTCGCCAGGCCACACCAGGTGTTCCTGCACAGCAGTCC	TTGCAG	AAGCAT	3
>HG38_CHR1_23091753_23091801_+ +	>HG38_CHR1_23091746_23091752_+ +	>HG38_CHR1_23091802_23091808_+ +
GTTGCTAACTGATGTGAGCTCTGCCAGCCCCACCTGGATATTGCTAG	TGACAT	GATGTG	3
>HG38_CHR1_23310712_23310757_+ +	>HG38_CHR1_23310705_23310711_+ +	>HG38_CHR1_23310758_23310764_+ +
CCCCCTCTGCCACCCCTAGAGCCTCTTGGTGGTCCCAAAGGTGC	AGCAGG	CCCTCT	0
>HG38_CHR1_23310969_23311021_+ +	>HG38_CHR1_23310962_23310968_+ +	>HG38_CHR1_23311022_23311028_+ +
TGGAGGGTAGCCATATCCACCTCTCCCCCCACCACGACCCCGACCTCTAAT	AGTAAT	GAGGTG	3
>HG38_CHR1_23387343_23387373_+ +	>HG38_CHR1_23387336_23387342_+ +	>HG38_CHR1_23387374_23387380_+ +
TGGCCATCTGGTGCTCACGGATGGCCTCC	CCAGTC	GGTCAT	1
>HG38_CHR1_23392377_23392406_+ +	>HG38_CHR1_23392370_23392376_+ +	>HG38_CHR1_23392407_23392413_+ +
CATCATACACAAAACACACTCCACACAT	CTCCAC	TCATGC	3
>HG38_CHR1_23392406_23392417_+ +	>HG38_CHR1_23392399_23392405_+ +	>HG38_CHR1_23392418_23392424_+ +
ATCATGCACA	ACACAT	ACACAC	3
>HG38_CHR1_23558349_23558380_+ +	>HG38_CHR1_23558342_23558348_+ +	>HG38_CHR1_23558381_23558387_+ +
GCCGTCCGGCTTCCGGCAGGAGAGGTTCCC	CATCCC	GGTCCC	3
>HG38_CHR1_23692683_23692701_+ +	>HG38_CHR1_23692676_23692682_+ +	>HG38_CHR1_23692702_23692708_+ +
GAGAGTGGAGACAGACT	TGTTGG	CGCGAG	3
>HG38_CHR1_23693836_23693887_+ +	>HG38_CHR1_23693829_23693835_+ +	>HG38_CHR1_23693888_23693894_+ +
GGAGAAATGAAAAGATTGCTGTCCACTGCACAGTTCGAGGGGCCAAGGCA	GGCATC	AGAAAT	0
>HG38_CHR1_23693838_23693889_+ +	>HG38_CHR1_23693831_23693837_+ +	>HG38_CHR1_23693890_23693896_+ +
AGAAATGAAAAGATTGCTGTCCACTGCACAGTTCGAGGGGCCAAGGCAGA	CATCCG	AAATCT	3
>HG38_CHR1_23787937_23787985_+ +	>HG38_CHR1_23787930_23787936_+ +	>HG38_CHR1_23787986_23787992_+ +
AGAAGGACAGGAGTCTCCTGCTGATGCGTGATAGCTTAAGCTTGGGG	TATAGC	AAGGTC	3
>HG38_CHR1_23794966_23795014_+ +	>HG38_CHR1_23794959_23794965_+ +	>HG38_CHR1_23795015_23795021_+ +
GCGGGCCCCCCTGGCAGCAGTATTGGAGGGGCTACAGGCAGCTGGAG	CCTGGA	AGGGGC	3
>HG38_CHR1_23801967_23802022_+ +	>HG38_CHR1_23801960_23801966_+ +	>HG38_CHR1_23802023_23802029_+ +
GTTGGCAGACGGCCACCACGTAGCTCTCCACTTTCCACAAATGGCCTCTGCCAG	TGCTGG	TGGGAA	1
>HG38_CHR1_23802266_23802312_+ +	>HG38_CHR1_23802259_23802265_+ +	>HG38_CHR1_23802313_23802319_+ +
CTGGGCAGGAGGTCCTTCTGCCAAGCAGCTCCTCCTGCCCTTCGC	CTCAGG	GCTTTC	3
>HG38_CHR1_23802277_23802329_+ +	>HG38_CHR1_23802270_23802276_+ +	>HG38_CHR1_23802330_23802336_+ +
GTCCTTCTGCCAAGCAGCTCCTCCTGCCCTTCGCCTGCTTTCTGCCAGGAG	GCAGGA	ACCTCT	3
>HG38_CHR1_23979278_23979295_+ +	>HG38_CHR1_23979271_23979277_+ +	>HG38_CHR1_23979296_23979302_+ +
TTATGGAAAGAATTAT	TTAGAA	ATGGAA	0
>HG38_CHR1_24652948_24652985_+ +	>HG38_CHR1_24652941_24652947_+ +	>HG38_CHR1_24652986_24652992_+ +
GCGGCCATCTCCTCGAAGAAGAACTCCGCCAAGAAG	CAAGAA	TGCCTC	0
>HG38_CHR1_24669165_24669190_+ +	>HG38_CHR1_24669158_24669164_+ +	>HG38_CHR1_24669191_24669197_+ +
AGATACTCTCCTCCAATACAGAGG	TCCTAG	ATACTC	0
>HG38_CHR1_24843758_24843789_+ +	>HG38_CHR1_24843751_24843757_+ +	>HG38_CHR1_24843790_24843796_+ +
ACTCTAGGATTTAGGCATGTTAACTTCTGT	TGGATC	TGTTTT	3
>HG38_CHR1_25263230_25263277_+ +	>HG38_CHR1_25263223_25263229_+ +	>HG38_CHR1_25263278_25263284_+ +
GATCTAACTCCTGAGGAGGTGGCCTGGCCAGGAGCTAGAGCATGAA	GATAAG	TCTCGT	3
>HG38_CHR1_25751216_25751247_+ +	>HG38_CHR1_25751209_25751215_+ +	>HG38_CHR1_25751248_25751254_+ +
TTCCTTCCTTCCTTCTCCTTCCATCCATCT	TCCTTC	TCTTCT	2
>HG38_CHR1_25900485_25900526_+ +	>HG38_CHR1_25900478_25900484_+ +	>HG38_CHR1_25900527_25900533_+ +
GGCCCCATCTGGAACAAGTATCAACCAGGAGGGGCTCTAT	CCCCAA	CTTGAT	3
>HG38_CHR1_25900806_25900863_+ +	>HG38_CHR1_25900799_25900805_+ +	>HG38_CHR1_25900864_25900870_+ +
CAACACTTTAGAAAAAGAGTAAAACACTTTCAGTTTCTCCCCTTTAGCCCCTAAAA	GAAAGA	ACATCT	3
>HG38_CHR1_25901504_25901550_+ +	>HG38_CHR1_25901497_25901503_+ +	>HG38_CHR1_25901551_25901557_+ +
GTTCCAGTTTGGCAGCCATTTGTGCCTCTCGGTTCTCTTTATTAG	CGCAAA	TCCATT	3
>HG38_CHR1_25901569_25901600_+ +	>HG38_CHR1_25901562_25901568_+ +	>HG38_CHR1_25901601_25901607_+ +
TTCTCTTCTGCCATTTTACTGAAGTTGTTG	GGTCAG	CTCTTC	0
>HG38_CHR1_26184761_26184818_+ +	>HG38_CHR1_26184754_26184760_+ +	>HG38_CHR1_26184819_26184825_+ +
GTCTGGGCCTCTCACCAGACTAGAGGCTAACCTGTTTGCTGTGACTGAGCAAACAG	GCTCCC	TAGCCT	3
>HG38_CHR1_26184769_26184824_+ +	>HG38_CHR1_26184762_26184768_+ +	>HG38_CHR1_26184825_26184831_+ +
CTCTCACCAGACTAGAGGCTAACCTGTTTGCTGTGACTGAGCAAACAGGTTAGC	TCTGGG	CTAGTC	3
>HG38_CHR1_26277871_26277886_+ +	>HG38_CHR1_26277864_26277870_+ +	>HG38_CHR1_26277887_26277893_+ +
CTAGGATTGGGGCC	GTAACT	AGGGAT	3
>HG38_CHR1_26281345_26281380_+ +	>HG38_CHR1_26281338_26281344_+ +	>HG38_CHR1_26281381_26281387_+ +
AAGCAACAGCCCCAAATGCTGGCTGCCCCCAGCC	TTGTCT	GCATTG	3
>HG38_CHR1_26471013_26471070_+ +	>HG38_CHR1_26471006_26471012_+ +	>HG38_CHR1_26471071_26471077_+ +
GTACACAGGGTGGAGTAGGGAGAAGCTGCCCCAGGAGGCGATGTAGTGGTGGAAAG	GGGAAA	GAGGCA	3
>HG38_CHR1_26475652_26475689_+ +	>HG38_CHR1_26475645_26475651_+ +	>HG38_CHR1_26475690_26475696_+ +
TTTCTAGATTGTGGATCTTCAGATAAATTCTGCCAT	GGTTCC	TCATTT	3
>HG38_CHR1_26694708_26694725_+ +	>HG38_CHR1_26694701_26694707_+ +	>HG38_CHR1_26694726_26694732_+ +
TTCTGCATCTCTCTTC	TTCCAT	TAATGG	3
>HG38_CHR1_26798212_26798252_+ +	>HG38_CHR1_26798205_26798211_+ +	>HG38_CHR1_26798253_26798259_+ +
CTGACAGGCTGGTAACAGTCCACACAAGATGGTATAGGC	GCATTA	GAACAG	3
>HG38_CHR1_26863460_26863527_+ +	>HG38_CHR1_26863453_26863459_+ +	>HG38_CHR1_26863528_26863534_+ +
GTACCGGGAGAAGGTGGAGACTGAGCTCCAGGGCGTGTGCGACACCGTGCTGGGCCTGCTGGACAG	TGCGTG	ACCTCA	3
>HG38_CHR1_26863473_26863540_+ +	>HG38_CHR1_26863466_26863472_+ +	>HG38_CHR1_26863541_26863547_+ +
GTGGAGACTGAGCTCCAGGGCGTGTGCGACACCGTGCTGGGCCTGCTGGACAGCCACCTCATCAAG	GGAGAA	GGCCGG	3
>HG38_CHR1_26863844_26863888_+ +	>HG38_CHR1_26863837_26863843_+ +	>HG38_CHR1_26863889_26863895_+ +
CTCCTACAAAGACAGCACCCTCATCATGCAGCTGCTGCGAGAC	GCGAGG	CCTGAC	3
>HG38_CHR1_26864152_26864191_+ +	>HG38_CHR1_26864145_26864151_+ +	>HG38_CHR1_26864192_26864198_+ +
CTAACCACTGGTCATGCCCCCACCCCTGCTCTCCGCAC	AGCGCA	GCTTCC	3
>HG38_CHR1_26864152_26864214_+ +	>HG38_CHR1_26864145_26864151_+ +	>HG38_CHR1_26864215_26864221_+ +
CTAACCACTGGTCATGCCCCCACCCCTGCTCTCCGCACCCGCTTCCTCCCGACCCCAGGAC	AGCGCA	GGCTAC	3
>HG38_CHR1_26942934_26942962_+ +	>HG38_CHR1_26942927_26942933_+ +	>HG38_CHR1_26942963_26942969_+ +
GGCGGCACCTCCGGGTGGGGCTCAAGG	ATCCAG	CAGCCA	3
>HG38_CHR1_26952044_26952070_+ +	>HG38_CHR1_26952037_26952043_+ +	>HG38_CHR1_26952071_26952077_+ +
GCAGGGGCTGCATCCCCGCACACAG	TAGACA	TCCACA	3
>HG38_CHR1_26960575_26960642_+ +	>HG38_CHR1_26960568_26960574_+ +	>HG38_CHR1_26960643_26960649_+ +
GTAGGTGAGGTGTGGCGGGGAGGGGTCGAGAGGCGCTGGGGCTCAGTCTCCTCTTCTGTTCAACAG	AGTCCG	TGGTGG	3
>HG38_CHR1_26993863_26993903_+ +	>HG38_CHR1_26993856_26993862_+ +	>HG38_CHR1_26993904_26993910_+ +
CTGGGATCCCATGCCGTCCTCTCAGCCCCCGCCCCCAAC	CGCCGC	CGACCT	3
>HG38_CHR1_27005962_27005983_+ +	>HG38_CHR1_27005955_27005961_+ +	>HG38_CHR1_27005984_27005990_+ +
GTGGGATAGGCGTGAGCCAG	CAGCCA	GAGGTT	3
>HG38_CHR1_27339576_27339592_+ +	>HG38_CHR1_27339569_27339575_+ +	>HG38_CHR1_27339593_27339599_+ +
CAGGAGGCCAGGGGC	GAAGCA	GGATGA	3
>HG38_CHR1_27343603_27343672_+ +	>HG38_CHR1_27343596_27343602_+ +	>HG38_CHR1_27343673_27343679_+ +
GTGTGTGTGTGTGTGTATCTGTCTGTCTAGGTGGGTGGTTGTATGTGTGCATTCCCATGTGTGTGCAG	TGTGTA	ATATTT	3
>HG38_CHR1_27404350_27404385_+ +	>HG38_CHR1_27404343_27404349_+ +	>HG38_CHR1_27404386_27404392_+ +
CTGGCAGGGAAGCAAATGAGACCAGGCTTGGAGC	GATGAG	CAGGGA	3
>HG38_CHR1_27405223_27405250_+ +	>HG38_CHR1_27405216_27405222_+ +	>HG38_CHR1_27405251_27405257_+ +
GAGCTGGAGCCTGGGCCAGCTGCTCT	TGGAGG	GCCTCC	3
>HG38_CHR1_27405599_27405613_+ +	>HG38_CHR1_27405592_27405598_+ +	>HG38_CHR1_27405614_27405620_+ +
TTTTTTTTTTTTT	AGAAGC	TTTTTT	0
>HG38_CHR1_27406250_27406299_+ +	>HG38_CHR1_27406243_27406249_+ +	>HG38_CHR1_27406300_27406306_+ +
CTGGTGTCTCAGCATGGAGCTTAGTGCCAAGTCCTGTGCCAGAGACAC	ACATAG	GATGTG	3
>HG38_CHR1_27666289_27666302_+ +	>HG38_CHR1_27666282_27666288_+ +	>HG38_CHR1_27666303_27666309_+ +
AAAAAAAAAAAA	CCATCT	AAAAAA	0
>HG38_CHR1_27666357_27666405_+ +	>HG38_CHR1_27666350_27666356_+ +	>HG38_CHR1_27666406_27666412_+ +
GAAGAGGTTCTGGGAGCTGCTGGCTACTCCTCATCCTCCTCACTATC	GAAGGA	GATACT	3
>HG38_CHR1_27668251_27668270_+ +	>HG38_CHR1_27668244_27668250_+ +	>HG38_CHR1_27668271_27668277_+ +
CCCCCGGCGGGCACGCCG	CACTAG	CCCATT	3
>HG38_CHR1_27668992_27669017_+ +	>HG38_CHR1_27668985_27668991_+ +	>HG38_CHR1_27669018_27669024_+ +
CTGCATCCTTACCCGCATCCTTAC	TCCTTA	GCACCC	0
>HG38_CHR1_27668992_27669029_+ +	>HG38_CHR1_27668985_27668991_+ +	>HG38_CHR1_27669030_27669036_+ +
CTGCATCCTTACCCGCATCCTTACCCGCACCCTTAC	TCCTTA	GCATCC	0
>HG38_CHR1_27669040_27669065_+ +	>HG38_CHR1_27669033_27669039_+ +	>HG38_CHR1_27669066_27669072_+ +
CTGCATCCTTACCCGCATCCTTAC	TCCTTA	GCATCC	0
>HG38_CHR1_27669040_27669089_+ +	>HG38_CHR1_27669033_27669039_+ +	>HG38_CHR1_27669090_27669096_+ +
CTGCATCCTTACCCGCATCCTTACCTGCATCCTTACCCGCATCCTTAC	TCCTTA	GCACCC	0
>HG38_CHR1_27669124_27669161_+ +	>HG38_CHR1_27669117_27669123_+ +	>HG38_CHR1_27669162_27669168_+ +
CTGCATCCTTACCCGCATCTTTACCTGCATCCTTAC	TCCTTA	GCATCC	0
>HG38_CHR1_27850459_27850520_+ +	>HG38_CHR1_27850452_27850458_+ +	>HG38_CHR1_27850521_27850527_+ +
GGAGAAGGGTGGGATTGGGTGGGAATGGGGTGGAAGGGTGATGGGGAGCTAATGAACTAG	TGGTCA	AGAAAA	3
>HG38_CHR1_27850532_27850578_+ +	>HG38_CHR1_27850525_27850531_+ +	>HG38_CHR1_27850579_27850585_+ +
CCATGTGTGCGGTATCGTCTTTCAGAATGTCTCCTGGCATCCTAA	AAACTT	ATGTAA	3
>HG38_CHR1_27956165_27956211_+ +	>HG38_CHR1_27956158_27956164_+ +	>HG38_CHR1_27956212_27956218_+ +
CCTTCCCCTGACCACTGAGCCTCAGGAAGGTTGAGCTCCTTCCAC	TTATCC	TTCTCC	3
>HG38_CHR1_28020667_28020694_+ +	>HG38_CHR1_28020660_28020666_+ +	>HG38_CHR1_28020695_28020701_+ +
GTGTGTGTGTGTGTGTGTGTGTGTGT	GATCAT	GTGTGT	0
>HG38_CHR1_28095963_28095979_+ +	>HG38_CHR1_28095956_28095962_+ +	>HG38_CHR1_28095980_28095986_+ +
AGGATCCATTCCTGT	TATCAT	GATCTT	3
>HG38_CHR1_28200816_28200861_+ +	>HG38_CHR1_28200809_28200815_+ +	>HG38_CHR1_28200862_28200868_+ +
CTGAAGCGAAGGGGCTTCCTAAGGTGCCCCTTCCAGGCTTGTCT	CGAGCA	GAAGTC	3
>HG38_CHR1_28499490_28499501_+ +	>HG38_CHR1_28499483_28499489_+ +	>HG38_CHR1_28499502_28499508_+ +
GTTTTTGGAG	TTGTTT	AGGGTC	3
>HG38_CHR1_28507634_28507667_+ +	>HG38_CHR1_28507627_28507633_+ +	>HG38_CHR1_28507668_28507674_+ +
CTCTGTTGCCCAGGCTGGAGTGCAGTGGCGCA	GGAGTC	CCATTG	3
>HG38_CHR1_28508974_28509025_+ +	>HG38_CHR1_28508967_28508973_+ +	>HG38_CHR1_28509026_28509032_+ +
GTGCATTTCATGCCTCCTTTTGAGAGTCTTGCTCTGTCGCCCAGGCTGTA	GATTGA	GCAGTG	3
>HG38_CHR1_28509126_28509146_+ +	>HG38_CHR1_28509119_28509125_+ +	>HG38_CHR1_28509147_28509153_+ +
CTGTTTTGCAGAAAGTCTG	AGTCGA	GTTTTT	3
>HG38_CHR1_28509384_28509453_+ +	>HG38_CHR1_28509377_28509383_+ +	>HG38_CHR1_28509454_28509460_+ +
GCGTGTAGCACCACACCTGGCTAATTTTTGTATTTTTAGTAGAGATGAGGTTTCACCATATTGGCCAG	ACTACA	TGTTCT	3
>HG38_CHR1_28509554_28509600_+ +	>HG38_CHR1_28509547_28509553_+ +	>HG38_CHR1_28509601_28509607_+ +
TAATGTATTTGTAATTTACCTAACAAATTGCCTAATCTGCTATGT	TGATTT	ATGTAT	0
>HG38_CHR1_28532239_28532270_+ +	>HG38_CHR1_28532232_28532238_+ +	>HG38_CHR1_28532271_28532277_+ +
GTCCCTGGGAAAGTGGAGCTGCAAGAGAAG	GGAGAT	GGTACA	3
>HG38_CHR1_28538741_28538769_+ +	>HG38_CHR1_28538734_28538740_+ +	>HG38_CHR1_28538770_28538776_+ +
AGGGTATGGGGTGGGGAGAGAGGGTGG	GCAGAG	GGTTTT	3
>HG38_CHR1_28579376_28579387_+ +	>HG38_CHR1_28579369_28579375_+ +	>HG38_CHR1_28579388_28579394_+ +
AAAAAAAAAA	CTGTCT	AAAAAA	0
>HG38_CHR1_28579774_28579822_+ +	>HG38_CHR1_28579767_28579773_+ +	>HG38_CHR1_28579823_28579829_+ +
ACTAGCCCACATGCCATATACCAGATTACAACATTTAGGCCAGCTTC	GTCTGA	TATTAC	3
>HG38_CHR1_28714369_28714416_+ +	>HG38_CHR1_28714362_28714368_+ +	>HG38_CHR1_28714417_28714423_+ +
CTTCTGGCCCTCAGCTCTTCCGCTATGCCACAGTGGTCTCCTCTGC	ACACTG	AGAGCA	3
>HG38_CHR1_28716301_28716370_+ +	>HG38_CHR1_28716294_28716300_+ +	>HG38_CHR1_28716371_28716377_+ +
CATTTTCATTGCATGGCTCCAAGAGCAGGGAGTTCCTCAATGAAACCAGCTGCCTTTTTTGGTGGGGC	AGGCCA	TTTTTT	3
>HG38_CHR1_29119151_29119222_+ +	>HG38_CHR1_29119144_29119150_+ +	>HG38_CHR1_29119223_29119229_+ +
CCTTTCAGGCTCTTAGAAGCCATAGATTTGGACAAGCCCAGCAAGATGGGTGTCCTTCCAGGCCTCTTCC	TCTAAT	TTTCCT	3
>HG38_CHR1_29245671_29245683_+ +	>HG38_CHR1_29245664_29245670_+ +	>HG38_CHR1_29245684_29245690_+ +
TCCTGCCATGG	GCCATG	CTGCCA	0
>HG38_CHR1_30721979_30721993_+ +	>HG38_CHR1_30721972_30721978_+ +	>HG38_CHR1_30721994_30722000_+ +
CTTGGGCCATTTG	GCCTGG	TCACTT	3
>HG38_CHR1_30872428_30872496_+ +	>HG38_CHR1_30872421_30872427_+ +	>HG38_CHR1_30872497_30872503_+ +
ATGGTTTTGTCATTGCATGCTTTTGTCTTGTGTGTGACTGAGTGAAAATATGGTGATAGTGTGGGCA	ATTGCG	GGTGTC	3
>HG38_CHR1_30877048_30877091_+ +	>HG38_CHR1_30877041_30877047_+ +	>HG38_CHR1_30877092_30877098_+ +
GTGTGCCCACAGGCTGGATGTTCGTGGTGGGCAGCACCGCAG	TCAAAT	GTGGTG	3
>HG38_CHR1_30936771_30936821_+ +	>HG38_CHR1_30936764_30936770_+ +	>HG38_CHR1_30936822_30936828_+ +
CTCATCGATGAGCACAGCGCGCTCCGTACGTGAGGCGTGAGTAACACAC	TGCACA	CTCCAC	3
>HG38_CHR1_30948773_30948792_+ +	>HG38_CHR1_30948766_30948772_+ +	>HG38_CHR1_30948793_30948799_+ +
AAAATTAAAGAAGAACAA	AAACAA	CAACTA	3
>HG38_CHR1_31267952_31267978_+ +	>HG38_CHR1_31267945_31267951_+ +	>HG38_CHR1_31267979_31267985_+ +
CTGAATAGTAATATACCAAACTCCT	GAATCC	TTGCAA	3
>HG38_CHR1_31366062_31366073_+ +	>HG38_CHR1_31366055_31366061_+ +	>HG38_CHR1_31366074_31366080_+ +
TGTGTGTGTG	GTATGT	TGTGTG	0
>HG38_CHR1_31424710_31424750_+ +	>HG38_CHR1_31424703_31424709_+ +	>HG38_CHR1_31424751_31424757_+ +
GGATCCCCACCGTCCTGCAGGGCCACATCGACTGTGGCT	GGGGCC	CTGCTT	3
>HG38_CHR1_31433037_31433107_+ +	>HG38_CHR1_31433030_31433036_+ +	>HG38_CHR1_31433108_31433114_+ +
CCACACAGCAGCAGCAGCAGGTGGCAGCCTGTGAGGGCCGGGCCTTTGACAACGAGCAGGACGGCGTCA	CTAGAC	TACAGC	3
>HG38_CHR1_31433048_31433111_+ +	>HG38_CHR1_31433041_31433047_+ +	>HG38_CHR1_31433112_31433118_+ +
CAGCAGCAGGTGGCAGCCTGTGAGGGCCGGGCCTTTGACAACGAGCAGGACGGCGTCACCTA	ACAGCA	GCTACT	3
>HG38_CHR1_31434289_31434338_+ +	>HG38_CHR1_31434282_31434288_+ +	>HG38_CHR1_31434339_31434345_+ +
AGCCAGGCTGAGCCCCCACCCCTGCCCCAGCTCCAGGACCTGCCCCTG	ACCAAT	CCGGGC	3
>HG38_CHR1_31577372_31577418_+ +	>HG38_CHR1_31577365_31577371_+ +	>HG38_CHR1_31577419_31577425_+ +
CTTCTGCAACCGCACGGTCTCCGACTGCTGCCCTGACTTCTGGGA	GTGACC	TCTGCC	3
>HG38_CHR1_31584577_31584639_+ +	>HG38_CHR1_31584570_31584576_+ +	>HG38_CHR1_31584640_31584646_+ +
GCAGAAGGCCCTGGACTTGGTGGCCCTCCAGTGCCAATGGGCACCTGAGGGGCAGGCCAGG	TTAAAC	AGAGCA	3
>HG38_CHR1_31630223_31630275_+ +	>HG38_CHR1_31630216_31630222_+ +	>HG38_CHR1_31630276_31630282_+ +
CTGGTGAGGGAACACAGGTACTAACGGTAACAGGCCGATGAACACTCACCA	GGATGG	GGCATC	1
>HG38_CHR1_31664156_31664169_+ +	>HG38_CHR1_31664149_31664155_+ +	>HG38_CHR1_31664170_31664176_+ +
GGAAGGGGAAGG	AGGGGA	AAGGGG	0
>HG38_CHR1_31757312_31757382_+ +	>HG38_CHR1_31757305_31757311_+ +	>HG38_CHR1_31757383_31757389_+ +
CTATGATTTGCTTTTTTATAAATTAGAGCAATTTGAGGTTATTCCTGGAACAATGTCATTCTCACTCAC	TGTTTG	GCTTTA	3
>HG38_CHR1_31790839_31790872_+ +	>HG38_CHR1_31790832_31790838_+ +	>HG38_CHR1_31790873_31790879_+ +
GTGCTGGCCACGGCCAAAGCCATGACCAGCTG	TGTGGA	GCTACT	3
>HG38_CHR1_31793998_31794050_+ +	>HG38_CHR1_31793991_31793997_+ +	>HG38_CHR1_31794051_31794057_+ +
CCTGGGGCACGGGCACCCCTGCTCTGCCACCCTCTCCCCAGGCCACAAATC	TAGGTG	TGTTGC	3
>HG38_CHR1_31795504_31795566_+ +	>HG38_CHR1_31795497_31795503_+ +	>HG38_CHR1_31795567_31795573_+ +
CTCCCCTCCCCTCCCCTCCCACCTCCTCTCTCTCTTCCTCTCTGGGGCTATCTAGGTCTTT	TTTTCC	CCTACA	3
>HG38_CHR1_31906778_31906789_+ +	>HG38_CHR1_31906771_31906777_+ +	>HG38_CHR1_31906790_31906796_+ +
CACACACACC	ACACAC	CTCCCC	0
>HG38_CHR1_31908784_31908842_+ +	>HG38_CHR1_31908777_31908783_+ +	>HG38_CHR1_31908843_31908849_+ +
ACATTTCCAGGTACCAAGAGTTCCCTCTAAATGGCACAATCAAGTCAGCCTTCGTTT	CAGATT	ATTTCC	0
>HG38_CHR1_32170920_32170960_+ +	>HG38_CHR1_32170913_32170919_+ +	>HG38_CHR1_32170961_32170967_+ +
TGGGAAGCACCACCAGCCAGCGGAAGAGCAGCCCTCTGG	GAGGGG	GGCGGG	3
>HG38_CHR1_32170940_32170994_+ +	>HG38_CHR1_32170933_32170939_+ +	>HG38_CHR1_32170995_32171001_+ +
CGGAAGAGCAGCCCTCTGGTGGGCGGGAAACCAGTGTCCCCACCATCAGCCAC	CAGCCA	CACACC	0
>HG38_CHR1_32172283_32172328_+ +	>HG38_CHR1_32172276_32172282_+ +	>HG38_CHR1_32172329_32172335_+ +
CTGATTGTCCCAGGACCTGAAGGGAGCAAGGATGGCCTCAGGGC	GCGTGG	GGTGAA	3
>HG38_CHR1_32204198_32204260_+ +	>HG38_CHR1_32204191_32204197_+ +	>HG38_CHR1_32204261_32204267_+ +
CTTTGAGCAGCTGGAGCACGTTCGGGAGATGCAGGAGAAGCTAGCCCGGCTGCACTTCAGC	AATGCT	GGATGT	3
>HG38_CHR1_32214312_32214325_+ +	>HG38_CHR1_32214305_32214311_+ +	>HG38_CHR1_32214326_32214332_+ +
AAAAAAAAAAAA	AAGTCT	AAAAAA	0
>HG38_CHR1_32226475_32226504_+ +	>HG38_CHR1_32226468_32226474_+ +	>HG38_CHR1_32226505_32226511_+ +
GGAGTGCATCATCGCTGGCCATGAGAGT	CCCTGG	AGAGCT	3
>HG38_CHR1_32279747_32279814_+ +	>HG38_CHR1_32279740_32279746_+ +	>HG38_CHR1_32279815_32279821_+ +
GTAAGGAGACTGGGGAGGGGGGCTGGGCAAGGGAACAGACCAGTGACGTGAAGACATCTGGCTCAG	AGCCCA	CCGCTG	3
>HG38_CHR1_32302668_32302714_+ +	>HG38_CHR1_32302661_32302667_+ +	>HG38_CHR1_32302715_32302721_+ +
ACCGAATCCGCATGACTCATAATTTGCTGCTCAACTATGGTCTCT	AAGCCT	CGAAAA	3
>HG38_CHR1_32333375_32333445_+ +	>HG38_CHR1_32333368_32333374_+ +	>HG38_CHR1_32333446_32333452_+ +
CATTCTAGAAGGGGTGGCTGGGTCTTCAAGGATCTCCTGTTTTTTTCAGGCTCCTAAAGTAACATCAGC	TATTGA	TTTTTA	3
>HG38_CHR1_32333502_32333514_+ +	>HG38_CHR1_32333495_32333501_+ +	>HG38_CHR1_32333515_32333521_+ +
CACTGCCTGCC	CAAGAA	CTGTCT	3
>HG38_CHR1_32334318_32334371_+ +	>HG38_CHR1_32334311_32334317_+ +	>HG38_CHR1_32334372_32334378_+ +
GGGAAGGAGGTAGGGCCAGGGACAGGAGCATTTCACATCACTAACCTAACTT	GGGGAC	GAAGCT	3
>HG38_CHR1_32334382_32334428_+ +	>HG38_CHR1_32334375_32334381_+ +	>HG38_CHR1_32334429_32334435_+ +
GGGACCATCTTCAACTGGCCTTAAGAGGAGAACCAGATGGCTGAT	GCTGTA	GAGAAT	3
>HG38_CHR1_32362641_32362665_+ +	>HG38_CHR1_32362634_32362640_+ +	>HG38_CHR1_32362666_32362672_+ +
GAGCTGCCTCTCAGAGGCAGCAT	TGGAGT	GCTGAG	1
>HG38_CHR1_32365531_32365577_+ +	>HG38_CHR1_32365524_32365530_+ +	>HG38_CHR1_32365578_32365584_+ +
CCAGAGATTCCTGCAGCCCCTCATTCCCCCAGAGGTGCAGCTTTA	AGGCTC	AGAGTG	3
>HG38_CHR1_32365641_32365710_+ +	>HG38_CHR1_32365634_32365640_+ +	>HG38_CHR1_32365711_32365717_+ +
CTGATGAGAGTTTCAAGTTCACCCCCAGGATAGCCCTTCCAGAAGCAGAAGGGCTGAGGCGGAGAAGC	CAGAAG	GGCTTA	3
>HG38_CHR1_32365931_32365984_+ +	>HG38_CHR1_32365924_32365930_+ +	>HG38_CHR1_32365985_32365991_+ +
TGGGTGCATCCGACATGAAGAAGCCCTGGGAAGGCATGGGGACAGACCAGCG	AAGGAC	GGCTGG	3
>HG38_CHR1_32366273_32366339_+ +	>HG38_CHR1_32366266_32366272_+ +	>HG38_CHR1_32366340_32366346_+ +
GCAGAAGGGCTAGAACTATCCCTTGGGACTTCCCAGCAGGAGTCCTCAGGAACAGTGGGTGTTCA	TACACA	AGAAAA	3
>HG38_CHR1_32366463_32366482_+ +	>HG38_CHR1_32366456_32366462_+ +	>HG38_CHR1_32366483_32366489_+ +
GCCCAAGAGGGCCAGCAG	AGCAGA	AGCCAC	3
>HG38_CHR1_32695731_32695780_+ +	>HG38_CHR1_32695724_32695730_+ +	>HG38_CHR1_32695781_32695787_+ +
CTCCACAAACTGTATCCGATCTGGCTCCGTGGTTTCCTCCACACACAC	CGGGCC	TCTCCT	3
>HG38_CHR1_32773310_32773343_+ +	>HG38_CHR1_32773303_32773309_+ +	>HG38_CHR1_32773344_32773350_+ +
CTCCAGGGCCCAGGAAGTTGCATTCCAAGGGC	GGCCAT	GTTTAC	3
>HG38_CHR1_32773312_32773342_+ +	>HG38_CHR1_32773305_32773311_+ +	>HG38_CHR1_32773343_32773349_+ +
CCAGGGCCCAGGAAGTTGCATTCCAAGGG	CCATCC	TGTTTA	3
>HG38_CHR1_32773785_32773803_+ +	>HG38_CHR1_32773778_32773784_+ +	>HG38_CHR1_32773804_32773810_+ +
GGGAGCATCTGGAGGGG	GATGGA	GAGCTT	3
>HG38_CHR1_32773984_32774053_+ +	>HG38_CHR1_32773977_32773983_+ +	>HG38_CHR1_32774054_32774060_+ +
TCTCTAGTCAATGAGGGGCACCCAGTGCTTCTAGGGCAGGCTGGGTGGTGGTCCCCTAGGTATCAGCC	CAAGTC	TCTTAC	3
>HG38_CHR1_32775737_32775773_+ +	>HG38_CHR1_32775730_32775736_+ +	>HG38_CHR1_32775774_32775780_+ +
TAGGGCTGGACTCCCTGCTGTGGCCCAGCCCTTGT	AAGAAG	GGGGTT	1
>HG38_CHR1_32786498_32786522_+ +	>HG38_CHR1_32786491_32786497_+ +	>HG38_CHR1_32786523_32786529_+ +
CACATGCATGACTATTCCTAGCC	CCTAGC	CATGCA	0
>HG38_CHR1_32895680_32895701_+ +	>HG38_CHR1_32895673_32895679_+ +	>HG38_CHR1_32895702_32895708_+ +
GCCGAGGGCACAGGTCAGAG	CCAAGA	AGGAGA	3
>HG38_CHR1_33006218_33006271_+ +	>HG38_CHR1_33006211_33006217_+ +	>HG38_CHR1_33006272_33006278_+ +
GGTGGAGCTTAGGCGGTAATGCTCACTTGCCTGTCGCTCACCTCCTGCTGGT	GACAGG	TAGTCA	3
>HG38_CHR1_33008486_33008505_+ +	>HG38_CHR1_33008479_33008485_+ +	>HG38_CHR1_33008506_33008512_+ +
CCGGCAGCGCTGAGTGTC	ATCAGT	TGGAAA	3
>HG38_CHR1_33009746_33009784_+ +	>HG38_CHR1_33009739_33009745_+ +	>HG38_CHR1_33009785_33009791_+ +
CATAGGAGCTGAAGGTCAAGAGGTTGCAGGCTTATCT	AAGCCT	TATGCA	3
>HG38_CHR1_33010219_33010234_+ +	>HG38_CHR1_33010212_33010218_+ +	>HG38_CHR1_33010235_33010241_+ +
TCAGGGGAAGGGAA	TGGTAA	AGCCTC	3
>HG38_CHR1_33010220_33010279_+ +	>HG38_CHR1_33010213_33010219_+ +	>HG38_CHR1_33010280_33010286_+ +
CAGGGGAAGGGAATCAGCCTCCCTTTCCATTTCATTCCCTTCCCCCTCCCCTTGATTC	GGTAAG	GTTTGC	3
>HG38_CHR1_33010255_33010306_+ +	>HG38_CHR1_33010248_33010254_+ +	>HG38_CHR1_33010307_33010313_+ +
TCCCTTCCCCCTCCCCTTGATTCCAGTTTGCTTGATTTGTTGAGCCACCA	ATTTCA	CCTATG	3
>HG38_CHR1_33010932_33010961_+ +	>HG38_CHR1_33010925_33010931_+ +	>HG38_CHR1_33010962_33010968_+ +
AAACACTGGACATTTCTGTGACAGGTAA	ATGCAT	GCAGAA	3
>HG38_CHR1_33012760_33012801_+ +	>HG38_CHR1_33012753_33012759_+ +	>HG38_CHR1_33012802_33012808_+ +
GTGGCATGCACCTGTAGTCCCAGCTGCTCAGGAGGCTGAG	AGGTGT	GGGATA	3
>HG38_CHR1_33012820_33012870_+ +	>HG38_CHR1_33012813_33012819_+ +	>HG38_CHR1_33012871_33012877_+ +
CCAGGAGGCAGAGGTTGCCGTGAGCCAAGATCACGCCACTGCACTCCAG	TTGAGC	AGGGTG	3
>HG38_CHR1_33144135_33144146_+ +	>HG38_CHR1_33144128_33144134_+ +	>HG38_CHR1_33144147_33144153_+ +
TTTTTTTTTT	TTACTT	TTTTTT	0
>HG38_CHR1_33147111_33147161_+ +	>HG38_CHR1_33147104_33147110_+ +	>HG38_CHR1_33147162_33147168_+ +
TCTCCTGGGCAGGGCTCTTGCAGGTGGCAGTGGTCCCAGGAGGTTGTGG	TCTTCT	TCCTTC	3
>HG38_CHR1_33164869_33164914_+ +	>HG38_CHR1_33164862_33164868_+ +	>HG38_CHR1_33164915_33164921_+ +
CTGGGCTCAGGCAATCTTCCCATCTGTCTCAGTCTCCAGAGTAG	CAAACT	GGGACT	3
>HG38_CHR1_34027839_34027858_+ +	>HG38_CHR1_34027832_34027838_+ +	>HG38_CHR1_34027859_34027865_+ +
CTGGGCAGACAGCCCTAC	GCTAGA	GGGCAG	0
>HG38_CHR1_34761906_34761931_+ +	>HG38_CHR1_34761899_34761905_+ +	>HG38_CHR1_34761932_34761938_+ +
GCCCCAGGCACCGGCGGCCTCGGT	ATCTTC	CGGGAA	3
>HG38_CHR1_34853997_34854010_+ +	>HG38_CHR1_34853990_34853996_+ +	>HG38_CHR1_34854011_34854017_+ +
AACAACAACAAA	CAACAA	AAAACT	0
>HG38_CHR1_35178613_35178678_+ +	>HG38_CHR1_35178606_35178612_+ +	>HG38_CHR1_35178679_35178685_+ +
CTTACTGGGACAGCAAGGAACCAATTTTTTTCTGAGGGAGAAGACATTCACCTTCACTATATGC	GCTATG	GGCAGG	3
>HG38_CHR1_35181257_35181298_+ +	>HG38_CHR1_35181250_35181256_+ +	>HG38_CHR1_35181299_35181305_+ +
TGCAGTTATGTAGCAGGCCACTACTTTAATAGTGCATAAT	GGCTAA	CAGTCC	3
>HG38_CHR1_35181377_35181388_+ +	>HG38_CHR1_35181370_35181376_+ +	>HG38_CHR1_35181389_35181395_+ +
TGCCATAATA	TTTAAT	CCACTT	3
>HG38_CHR1_35190734_35190773_+ +	>HG38_CHR1_35190727_35190733_+ +	>HG38_CHR1_35190774_35190780_+ +
CTTTCTTGCTGCTGGCTTAGAAGCAAATTCAACAATGC	CAAATG	TTCCCT	3
>HG38_CHR1_35269408_35269420_+ +	>HG38_CHR1_35269401_35269407_+ +	>HG38_CHR1_35269421_35269427_+ +
GTACATCAGAG	ATCTTT	TGGAAG	3
>HG38_CHR1_35434881_35434927_+ +	>HG38_CHR1_35434874_35434880_+ +	>HG38_CHR1_35434928_35434934_+ +
CAGACCAGGTGGCTACAGGATCTCCTCCCGCGGGCTCCTGGCCTT	GAGGAG	GAGGGG	3
>HG38_CHR1_35566629_35566640_+ +	>HG38_CHR1_35566622_35566628_+ +	>HG38_CHR1_35566641_35566647_+ +
CACACACACA	GGGGGA	CACACA	0
>HG38_CHR1_35676751_35676792_+ +	>HG38_CHR1_35676744_35676750_+ +	>HG38_CHR1_35676793_35676799_+ +
GTATTGGACACACTCAGTTGTGAGAAAGATGATGGGAGAG	GAAACC	TGTCCA	3
>HG38_CHR1_35729641_35729678_+ +	>HG38_CHR1_35729634_35729640_+ +	>HG38_CHR1_35729679_35729685_+ +
ACTGGAGTCCAGGCATACACACAGGCCTCCATTTCT	CCAGTT	TGCTAT	3
>HG38_CHR1_35855751_35855771_+ +	>HG38_CHR1_35855744_35855750_+ +	>HG38_CHR1_35855772_35855778_+ +
GTTCAGGGAGAGCACAGAG	CACACT	TACCCT	3
>HG38_CHR1_36256112_36256131_+ +	>HG38_CHR1_36256105_36256111_+ +	>HG38_CHR1_36256132_36256138_+ +
CTCAGGCAGTTCTCTTGC	TCTTGG	CAGCCT	3
>HG38_CHR1_36283669_36283722_+ +	>HG38_CHR1_36283662_36283668_+ +	>HG38_CHR1_36283723_36283729_+ +
CTGTTTATTTCAGATGAGTATCTAGAATCCTTGTCTTAGATGAATTGATTAC	TGATTA	CATTTA	0
>HG38_CHR1_36289585_36289610_+ +	>HG38_CHR1_36289578_36289584_+ +	>HG38_CHR1_36289611_36289617_+ +
GTGACTGCTTATAAAGCAGTCCAG	TTTCCG	GAAAAG	1
>HG38_CHR1_36303895_36303909_+ +	>HG38_CHR1_36303888_36303894_+ +	>HG38_CHR1_36303910_36303916_+ +
CAAGTACCAGCCC	CGGAAA	AGTGGG	3
>HG38_CHR1_36305047_36305072_+ +	>HG38_CHR1_36305040_36305046_+ +	>HG38_CHR1_36305073_36305079_+ +
GAAGCATTCTCAGATGTTTGGGGG	TTAAGT	AACATC	3
>HG38_CHR1_36316228_36316239_+ +	>HG38_CHR1_36316221_36316227_+ +	>HG38_CHR1_36316240_36316246_+ +
TTTTGTTTTG	TTTTAT	TTGTTT	0
>HG38_CHR1_36322171_36322235_+ +	>HG38_CHR1_36322164_36322170_+ +	>HG38_CHR1_36322236_36322242_+ +
GCGGTCCACGCCCAGTAGCACCTGGGAGCTGTGGGGGCCGAGGCAGTCCGAAGGTGTGGGGTA	GGGGGT	TCTGAG	3
>HG38_CHR1_36340369_36340419_+ +	>HG38_CHR1_36340362_36340368_+ +	>HG38_CHR1_36340420_36340426_+ +
GGGGGAGGAGAGCGGCTCACACTCTGGGAAACACAGTCACCTCCCCACT	CTTTTT	GGAGCA	1
>HG38_CHR1_36340666_36340726_+ +	>HG38_CHR1_36340659_36340665_+ +	>HG38_CHR1_36340727_36340733_+ +
AGGGTCCCCCAATCCCTACAATTCTCCTGAGTCCCTCACCACCATGGAGGACCCTTGCT	GGCAGG	GGTCTA	1
>HG38_CHR1_36452948_36452962_+ +	>HG38_CHR1_36452941_36452947_+ +	>HG38_CHR1_36452963_36452969_+ +
CAGGAGTTCAAGA	TTGAGG	GGAGTT	0
>HG38_CHR1_37480979_37481046_+ +	>HG38_CHR1_37480972_37480978_+ +	>HG38_CHR1_37481047_37481053_+ +
GCAAGAGCCCCCAGCCTTTGGAGGTAAAAACTGAATCAGTTTCTCTAGAAGTCTTGAGATCTGGGG	TGTTCT	AGCCTG	3
>HG38_CHR1_37493998_37494050_+ +	>HG38_CHR1_37493991_37493997_+ +	>HG38_CHR1_37494051_37494057_+ +
GTGGATGGCCACGAACTCAGGTGAAGGATGTTTATCTTTGTGAGGTCAGAG	AGCAGA	GGGAAG	3
>HG38_CHR1_37499558_37499627_+ +	>HG38_CHR1_37499551_37499557_+ +	>HG38_CHR1_37499628_37499634_+ +
AAATCAGCTTCACTCTCCTTTCTTGGGGCAGATGAGTGCCTAAGGCCAAGGGAGATCAGCCAGATATT	AGGAAA	ATCAGA	3
>HG38_CHR1_37537651_37537712_+ +	>HG38_CHR1_37537644_37537650_+ +	>HG38_CHR1_37537713_37537719_+ +
CACCATAGTGCTGGACCCACCACCATAGTGCTCTCTGAGTCAATCAAAGACTTCCAAGAA	CAGAGA	AAACCG	3
>HG38_CHR1_37537658_37537710_+ +	>HG38_CHR1_37537651_37537657_+ +	>HG38_CHR1_37537711_37537717_+ +
GTGCTGGACCCACCACCATAGTGCTCTCTGAGTCAATCAAAGACTTCCAAG	CACCAT	GGAAAC	3
>HG38_CHR1_37569255_37569267_+ +	>HG38_CHR1_37569248_37569254_+ +	>HG38_CHR1_37569268_37569274_+ +
TTCTGGGCTGC	TGGATT	CTGGGA	3
>HG38_CHR1_37699585_37699601_+ +	>HG38_CHR1_37699578_37699584_+ +	>HG38_CHR1_37699602_37699608_+ +
GAAAGGAAAGGAAAG	AAAGAA	AAGGAA	0
>HG38_CHR1_37708666_37708707_+ +	>HG38_CHR1_37708659_37708665_+ +	>HG38_CHR1_37708708_37708714_+ +
CAACATCCTCTTCACCCTGCCCTGCCTGCAGTTGAGGGGG	TGCAAC	AAGAAG	3
>HG38_CHR1_37997370_37997386_+ +	>HG38_CHR1_37997363_37997369_+ +	>HG38_CHR1_37997387_37997393_+ +
TGGTATGGGAAAGCC	GGGCCC	GGTCCA	3
>HG38_CHR1_38017600_38017633_+ +	>HG38_CHR1_38017593_38017599_+ +	>HG38_CHR1_38017634_38017640_+ +
TTTTTGGTTTTTTAAAATTATCTATTTTTTTT	TTGTGG	TTTGCT	3
>HG38_CHR1_38855318_38855332_+ +	>HG38_CHR1_38855311_38855317_+ +	>HG38_CHR1_38855333_38855339_+ +
AAGACTCAAGCTA	ACTGTC	GACTTC	3
>HG38_CHR1_39028768_39028817_+ +	>HG38_CHR1_39028761_39028767_+ +	>HG38_CHR1_39028818_39028824_+ +
TCGATGGTTGACAATCCAGAGTGGTGAACAGCCCTACAAGATGGCTGG	ACATAG	GATGCC	3
>HG38_CHR1_39028843_39028895_+ +	>HG38_CHR1_39028836_39028842_+ +	>HG38_CHR1_39028896_39028902_+ +
GATAGAATGTGCACATGGAATCGGTTATACTCGGGCAGAGAAAGAGTGCAA	AAGAAT	TAGAAT	0
>HG38_CHR1_39186206_39186229_+ +	>HG38_CHR1_39186199_39186205_+ +	>HG38_CHR1_39186230_39186236_+ +
TCTCTCTCTGTGTGTGTGTGTG	CTCTCT	TGTGTG	3
>HG38_CHR1_39434469_39434492_+ +	>HG38_CHR1_39434462_39434468_+ +	>HG38_CHR1_39434493_39434499_+ +
GCGTTATGCCCGCCTAGAGCGG	ATTCAG	CCAGGT	3
>HG38_CHR1_39752966_39752999_+ +	>HG38_CHR1_39752959_39752965_+ +	>HG38_CHR1_39753000_39753006_+ +
CATGTGACAAGACAGACTGGCTGGATGGCAAG	TTCCTG	TGTGGT	3
>HG38_CHR1_39854921_39854942_+ +	>HG38_CHR1_39854914_39854920_+ +	>HG38_CHR1_39854943_39854949_+ +
GCCTCAACCTCCCAGGGCTC	CACTGC	GTCATC	3
>HG38_CHR1_39880268_39880282_+ +	>HG38_CHR1_39880261_39880267_+ +	>HG38_CHR1_39880283_39880289_+ +
AAAAAAAAAAAAA	CTCAAA	AAAAAA	0
>HG38_CHR1_40070880_40070928_+ +	>HG38_CHR1_40070873_40070879_+ +	>HG38_CHR1_40070929_40070935_+ +
TGCCATGCTTACCTGAGCAAGAATTCCCTGGATTGTGAAATAGTCAG	AGATGG	CCAAAT	3
>HG38_CHR1_40071829_40071860_+ +	>HG38_CHR1_40071822_40071828_+ +	>HG38_CHR1_40071861_40071867_+ +
TTGGGGGTTATTCTACCAACAAACAGTCCA	TGAGCT	GGAAAG	3
>HG38_CHR1_40072003_40072026_+ +	>HG38_CHR1_40071996_40072002_+ +	>HG38_CHR1_40072027_40072033_+ +
CGAGGCAAGGGTTGCACTGGAC	TGACAA	AAGGCT	3
>HG38_CHR1_40770780_40770831_+ +	>HG38_CHR1_40770773_40770779_+ +	>HG38_CHR1_40770832_40770838_+ +
GCCAACCAGCCCTCCGACGGGCAGGCCCCCCAGGTGACCGGCGACTGAGG	CCAGTC	CTGAGC	3
>HG38_CHR1_40839278_40839311_+ +	>HG38_CHR1_40839271_40839277_+ +	>HG38_CHR1_40839312_40839318_+ +
CCTCCTGCTGGGTGGCCACTCCCCTCCTTGGC	GCTCCC	TCCAGA	3
>HG38_CHR1_41000215_41000226_+ +	>HG38_CHR1_41000208_41000214_+ +	>HG38_CHR1_41000227_41000233_+ +
TGTTTTGTTT	TAACTT	TTTTGT	0
>HG38_CHR1_41007475_41007502_+ +	>HG38_CHR1_41007468_41007474_+ +	>HG38_CHR1_41007503_41007509_+ +
GGGCAGATGGGCGGAACCATGAGGCT	CAACCC	GCAAGA	3
>HG38_CHR1_41027499_41027535_+ +	>HG38_CHR1_41027492_41027498_+ +	>HG38_CHR1_41027536_41027542_+ +
GGAGAAGGTGACAGGGATCCTTCTCCTCCCCATAT	GAAGAG	AGTGAT	3
>HG38_CHR1_41889198_41889267_+ +	>HG38_CHR1_41889191_41889197_+ +	>HG38_CHR1_41889268_41889274_+ +
ACACACCACATACACCACACACCCCACACCTCACACAGTCCCACCCCACATCCCCTGCTACACACAAA	CACACA	CACACA	0
>HG38_CHR1_42176818_42176839_+ +	>HG38_CHR1_42176811_42176817_+ +	>HG38_CHR1_42176840_42176846_+ +
ACACATCACCCTCTGAATGA	GATATG	AATATC	3
>HG38_CHR1_42700967_42701007_+ +	>HG38_CHR1_42700960_42700966_+ +	>HG38_CHR1_42701008_42701014_+ +
GCTGAGAATTCGTCCGCTCCCGAGGCTGAGCAGGGCGGG	TCCACC	TGAGTA	3
>HG38_CHR1_42766771_42766838_+ +	>HG38_CHR1_42766764_42766770_+ +	>HG38_CHR1_42766839_42766845_+ +
GCTGCCCGGGAGCGCAGCGCCCGTTCCATGCTCAGGACCACCCCGGGCCAGTCCCCGCGCGCGTAG	GCGGAG	TGCGGT	3
>HG38_CHR1_42926457_42926516_+ +	>HG38_CHR1_42926450_42926456_+ +	>HG38_CHR1_42926517_42926523_+ +
GTGCTCCCAACTGGTCTCAGGTAAAGAAAGATTAATTTGAGTGGTTGGGTAGGAAGAG	CACTCC	GGGAAG	3
>HG38_CHR1_42926579_42926601_+ +	>HG38_CHR1_42926572_42926578_+ +	>HG38_CHR1_42926602_42926608_+ +
GGGTGGCCATAGCCACCTCCT	GCAGAA	GATAGA	3
>HG38_CHR1_42926684_42926721_+ +	>HG38_CHR1_42926677_42926683_+ +	>HG38_CHR1_42926722_42926728_+ +
GCAAGTGTCTCGACAGGGCTTAGTCTCCACCCTCAG	GAAGAA	ATGGAA	3
>HG38_CHR1_42927724_42927776_+ +	>HG38_CHR1_42927717_42927723_+ +	>HG38_CHR1_42927777_42927783_+ +
GATGGGGCCAGGACCCACTTCAAAGAAGGCCACAAAGCCAAAGATGGCCAC	ACCATG	TGCTCA	3
>HG38_CHR1_42927751_42927770_+ +	>HG38_CHR1_42927744_42927750_+ +	>HG38_CHR1_42927771_42927777_+ +
GGCCACAAAGCCAAAGAT	CAAAGA	CCACGA	0
>HG38_CHR1_42929690_42929724_+ +	>HG38_CHR1_42929683_42929689_+ +	>HG38_CHR1_42929725_42929731_+ +
CCTTCTTCTCCCGCATCATCTGCCGACTCTCTT	ATGGTG	TTCATC	3
>HG38_CHR1_42930668_42930732_+ +	>HG38_CHR1_42930661_42930667_+ +	>HG38_CHR1_42930733_42930739_+ +
GTGCCCAGGGCCCCACGAAGGGCTGTGGGTGACACTTCACCCACATACATGGGCACGAAGCCT	GTGCAG	GGTCAG	3
>HG38_CHR1_42930672_42930722_+ +	>HG38_CHR1_42930665_42930671_+ +	>HG38_CHR1_42930723_42930729_+ +
CCAGGGCCCCACGAAGGGCTGTGGGTGACACTTCACCCACATACATGGG	AGGGTG	CGAAGC	3
>HG38_CHR1_42930739_42930779_+ +	>HG38_CHR1_42930732_42930738_+ +	>HG38_CHR1_42930780_42930786_+ +
GCCGCAGTACACACCGATGATGAAGCGGCCCAGGATCAG	TGGTCA	TCTCAA	3
>HG38_CHR1_42959211_42959222_+ +	>HG38_CHR1_42959204_42959210_+ +	>HG38_CHR1_42959223_42959229_+ +
GGAGTAGCGG	GATGCG	GGAAAG	3
>HG38_CHR1_42962127_42962138_+ +	>HG38_CHR1_42962120_42962126_+ +	>HG38_CHR1_42962139_42962145_+ +
CTGGAGGCTA	ATGACC	GGTCAG	3
>HG38_CHR1_43273254_43273298_+ +	>HG38_CHR1_43273247_43273253_+ +	>HG38_CHR1_43273299_43273305_+ +
CCATCTGTATGGCCACTCCCTCCACCCACAGTGGCCATGGCGG	TGCCCC	ATGGCA	3
>HG38_CHR1_43305165_43305233_+ +	>HG38_CHR1_43305158_43305164_+ +	>HG38_CHR1_43305234_43305240_+ +
GTGAGTTAGGCAGGCGGGGGGATGGCGCGGGGAAAACCAGGCCGCTGACCCACCTTCCACCCCGCAG	CCTGGA	CACCTG	3
>HG38_CHR1_43363032_43363085_+ +	>HG38_CHR1_43363025_43363031_+ +	>HG38_CHR1_43363086_43363092_+ +
GCTATGGCGCTGTTTTGAGTTGGACCCTGCGCGGCGGCGGGAGCGGGAGAAG	CCCTGA	CAGTGC	3
>HG38_CHR1_43363468_43363501_+ +	>HG38_CHR1_43363461_43363467_+ +	>HG38_CHR1_43363502_43363508_+ +
GCCCCCGCCCACCCTGACCTTTGGCCCAGAAG	TTCCCA	ACTGCT	3
>HG38_CHR1_43365236_43365273_+ +	>HG38_CHR1_43365229_43365235_+ +	>HG38_CHR1_43365274_43365280_+ +
CATGAAGCCACGGAGCTGGAAGGGCTTCCGATTAGC	AGACAA	TGATGC	3
>HG38_CHR1_43597122_43597179_+ +	>HG38_CHR1_43597115_43597121_+ +	>HG38_CHR1_43597180_43597186_+ +
GTGTGAGACACTGTGTATATGACACTATGTATACGTGAGACTGTGAGACACTATGT	GAGACA	ATGTGA	3
>HG38_CHR1_43597213_43597228_+ +	>HG38_CHR1_43597206_43597212_+ +	>HG38_CHR1_43597229_43597235_+ +
ACAGTGTATATGAC	GTATGA	TGTATA	3
>HG38_CHR1_43597442_43597493_+ +	>HG38_CHR1_43597435_43597441_+ +	>HG38_CHR1_43597494_43597500_+ +
GTGTGTGAGGCACTGAGACTGACACTGTGTGTGAGGCTGTGTGAGAGTCA	GTGAGA	GTGTGT	0
>HG38_CHR1_43604104_43604170_+ +	>HG38_CHR1_43604097_43604103_+ +	>HG38_CHR1_43604171_43604177_+ +
GACATCAAGGTCCGCGCATGGACCAGCAAAGGCTCTGGCCCACTCAGCCCCAGCATCCAGTCCCG	CACTTA	CCATGC	3
>HG38_CHR1_43654727_43654741_+ +	>HG38_CHR1_43654720_43654726_+ +	>HG38_CHR1_43654742_43654748_+ +
TGTGTGTGTGTGT	GTGTGT	TTTTCT	0
>HG38_CHR1_43936231_43936302_+ +	>HG38_CHR1_43936224_43936230_+ +	>HG38_CHR1_43936303_43936309_+ +
GTAGGTGAGAGGGCGAGGGGGCGGGGCGGGGCTGGCCCGGGACACCGCGCGTGACTGGGTCTCATTCCAG	CTGCCG	GGACGC	3
>HG38_CHR1_43939307_43939322_+ +	>HG38_CHR1_43939300_43939306_+ +	>HG38_CHR1_43939323_43939329_+ +
GGGGAGGGAGGGAG	GGAAGG	GGAGGG	0
>HG38_CHR1_43967789_43967846_+ +	>HG38_CHR1_43967782_43967788_+ +	>HG38_CHR1_43967847_43967853_+ +
CTAACTGAAAGCCTGGGTCCAGAAGGCCTGGGGGAAGGATGGGAGGATGCTTGGAC	CCACCA	AGGCCT	3
>HG38_CHR1_43971971_43972010_+ +	>HG38_CHR1_43971964_43971970_+ +	>HG38_CHR1_43972011_43972017_+ +
CTATACTGGCACCATGTGAGCTGGAAGCTGCCTGCAAC	TTCCAG	TGCCTG	3
>HG38_CHR1_43972797_43972862_+ +	>HG38_CHR1_43972790_43972796_+ +	>HG38_CHR1_43972863_43972869_+ +
TCTGTCTTCCTGAGGGCAGCCCAGGACCTTTGGCCAATCCCAGTTCCCAGGCTGCAGTTGAGGG	GGACCC	TGTCCT	3
>HG38_CHR1_43977069_43977139_+ +	>HG38_CHR1_43977062_43977068_+ +	>HG38_CHR1_43977140_43977146_+ +
CTCTTCTGTGGAGTCTGCGTGGGCATCGTGGGCAGTGGGGCTGCCCTGGCCGATGCTCAGAACCCCAGC	GTCTAA	CTTTGT	3
>HG38_CHR1_43977138_43977187_+ +	>HG38_CHR1_43977131_43977137_+ +	>HG38_CHR1_43977188_43977194_+ +
CTCTTTGTAAAGATTCTCATCGTGGAGATCTTTGGCAGCGCCATTGGC	CCCCAG	CTTTGG	3
>HG38_CHR1_43978172_43978242_+ +	>HG38_CHR1_43978165_43978171_+ +	>HG38_CHR1_43978243_43978249_+ +
CCTCAGTGCGGGGAGCAGGCTGCTGCTGCTGACTCTGTGCAGCTGCGCACCTGTGTCCCCCACCTCCAC	GCCGAG	TCAACC	3
>HG38_CHR1_43981372_43981441_+ +	>HG38_CHR1_43981365_43981371_+ +	>HG38_CHR1_43981442_43981448_+ +
CGCCACCGCCTCTAGCTCCGGGCTCCCTGAGGTCCCCAGTGCCCTGCCCGGTCCCACGGCTCCCACGC	GGCCCA	CCACCC	3
>HG38_CHR1_43981402_43981422_+ +	>HG38_CHR1_43981395_43981401_+ +	>HG38_CHR1_43981423_43981429_+ +
GGTCCCCAGTGCCCTGCCC	TCCCTG	TCCCAC	3
>HG38_CHR1_44445716_44445728_+ +	>HG38_CHR1_44445709_44445715_+ +	>HG38_CHR1_44445729_44445735_+ +
CCTCAATCCCT	TATCCC	ATCTTG	3
>HG38_CHR1_44651013_44651083_+ +	>HG38_CHR1_44651006_44651012_+ +	>HG38_CHR1_44651084_44651090_+ +
TCCAGCTCTGTTCCCAGGGTGGGGCAGGGAGGTGGGGGTTGGGGGAGTAGTGGGGCACGGCTCCTAAGA	TACCTG	CAGCCC	3
>HG38_CHR1_44651252_44651318_+ +	>HG38_CHR1_44651245_44651251_+ +	>HG38_CHR1_44651319_44651325_+ +
CTGGAAGCAGCGCCTCCTTCAGGGTTGGCTGGGAGCTCGGCCCATCCACCTCTTGGGGTACCTGC	AGAACC	CTCTCT	3
>HG38_CHR1_44767536_44767580_+ +	>HG38_CHR1_44767529_44767535_+ +	>HG38_CHR1_44767581_44767587_+ +
GGGAGAGAGACGGAGCCTTTAGTACAGCTATCTGCTGGCTCTA	GGCTCT	CCTTCT	0
>HG38_CHR1_44776646_44776661_+ +	>HG38_CHR1_44776639_44776645_+ +	>HG38_CHR1_44776662_44776668_+ +
CTAGTTCCTGTAAC	TGGTAA	TGTGTT	3
>HG38_CHR1_44776698_44776723_+ +	>HG38_CHR1_44776691_44776697_+ +	>HG38_CHR1_44776724_44776730_+ +
GTCCGTGTGCGGGGAGGTAACAAG	CCACAC	ATACCG	3
>HG38_CHR1_44778038_44778079_+ +	>HG38_CHR1_44778031_44778037_+ +	>HG38_CHR1_44778080_44778086_+ +
AAAAAAATTCAGAAGAAATATGATGAAAGGAAAAAGAATG	ACGATC	AAAATC	3
>HG38_CHR1_44778057_44778079_+ +	>HG38_CHR1_44778050_44778056_+ +	>HG38_CHR1_44778080_44778086_+ +
ATGATGAAAGGAAAAAGAATG	AAGAAA	AAAATC	3
>HG38_CHR1_44812818_44812841_+ +	>HG38_CHR1_44812811_44812817_+ +	>HG38_CHR1_44812842_44812848_+ +
GTGTGTGTGTGTGTGTGTGTAG	TGTGTG	GGCTTT	0
>HG38_CHR1_44812822_44812841_+ +	>HG38_CHR1_44812815_44812821_+ +	>HG38_CHR1_44812842_44812848_+ +
GTGTGTGTGTGTGTGTAG	TGTGTG	GGCTTT	0
>HG38_CHR1_45009615_45009650_+ +	>HG38_CHR1_45009608_45009614_+ +	>HG38_CHR1_45009651_45009657_+ +
TGGGACCCATCGCTCTCCCAGTAGGTATCGGCAT	TTGGCA	CTGTCT	3
>HG38_CHR1_45013215_45013256_+ +	>HG38_CHR1_45013208_45013214_+ +	>HG38_CHR1_45013257_45013263_+ +
GTGAGGGGTCCACAAAAGAGGGAAAGATTTATGCCTTCAG	TCTGCA	TGCCAC	3
>HG38_CHR1_45013215_45013268_+ +	>HG38_CHR1_45013208_45013214_+ +	>HG38_CHR1_45013269_45013275_+ +
GTGAGGGGTCCACAAAAGAGGGAAAGATTTATGCCTTCAGTCTGCCACCTAG	TCTGCA	ACCTGT	3
>HG38_CHR1_45015389_45015440_+ +	>HG38_CHR1_45015382_45015388_+ +	>HG38_CHR1_45015441_45015447_+ +
CTACATTGCCAACCTGGGCCATGGGCTTTATCCTGACATGGACCCAGAAC	CACATC	GTGGGC	3
>HG38_CHR1_45343524_45343575_+ +	>HG38_CHR1_45343517_45343523_+ +	>HG38_CHR1_45343576_45343582_+ +
CTATGTGGAAGTGAGCCAGGGACCGCAGCCCTGCAGCTCTGGACCCTGGC	TGATGG	CCTGAA	3
>HG38_CHR1_45345319_45345362_+ +	>HG38_CHR1_45345312_45345318_+ +	>HG38_CHR1_45345363_45345369_+ +
CTTGCCCCCCATGAGGTCCTGGCGAGCACTAAAAGGGTTGAC	ACTTGA	TGGGGG	3
>HG38_CHR1_45615071_45615119_+ +	>HG38_CHR1_45615064_45615070_+ +	>HG38_CHR1_45615120_45615126_+ +
CTGGAAGCCCACGACCGTCTCCTTGCAGAGACCCACTACCAGCTGGG	ACAGTA	TGGCTT	3
>HG38_CHR1_45616302_45616351_+ +	>HG38_CHR1_45616295_45616301_+ +	>HG38_CHR1_45616352_45616358_+ +
CTTCAAACTAATTTGGATTTGTCATTTCTCGCAGGTGGAGAGTTCTAC	GTTCTA	CAGGTT	0
>HG38_CHR1_45620833_45620903_+ +	>HG38_CHR1_45620826_45620832_+ +	>HG38_CHR1_45620904_45620910_+ +
CTGGGGAGAGATGAAATGGTATTGCACTTGTACTTTGCTGTATGCCCAATCCCTGCGCACCACACTCAC	GACCTG	GAGGAA	3
>HG38_CHR1_45621054_45621071_+ +	>HG38_CHR1_45621047_45621053_+ +	>HG38_CHR1_45621072_45621078_+ +
CTAGCCCCTGCCAGAC	GCCCAT	GCAGCT	3
>HG38_CHR1_45629870_45629896_+ +	>HG38_CHR1_45629863_45629869_+ +	>HG38_CHR1_45629897_45629903_+ +
GTTGAGAGAGGAAGAGCTAAAGAAG	CTTCAC	ACAGTA	3
>HG38_CHR1_45643658_45643675_+ +	>HG38_CHR1_45643651_45643657_+ +	>HG38_CHR1_45643676_45643682_+ +
TTTTTTTTTTTTTTTT	GAATGG	TTTTTT	0
>HG38_CHR1_45698717_45698728_+ +	>HG38_CHR1_45698710_45698716_+ +	>HG38_CHR1_45698729_45698735_+ +
TTTTTTTTTT	TTTTTT	TTTTTT	0
>HG38_CHR1_46032258_46032323_+ +	>HG38_CHR1_46032251_46032257_+ +	>HG38_CHR1_46032324_46032330_+ +
CAAGCAGGGACTTCTTGCCAGCCCTTGGCAGCATGAGGCCTCCCATCATCATCCACCGAGCTGG	TCTTCT	AGAAGT	3
>HG38_CHR1_46184883_46184930_+ +	>HG38_CHR1_46184876_46184882_+ +	>HG38_CHR1_46184931_46184937_+ +
GTAAGGTTGGCTGGGGGAGGTTTTAGGGTGGAGAGAAAGAAGCAAG	GAAAGG	CCCACC	3
>HG38_CHR1_46189000_46189064_+ +	>HG38_CHR1_46188993_46188999_+ +	>HG38_CHR1_46189065_46189071_+ +
AAGGGCAGGATGAGCTGCTAGGGATCGTAATGATTCCCAGGTACTCTCCTGCCCTTCTCCAAC	GTATTC	GGAAGT	3
>HG38_CHR1_46195942_46196012_+ +	>HG38_CHR1_46195935_46195941_+ +	>HG38_CHR1_46196013_46196019_+ +
CTGGTGAGTTGGTGTCATCAGCAAGAGCCCAGCTCCAGCCCTCTGGGTCACCCACCCCTAGAAACTCAC	TATACT	TGGCCT	3
>HG38_CHR1_46278567_46278635_+ +	>HG38_CHR1_46278560_46278566_+ +	>HG38_CHR1_46278636_46278642_+ +
CCCAGGGGCAGGGGAGGGGATCTCTTCAGCAATTATGATGACCACTGTAACCTCCTGGCCCAGGGTT	GCAGGA	CAGGAT	3
>HG38_CHR1_46280282_46280351_+ +	>HG38_CHR1_46280275_46280281_+ +	>HG38_CHR1_46280352_46280358_+ +
GTTGTACTCTGGATAGGAGGCAGAGACCATGGACCATGGACCTTAGCTTTCCTAGAGAACAGTGCTAG	GGGCTA	CCCCAC	3
>HG38_CHR1_46284471_46284540_+ +	>HG38_CHR1_46284464_46284470_+ +	>HG38_CHR1_46284541_46284547_+ +
GAAACAAGCTTCCCTAAGAAGGTAGAATGCTTGTTTCTCAAACTGGTAATTTTTATATACTTTGTTGT	AGTTTG	AGCTCT	3
>HG38_CHR1_46284920_46284965_+ +	>HG38_CHR1_46284913_46284919_+ +	>HG38_CHR1_46284966_46284972_+ +
GAAATGAGGACTGAGGACTGCTTTGCAGGTTGTTGGTCTGATAA	CAGGAG	AATTGT	3
>HG38_CHR1_46310226_46310293_+ +	>HG38_CHR1_46310219_46310225_+ +	>HG38_CHR1_46310294_46310300_+ +
CTCTGTGATGAGCGTGTATCCTCTCGATCACATACAGAAGAGGATTGCACGGAGGAGCTCTTTGAC	GCTAGA	CTTGCA	3
>HG38_CHR1_46352969_46353000_+ +	>HG38_CHR1_46352962_46352968_+ +	>HG38_CHR1_46353001_46353007_+ +
GAGTTACCTCATGGGATGGCAGGAAATGGG	CAAGTT	GAACTG	3
>HG38_CHR1_46562740_46562788_+ +	>HG38_CHR1_46562733_46562739_+ +	>HG38_CHR1_46562789_46562795_+ +
GGACCACGCCCAGGCTCCACAGGTCACAGCGCTTGTCGTAGAATGTG	ATGTAG	CTGGTC	3
>HG38_CHR1_46605138_46605153_+ +	>HG38_CHR1_46605131_46605137_+ +	>HG38_CHR1_46605154_46605160_+ +
CCAACCTGAGGGCC	CTGCGG	GATGTA	3
>HG38_CHR1_46609102_46609119_+ +	>HG38_CHR1_46609095_46609101_+ +	>HG38_CHR1_46609120_46609126_+ +
CATGGTCTGATGGTCC	CAGTGG	TGGTCT	0
>HG38_CHR1_47216552_47216622_+ +	>HG38_CHR1_47216545_47216551_+ +	>HG38_CHR1_47216623_47216629_+ +
AGGGGGCAAGTCTTCAGCAGAGGGTCACGTACCATCGAAATCACAAGTACGGCCAGACCCACCCCCAAA	CACGGG	GCCGAA	3
>HG38_CHR1_47251047_47251089_+ +	>HG38_CHR1_47251040_47251046_+ +	>HG38_CHR1_47251090_47251096_+ +
TCAGGAGCCTTGTGGTAGGCTCCTGTTTTCCCTAAGTATCT	AGAATG	AGGAGA	3
>HG38_CHR1_48436221_48436282_+ +	>HG38_CHR1_48436214_48436220_+ +	>HG38_CHR1_48436283_48436289_+ +
GTAACTATAAAAATTACAAATCTGGAAAACTGCAATGAAGAACGCCTGAAAGCTTTACAG	AACACT	AGCCGT	3
>HG38_CHR1_50380963_50380997_+ +	>HG38_CHR1_50380956_50380962_+ +	>HG38_CHR1_50380998_50381004_+ +
CTCTCCCTCTCCCTCCTCTCCCTCTCCCTCTGC	GCTCCT	CTCCCT	0
>HG38_CHR1_51236575_51236637_+ +	>HG38_CHR1_51236568_51236574_+ +	>HG38_CHR1_51236638_51236644_+ +
CCAACCCCGGGGGCTGGCATGAGCGGCCCCTCGGCGGCACCGTGGGGCGGTGGAGTCGCCT	TGATCC	GCCTGA	3
>HG38_CHR1_51271342_51271378_+ +	>HG38_CHR1_51271335_51271341_+ +	>HG38_CHR1_51271379_51271385_+ +
TTCAAGTGAACCACCATTTTGGTGGTTTTGATCTT	ATCTGA	GTCACT	3
>HG38_CHR1_51447004_51447065_+ +	>HG38_CHR1_51446997_51447003_+ +	>HG38_CHR1_51447066_51447072_+ +
ATTTCACGGACCTCCAATCCAGACACAAATCCGTCCATATCTTTATCAGTTTTCAGGAAG	CAAGAA	TTCATC	3
>HG38_CHR1_51790587_51790612_+ +	>HG38_CHR1_51790580_51790586_+ +	>HG38_CHR1_51790613_51790619_+ +
CTATCCACCTCCTCCCCAAGGTGG	CCAGTT	ATCCTC	3
>HG38_CHR1_51790607_51790632_+ +	>HG38_CHR1_51790600_51790606_+ +	>HG38_CHR1_51790633_51790639_+ +
GTGGGTATCCTCACACTCCTTCAG	CCCCAA	TGATGA	3
>HG38_CHR1_51909858_51909874_+ +	>HG38_CHR1_51909851_51909857_+ +	>HG38_CHR1_51909875_51909881_+ +
CTGGATTAGATTTGC	AAAGAT	GCCTAG	3
>HG38_CHR1_51918971_51918985_+ +	>HG38_CHR1_51918964_51918970_+ +	>HG38_CHR1_51918986_51918992_+ +
TTTTTTTTTTTTT	TTTTCT	TTTTTT	0
>HG38_CHR1_51919821_51919856_+ +	>HG38_CHR1_51919814_51919820_+ +	>HG38_CHR1_51919857_51919863_+ +
CAGTGTGTAACAGGGAGAGTGGGCTGAGAGCGGA	GTGTGG	GTGTGT	0
>HG38_CHR1_51933342_51933361_+ +	>HG38_CHR1_51933335_51933341_+ +	>HG38_CHR1_51933362_51933368_+ +
CTTCTCAGTGGGAACAAC	GCTGGC	TCTCTT	3
>HG38_CHR1_52033398_52033426_+ +	>HG38_CHR1_52033391_52033397_+ +	>HG38_CHR1_52033427_52033433_+ +
GCCCGCCACCTGAGGTCCCGCGATCGG	CGTTCG	CGCCGG	3
>HG38_CHR1_52073493_52073510_+ +	>HG38_CHR1_52073486_52073492_+ +	>HG38_CHR1_52073511_52073517_+ +
ACACACACACACACAC	GCTACA	ACACAC	0
>HG38_CHR1_52087451_52087479_+ +	>HG38_CHR1_52087444_52087450_+ +	>HG38_CHR1_52087480_52087486_+ +
CTTTTGGTCTCCAAATGGCCTGGTCAG	TCCTCT	TTTGGT	0
>HG38_CHR1_52415170_52415182_+ +	>HG38_CHR1_52415163_52415169_+ +	>HG38_CHR1_52415183_52415189_+ +
TCTTTGCTCCC	ACTACT	TTCCTC	3
>HG38_CHR1_52911653_52911723_+ +	>HG38_CHR1_52911646_52911652_+ +	>HG38_CHR1_52911724_52911730_+ +
CTACAGAGGACACCCAGTTAGATAGTGCCAGCCCATCCCCAGCCCACCCTGGCGCCCGCCCTTTCTTAC	CCAGCA	CACTGA	3
>HG38_CHR1_53260542_53260585_+ +	>HG38_CHR1_53260535_53260541_+ +	>HG38_CHR1_53260586_53260592_+ +
GCCATTGAGCCGATTTGCACTGAAAATGGCCTCGTTCTCCAG	TTTCCA	CTGTCC	3
>HG38_CHR1_53262108_53262151_+ +	>HG38_CHR1_53262101_53262107_+ +	>HG38_CHR1_53262152_53262158_+ +
TGGAGGAGATCAGCGTCTTTCTGTTGCCTCCACTGAAGTCAA	AAGTCA	CTGGAC	0
>HG38_CHR1_53266578_53266597_+ +	>HG38_CHR1_53266571_53266577_+ +	>HG38_CHR1_53266598_53266604_+ +
TCCGCTTCACCAGGTCGA	GAATAG	CTCCGC	3
>HG38_CHR1_53586911_53586960_+ +	>HG38_CHR1_53586904_53586910_+ +	>HG38_CHR1_53586961_53586967_+ +
GCCAGGCACTGAAGGGCATGTGGTCCCCCAGACACTTGGCCATGTTAG	AGGCCA	ACCACT	3
>HG38_CHR1_53952029_53952090_+ +	>HG38_CHR1_53952022_53952028_+ +	>HG38_CHR1_53952091_53952097_+ +
CTGGACCCAGGGCCCATCTACATGCGAGAAAATGGGCAGCTGCACATGGTCAATCTGGCT	AAACCA	GGATGG	3
>HG38_CHR1_53952373_53952413_+ +	>HG38_CHR1_53952366_53952372_+ +	>HG38_CHR1_53952414_53952420_+ +
ACAGAAATTCACTGAGCCAGGTGCAGGGCTGAGGGCTTT	AAGCCA	AGAAAT	0
>HG38_CHR1_54053137_54053177_+ +	>HG38_CHR1_54053130_54053136_+ +	>HG38_CHR1_54053178_54053184_+ +
CGGGAGCCCCAGTTGGGTCCTCACCCAGAGGCTCCCCTT	GCAGCG	GCGCCG	1
>HG38_CHR1_54096526_54096593_+ +	>HG38_CHR1_54096519_54096525_+ +	>HG38_CHR1_54096594_54096600_+ +
TGCCGTTCAAAGACGCTTTTGAGTTTGGGTGATGGCTGATGCTGGCTGTGCTAGATTTTCCCATGG	CTGTCT	CCGTTC	0
>HG38_CHR1_54204586_54204607_+ +	>HG38_CHR1_54204579_54204585_+ +	>HG38_CHR1_54204608_54204614_+ +
TATATTTGGTAGACATAGAC	AATGAG	TATTTG	0
>HG38_CHR1_54601118_54601141_+ +	>HG38_CHR1_54601111_54601117_+ +	>HG38_CHR1_54601142_54601148_+ +
GTGTGTGTATGTGTGTGCATAC	CATACA	GTGTGT	0
>HG38_CHR1_54741480_54741537_+ +	>HG38_CHR1_54741473_54741479_+ +	>HG38_CHR1_54741538_54741544_+ +
CTCCGGGGGAGAAAGGTGTACCAGATACGATGACTAAGCCAGGGCCCCTGGATCTC	GAATTT	CCCTTA	3
>HG38_CHR1_54851610_54851629_+ +	>HG38_CHR1_54851603_54851609_+ +	>HG38_CHR1_54851630_54851636_+ +
CTCGGACCTGGCTTTGGC	CTTTGG	AGCGCA	0
>HG38_CHR1_54851802_54851826_+ +	>HG38_CHR1_54851795_54851801_+ +	>HG38_CHR1_54851827_54851833_+ +
GAGCCTTTTCAGGCTCCACTGCA	TAATGT	TGTGAC	3
>HG38_CHR1_54852262_54852314_+ +	>HG38_CHR1_54852255_54852261_+ +	>HG38_CHR1_54852315_54852321_+ +
GTACACCTCGGGGAAGGCGTCCTGGCAACCCAGCTTCTCTCGCAGCTTGTG	TCTTGT	ACAAGG	3
>HG38_CHR1_54871445_54871493_+ +	>HG38_CHR1_54871438_54871444_+ +	>HG38_CHR1_54871494_54871500_+ +
CTGGGACTCGTGGGTGAACTTGGCACAGATAGCCTCCAGGCCCCGCA	CCTGCC	GGCTCG	3
>HG38_CHR1_55120641_55120701_+ +	>HG38_CHR1_55120634_55120640_+ +	>HG38_CHR1_55120702_55120708_+ +
GCTGAGCCGTGAGGATTACGCCTAGAAGAAACTGATTTGGCTTCTGCACATCTGGATGC	AGAGGC	TGATGT	3
>HG38_CHR1_56579465_56579502_+ +	>HG38_CHR1_56579458_56579464_+ +	>HG38_CHR1_56579503_56579509_+ +
CCTCCTCCTCCTCCTCCTCCTCCGGCTCCTCCTGCT	AACTTT	TCCTGC	3
>HG38_CHR1_56941494_56941511_+ +	>HG38_CHR1_56941487_56941493_+ +	>HG38_CHR1_56941512_56941518_+ +
TAGATAGATAGATACA	ATAATA	GATAGA	0
>HG38_CHR1_58232476_58232489_+ +	>HG38_CHR1_58232469_58232475_+ +	>HG38_CHR1_58232490_58232496_+ +
ACACACACACAC	AGTGAA	ACACAC	0
>HG38_CHR1_58575770_58575815_+ +	>HG38_CHR1_58575763_58575769_+ +	>HG38_CHR1_58575816_58575822_+ +
ATTTAAACCCAAGGCGATAACAACGCTATTTCCCATCTAAACTC	TCAAAT	TTAAGC	3
>HG38_CHR1_58576149_58576194_+ +	>HG38_CHR1_58576142_58576148_+ +	>HG38_CHR1_58576195_58576201_+ +
CGGTACCCCACCCCATCCCCTGCCCCGCCGGGTACCTACAAGCT	CGAAAT	GTTCCT	3
>HG38_CHR1_58576799_58576833_+ +	>HG38_CHR1_58576792_58576798_+ +	>HG38_CHR1_58576834_58576840_+ +
GCACTGGCGCGCCTTGAAGCGGCCCTCGGGGTC	TCTGGT	AGTCGG	3
>HG38_CHR1_58656133_58656197_+ +	>HG38_CHR1_58656126_58656132_+ +	>HG38_CHR1_58656198_58656204_+ +
CTCAGGTTGGCATGTTGAAGCCACAGTCTCCTCTGTTGGGTTGAGAGCTGCAGAGGTTCTGAC	AGACCT	TGCTTA	3
>HG38_CHR1_58782845_58782876_+ +	>HG38_CHR1_58782838_58782844_+ +	>HG38_CHR1_58782877_58782883_+ +
CTCGGGCGACGCCAGCTTGAGCAGCCCCAC	GCTCCA	CGGGCG	0
>HG38_CHR1_58783132_58783180_+ +	>HG38_CHR1_58783125_58783131_+ +	>HG38_CHR1_58783181_58783187_+ +
ACAGGGCTGTGGCAAGCGGGGGACACCCGCGCCCCCCGGAGCCTTTG	GGCCGC	AGGGAA	3
>HG38_CHR1_58783155_58783208_+ +	>HG38_CHR1_58783148_58783154_+ +	>HG38_CHR1_58783209_58783215_+ +
CACCCGCGCCCCCCGGAGCCTTTGACAGGGAAAGTTTCTCTAAGAGCGCACG	CGGGGG	CCCGCT	3
>HG38_CHR1_60624635_60624668_+ +	>HG38_CHR1_60624628_60624634_+ +	>HG38_CHR1_60624669_60624675_+ +
CTAAAGTCTTAAAAAATCTATTCAAACAGTAA	AGAATG	TTCATG	3
>HG38_CHR1_62197885_62197896_+ +	>HG38_CHR1_62197878_62197884_+ +	>HG38_CHR1_62197897_62197903_+ +
AAAACAAAAC	ACAGAA	AACAAA	0
>HG38_CHR1_62451428_62451497_+ +	>HG38_CHR1_62451421_62451427_+ +	>HG38_CHR1_62451498_62451504_+ +
CTTGGGCTATGTCAGAGGCACAAAGTCTAGAATGTGTGTATTCACAATGGTGTATGTACATTTTGTGC	CTAAAT	TGATTC	3
>HG38_CHR1_62455314_62455340_+ +	>HG38_CHR1_62455307_62455313_+ +	>HG38_CHR1_62455341_62455347_+ +
TTTCCAGAATTCCATTCCATGTTGT	ATAATA	TCCAAT	3
>HG38_CHR1_62706191_62706207_+ +	>HG38_CHR1_62706184_62706190_+ +	>HG38_CHR1_62706208_62706214_+ +
ATGTTGTTGTTGTTG	GAATAC	GTTGTT	0
>HG38_CHR1_62706191_62706210_+ +	>HG38_CHR1_62706184_62706190_+ +	>HG38_CHR1_62706211_62706217_+ +
ATGTTGTTGTTGTTGTTG	GAATAC	GTTGTT	0
>HG38_CHR1_64082629_64082673_+ +	>HG38_CHR1_64082622_64082628_+ +	>HG38_CHR1_64082674_64082680_+ +
CTCTCAGCCATGACTAAGCTTAGAAGCAGCATTAGAGCTGATC	CAGGCA	CTCTGC	3
>HG38_CHR1_64841265_64841278_+ +	>HG38_CHR1_64841258_64841264_+ +	>HG38_CHR1_64841279_64841285_+ +
CTTTAGGAAGCG	GGATCC	TTTCAA	3
>HG38_CHR1_64946752_64946777_+ +	>HG38_CHR1_64946745_64946751_+ +	>HG38_CHR1_64946778_64946784_+ +
ATTTGCAAACCCATGTTCATAGAA	ACGAGA	ATCATT	3
>HG38_CHR1_65295662_65295674_+ +	>HG38_CHR1_65295655_65295661_+ +	>HG38_CHR1_65295675_65295681_+ +
ATTTCATTCAA	GTTATG	TCAAAT	3
>HG38_CHR1_65435624_65435665_+ +	>HG38_CHR1_65435617_65435623_+ +	>HG38_CHR1_65435666_65435672_+ +
CCAAAGTGCTGGGATTACAGGCCTGAGCCACTGTGCCCAG	CTGCCT	AAAATG	3
>HG38_CHR1_65598697_65598757_+ +	>HG38_CHR1_65598690_65598696_+ +	>HG38_CHR1_65598758_65598764_+ +
CAGTATACTTCCTGGGTCTTCGTATGAGGTTCAGGTGAGGGGCAAGAGACTGGATGGCC	TAGTAG	GGAATC	3
>HG38_CHR1_67409401_67409424_+ +	>HG38_CHR1_67409394_67409400_+ +	>HG38_CHR1_67409425_67409431_+ +
CACACACACACACACACACCCC	ACACAC	CACACA	0
>HG38_CHR1_67411277_67411346_+ +	>HG38_CHR1_67411270_67411276_+ +	>HG38_CHR1_67411347_67411353_+ +
TGTTTTGAGTAGCAGGTGTTTTCTATAGTATGTTGCTGGAAATCAAGAGGTTTATAAAACATGGTACA	GAAGTT	TTTGGA	3
>HG38_CHR1_67413166_67413185_+ +	>HG38_CHR1_67413159_67413165_+ +	>HG38_CHR1_67413186_67413192_+ +
AGGGTTCACAAAGGAACC	GAACAG	GGTTGT	3
>HG38_CHR1_67422960_67422971_+ +	>HG38_CHR1_67422953_67422959_+ +	>HG38_CHR1_67422972_67422978_+ +
AAACAAAACA	TGTCTC	ACAAAA	0
>HG38_CHR1_67430101_67430138_+ +	>HG38_CHR1_67430094_67430100_+ +	>HG38_CHR1_67430139_67430145_+ +
CTGCCGCGTTGGAGTTGGTCTGGGCCGCGGCCTGAG	TGTTTG	GCGCTC	3
>HG38_CHR1_67430143_67430189_+ +	>HG38_CHR1_67430136_67430142_+ +	>HG38_CHR1_67430190_67430196_+ +
TCTTGGCCCCAGGGCCCCCAACGCCGCCCCCGCCGGCTTCTTTTT	GCTGCG	TTGTTC	3
>HG38_CHR1_67704494_67704538_+ +	>HG38_CHR1_67704487_67704493_+ +	>HG38_CHR1_67704539_67704545_+ +
CATTCCTGCTCCTCTCTCAGCTGGGCTCATGTTCACTCCGTTT	TTTCAC	TTCCAA	3
>HG38_CHR1_67817348_67817403_+ +	>HG38_CHR1_67817341_67817347_+ +	>HG38_CHR1_67817404_67817410_+ +
AAGTACTGCTTTCCCCATTTTACAGATAAGGAAAGCAATACCTACCTACCTGGC	AGTAGG	GTTCAG	3
>HG38_CHR1_68098601_68098643_+ +	>HG38_CHR1_68098594_68098600_+ +	>HG38_CHR1_68098644_68098650_+ +
AAGCTGATAAACATGTGTTGCCTTGTTGACTCAAATACCAG	AAATGC	GCTGCG	3
>HG38_CHR1_68162452_68162485_+ +	>HG38_CHR1_68162445_68162451_+ +	>HG38_CHR1_68162486_68162492_+ +
CAAGTAGGGGTCATAAAATATGACGCTGAATC	CATCCT	AAGGCC	3
>HG38_CHR1_68494498_68494569_+ +	>HG38_CHR1_68494491_68494497_+ +	>HG38_CHR1_68494570_68494576_+ +
TTCTTAAGAAATTTCCTCAACAGTTGGATAGTCTGTTGCCTTGTAACTTCAGGACCAAAATTGCTATTAT	TACATG	CTTAAT	3
>HG38_CHR1_71078595_71078656_+ +	>HG38_CHR1_71078588_71078594_+ +	>HG38_CHR1_71078657_71078663_+ +
CTGGAGAAATAAATAAATGATACATATACAGTATAAATAGAATCTTCTTTAAATACTTAC	TATGAA	CGACCA	3
>HG38_CHR1_74725580_74725612_+ +	>HG38_CHR1_74725573_74725579_+ +	>HG38_CHR1_74725613_74725619_+ +
GGACATAGCCAAATCATATCATTCTACCCCA	TGGGTG	ACCCTC	3
>HG38_CHR1_75744479_75744537_+ +	>HG38_CHR1_75744472_75744478_+ +	>HG38_CHR1_75744538_75744544_+ +
TTCTGCAACTGTGTCTCCAACAGCTTTCTCCCACCTGACATCTCCCTCTGTGACAGG	CTTCAT	CTGCAA	0
>HG38_CHR1_75793992_75794030_+ +	>HG38_CHR1_75793985_75793991_+ +	>HG38_CHR1_75794031_75794037_+ +
CCTAAGAGTGAGACTTAACCCACTTTTAAATTGTTCT	CAGATT	AAATTA	3
>HG38_CHR1_76700003_76700069_+ +	>HG38_CHR1_76699996_76700002_+ +	>HG38_CHR1_76700070_76700076_+ +
TGGGGCTTTTACTGGGGAGATCAGCCCTGGCATGATCAAAGACTGCAGAGCCACGTGGGTGGTCC	TGACTA	GGGCAC	3
>HG38_CHR1_76700032_76700088_+ +	>HG38_CHR1_76700025_76700031_+ +	>HG38_CHR1_76700089_76700095_+ +
GCATGATCAAAGACTGCAGAGCCACGTGGGTGGTCCTGGGGCACTCAGAGAGAAG	AGCCCT	ATGTCT	3
>HG38_CHR1_76700076_76700104_+ +	>HG38_CHR1_76700069_76700075_+ +	>HG38_CHR1_76700105_76700111_+ +
TCAGAGAGAAGGCATGTCTTTGGGGAG	GGGGCA	AGATGA	3
>HG38_CHR1_76700223_76700284_+ +	>HG38_CHR1_76700216_76700222_+ +	>HG38_CHR1_76700285_76700291_+ +
GAGCAGACAAAGGTCATCGCAGATAACGTGAAGGACTGGAGCAAGGTCGTCCTGGCCTAT	TGTTTT	GCCTGT	3
>HG38_CHR1_76700429_76700483_+ +	>HG38_CHR1_76700422_76700428_+ +	>HG38_CHR1_76700484_76700490_+ +
TGGGGCAACCTGCAAGGAGCTGGCCAGCCAGCCTGGCGTGGATGGCTTCCTTG	CTGTGA	GGTGGT	3
>HG38_CHR1_77129250_77129262_+ +	>HG38_CHR1_77129243_77129249_+ +	>HG38_CHR1_77129263_77129269_+ +
GTATCTGAAAG	CCACGA	GTCACT	3
>HG38_CHR1_77169316_77169330_+ +	>HG38_CHR1_77169309_77169315_+ +	>HG38_CHR1_77169331_77169337_+ +
CTTGTGACTAAAC	CCATAT	TGTAGC	3
>HG38_CHR1_77811639_77811663_+ +	>HG38_CHR1_77811632_77811638_+ +	>HG38_CHR1_77811664_77811670_+ +
CTTGGGCCTCCTTTTGTAGATGT	TGTTGA	TGCTAA	3
>HG38_CHR1_77941229_77941245_+ +	>HG38_CHR1_77941222_77941228_+ +	>HG38_CHR1_77941246_77941252_+ +
AGAAACCAAAAGTCA	GGTAGT	AAACCA	0
>HG38_CHR1_77960408_77960438_+ +	>HG38_CHR1_77960401_77960407_+ +	>HG38_CHR1_77960439_77960445_+ +
AGGCCCTGGAGGCCCAGGAGGTCCATGGG	GAGTTC	CCTGGG	3
>HG38_CHR1_78017443_78017485_+ +	>HG38_CHR1_78017436_78017442_+ +	>HG38_CHR1_78017486_78017492_+ +
ATATTCTTTTAGAAATCCAATATAAATAGGTTATAATAGCC	ATATGA	ATTCTT	0
>HG38_CHR1_78158036_78158063_+ +	>HG38_CHR1_78158029_78158035_+ +	>HG38_CHR1_78158064_78158070_+ +
GTTTGTTTTAGACATCACTTTTACAA	TATGGT	CTGAAG	3
>HG38_CHR1_81801717_81801779_+ +	>HG38_CHR1_81801710_81801716_+ +	>HG38_CHR1_81801780_81801786_+ +
CCGGCCGGGCGCTCGGGGGGCTGAGGGGCTTCGCCTGACAAACTGAGTTGGCCTCGCGCCC	TGCTAT	GGCGCC	3
>HG38_CHR1_84235736_84235749_+ +	>HG38_CHR1_84235729_84235735_+ +	>HG38_CHR1_84235750_84235756_+ +
ATAAACTTTCTA	CTTGAA	AATTAT	3
>HG38_CHR1_84501854_84501875_+ +	>HG38_CHR1_84501847_84501853_+ +	>HG38_CHR1_84501876_84501882_+ +
GAACAGACTTTCTGGGGTCT	CAAAAA	AGGGAT	3
>HG38_CHR1_84574301_84574354_+ +	>HG38_CHR1_84574294_84574300_+ +	>HG38_CHR1_84574355_84574361_+ +
CCCGGCCGCGAGCCGCAGCGCCAGCAGCGCCAGCAGCGCCAGCAGCGCTAGA	AGTCGG	CGGGAC	3
>HG38_CHR1_84577506_84577518_+ +	>HG38_CHR1_84577499_84577505_+ +	>HG38_CHR1_84577519_84577525_+ +
TCCATGTCCCT	TGGTTC	ATGGCT	3
>HG38_CHR1_84645240_84645308_+ +	>HG38_CHR1_84645233_84645239_+ +	>HG38_CHR1_84645309_84645315_+ +
TGGAGTCCTGGGTTTTCCAACAGACATCATTCCAGCATTCTGAGATTAGGGTGATTGGGGATCATTC	TTGTGT	GAGTTG	3
>HG38_CHR1_84662387_84662455_+ +	>HG38_CHR1_84662380_84662386_+ +	>HG38_CHR1_84662456_84662462_+ +
CTGTCAGTATGAAAATGCAGGATAGAAGGAAGTCTGATTACATTTATCAATTTAAACTGGACTTTAC	AAAGAA	GGCTTC	3
>HG38_CHR1_84682982_84682998_+ +	>HG38_CHR1_84682975_84682981_+ +	>HG38_CHR1_84682999_84683005_+ +
TTCCCCCATTACAGA	AAATAC	AGGAAA	3
>HG38_CHR1_84690465_84690493_+ +	>HG38_CHR1_84690458_84690464_+ +	>HG38_CHR1_84690494_84690500_+ +
CCCGCGGCCCCTCCTCCGCTGCGGGCT	CCTCCC	CGCCTT	3
>HG38_CHR1_85581516_85581553_+ +	>HG38_CHR1_85581509_85581515_+ +	>HG38_CHR1_85581554_85581560_+ +
CACCAAGGGGCTGGAATGCAACTTCGGCGCCAGCTC	GCGACC	CCGCTC	3
>HG38_CHR1_85583104_85583168_+ +	>HG38_CHR1_85583097_85583103_+ +	>HG38_CHR1_85583169_85583175_+ +
TCATGGAGAAAATGGGCGGGGGTGGTGTGGGTGATGGGACTCATTGTAGAAAGGAAGCCTTGC	ATCAGA	ATTCTT	3
>HG38_CHR1_86386406_86386421_+ +	>HG38_CHR1_86386399_86386405_+ +	>HG38_CHR1_86386422_86386428_+ +
GCTCTGTCACCCAG	GAGTCT	TCTGTC	0
>HG38_CHR1_87340102_87340148_+ +	>HG38_CHR1_87340095_87340101_+ +	>HG38_CHR1_87340149_87340155_+ +
CATCAATGGCAGTTTATTTTGTGAACATGATAGACCTACAGCTCT	TTCACT	TCAATG	0
>HG38_CHR1_88827611_88827622_+ +	>HG38_CHR1_88827604_88827610_+ +	>HG38_CHR1_88827623_88827629_+ +
CCCTTCCCTT	TTCCCT	CTTCCC	0
>HG38_CHR1_89104329_89104393_+ +	>HG38_CHR1_89104322_89104328_+ +	>HG38_CHR1_89104394_89104400_+ +
ATCATCTGCTCCATCTACTTCTGGTAAATCTACATCCTCATCACCACCCATGTTATTCATCAT	GTGAAT	CAGAGA	3
>HG38_CHR1_89934043_89934107_+ +	>HG38_CHR1_89934036_89934042_+ +	>HG38_CHR1_89934108_89934114_+ +
ACAGCGAACTTTGTCAACGCAATCAGCTTTGAACACGTCTGCAAGCCCAAAGTTGAGCATCTG	CTGCTA	TGGTTA	3
>HG38_CHR1_90939712_90939734_+ +	>HG38_CHR1_90939705_90939711_+ +	>HG38_CHR1_90939735_90939741_+ +
TGCAATGCCTCGATGGCATTC	CCCCAT	ATTCAT	3
>HG38_CHR1_91404732_91404765_+ +	>HG38_CHR1_91404725_91404731_+ +	>HG38_CHR1_91404766_91404772_+ +
CTTCCCCGCGGGCGTCGGGCCCCCGTCCCCAC	GTCCCC	TCCCCG	0
>HG38_CHR1_91797308_91797329_+ +	>HG38_CHR1_91797301_91797307_+ +	>HG38_CHR1_91797330_91797336_+ +
CCCTGGCCTGCAGTGCGGAG	GCCAGG	TCAGGA	3
>HG38_CHR1_92063405_92063425_+ +	>HG38_CHR1_92063398_92063404_+ +	>HG38_CHR1_92063426_92063432_+ +
TAAATATCCTGACAAATGG	TCATAA	TTGAAA	3
>HG38_CHR1_92250147_92250165_+ +	>HG38_CHR1_92250140_92250146_+ +	>HG38_CHR1_92250166_92250172_+ +
CTTTGACAAAAGGAAAC	CACCTA	TTGACA	0
>HG38_CHR1_92513533_92513568_+ +	>HG38_CHR1_92513526_92513532_+ +	>HG38_CHR1_92513569_92513575_+ +
TATATATATATATATATATATATATATATATATG	ATATAT	CATATG	0
>HG38_CHR1_92513535_92513568_+ +	>HG38_CHR1_92513528_92513534_+ +	>HG38_CHR1_92513569_92513575_+ +
TATATATATATATATATATATATATATATATG	ATATAT	CATATG	0
>HG38_CHR1_92645038_92645106_+ +	>HG38_CHR1_92645031_92645037_+ +	>HG38_CHR1_92645107_92645113_+ +
CTGTTCAGGTCTTCTGCTACCTACTTGCTTCATCAATTACTGAGACAGGGATGTCGAAGACCTGAAC	GATAGT	GTTCAC	1
>HG38_CHR1_92836237_92836284_+ +	>HG38_CHR1_92836230_92836236_+ +	>HG38_CHR1_92836285_92836291_+ +
GTGACTGGTGATGAATACAATGTGGAAAGCATTGATGGTCAGCCAG	AGTGGA	GCCTTC	3
>HG38_CHR1_92836287_92836351_+ +	>HG38_CHR1_92836280_92836286_+ +	>HG38_CHR1_92836352_92836358_+ +
CTTCACCTGCTATTTGGATGCAGGCCTTGCCAGAACTACCACTGGCAATAAAGTTTTTGGTGC	CAGGTG	TGAAGG	3
>HG38_CHR1_92837500_92837540_+ +	>HG38_CHR1_92837493_92837499_+ +	>HG38_CHR1_92837541_92837547_+ +
TGCAGAAGTACATCGGAAGCACATCATGGGCCAGAATGT	AATTTA	CAGATT	3
>HG38_CHR1_93121792_93121806_+ +	>HG38_CHR1_93121785_93121791_+ +	>HG38_CHR1_93121807_93121813_+ +
TTTTTTTTTTTTT	CATTTG	TTTTTT	0
>HG38_CHR1_93138865_93138928_+ +	>HG38_CHR1_93138858_93138864_+ +	>HG38_CHR1_93138929_93138935_+ +
CTGAACACCAGCAGTATTTTTAGAAATTTTTCTTTAACATACTTGGAAGATGATTTATCCAG	ATTCTA	GAACTG	3
>HG38_CHR1_93362826_93362837_+ +	>HG38_CHR1_93362819_93362825_+ +	>HG38_CHR1_93362838_93362844_+ +
TTTTTTTTTT	TTTTTT	TTTTTT	0
>HG38_CHR1_93562283_93562330_+ +	>HG38_CHR1_93562276_93562282_+ +	>HG38_CHR1_93562331_93562337_+ +
GAGAGGGCAGTTAAAATCTGGTTGAATTTCTCATATCTCTCTGTCT	TTTACG	TTGACT	3
>HG38_CHR1_93602363_93602418_+ +	>HG38_CHR1_93602356_93602362_+ +	>HG38_CHR1_93602419_93602425_+ +
AGACAGATCCACATCTCAAATCCACTGAACTCTGGGAATCCCTGTGATGACCTG	TCCAAA	ACCTGC	3
>HG38_CHR1_93753543_93753558_+ +	>HG38_CHR1_93753536_93753542_+ +	>HG38_CHR1_93753559_93753565_+ +
ACACACACACACAC	CGCGGG	ACACAC	0
>HG38_CHR1_94531039_94531105_+ +	>HG38_CHR1_94531032_94531038_+ +	>HG38_CHR1_94531106_94531112_+ +
TGCCTCTCCAAGATAGAGAACGGCCAGGGAAGCAGAGAAGTGTGTGTGCACAAAAGGAGAGGCAG	TTTGAA	GAATTA	1
>HG38_CHR1_94531425_94531480_+ +	>HG38_CHR1_94531418_94531424_+ +	>HG38_CHR1_94531481_94531487_+ +
TGAGTAGCTGGGACTACAGACACGTGCAACCACACCCAGCTACTTTTTGTATTT	AACCTC	AGTAGA	3
>HG38_CHR1_94540654_94540700_+ +	>HG38_CHR1_94540647_94540653_+ +	>HG38_CHR1_94540701_94540707_+ +
GGAAGAGCCCAGAGCCATCAGTGTGCCAGTCCAGGACTCAGCTCA	TTGACC	AAGAGT	3
>HG38_CHR1_94542966_94542985_+ +	>HG38_CHR1_94542959_94542965_+ +	>HG38_CHR1_94542986_94542992_+ +
TACATATCTCGTTTAGCT	TACTAT	CTGAAC	3
>HG38_CHR1_94897932_94897979_+ +	>HG38_CHR1_94897925_94897931_+ +	>HG38_CHR1_94897980_94897986_+ +
CTTGCCGCCCAAGCCCATACACACTCATTCCTTTCTGGGAAGCAAC	TCATAT	TGTTGG	3
>HG38_CHR1_96678971_96679035_+ +	>HG38_CHR1_96678964_96678970_+ +	>HG38_CHR1_96679036_96679042_+ +
GTGGAGAAGACAATTTGAAGGGCCACAGGAAGTTATTTGCCTCTTTGAAGCGTTTTCCAACAG	CCACCT	TAGATC	3
>HG38_CHR1_96679563_96679591_+ +	>HG38_CHR1_96679556_96679562_+ +	>HG38_CHR1_96679592_96679598_+ +
CTTAAGGGTTTCTGGAACAGCAGGAAC	GCTTTT	CCTTCT	3
>HG38_CHR1_96806369_96806400_+ +	>HG38_CHR1_96806362_96806368_+ +	>HG38_CHR1_96806401_96806407_+ +
CTCTTCTCTCTTCTTGTCTTACGCTGCTTG	TCCTCG	CTTCTC	0
>HG38_CHR1_100082045_100082113_+ +	>HG38_CHR1_100082038_100082044_+ +	>HG38_CHR1_100082114_100082120_+ +
CAGTACTGCTGGCTCTGCTTGTTGCCTTGTTTATTCCGGAACATACCAATTTAAGCTTAAGGTCCAG	GCCTGT	GTTGGA	3
>HG38_CHR1_100175074_100175104_+ +	>HG38_CHR1_100175067_100175073_+ +	>HG38_CHR1_100175105_100175111_+ +
CCTGAGAAGCAGATGCCAGCACCATGCTT	AAAGCT	TGTAAA	3
>HG38_CHR1_100191747_100191776_+ +	>HG38_CHR1_100191740_100191746_+ +	>HG38_CHR1_100191777_100191783_+ +
ATACACACACACACACACACACACACAC	TGTGTG	ACACAC	0
>HG38_CHR1_100291929_100291940_+ +	>HG38_CHR1_100291922_100291928_+ +	>HG38_CHR1_100291941_100291947_+ +
TTTTTTTTTT	ATTTTC	TTTTTT	0
>HG38_CHR1_100978011_100978052_+ +	>HG38_CHR1_100978004_100978010_+ +	>HG38_CHR1_100978053_100978059_+ +
CCAAAGTGCTGAGACTACAGGTGTGAGCCACCGTGCTCAG	CGGCCT	ACTAGC	3
>HG38_CHR1_101042535_101042551_+ +	>HG38_CHR1_101042528_101042534_+ +	>HG38_CHR1_101042552_101042558_+ +
TGTTTTCTTAATTCA	TCTCTG	TTATCT	3
>HG38_CHR1_101076124_101076188_+ +	>HG38_CHR1_101076117_101076123_+ +	>HG38_CHR1_101076189_101076195_+ +
CATAACTTTGAAGTCAACTGAGGAATTGCATACTATGCATAGCATGACCAGCGGCATACTATG	GTTGAA	ATTCCT	3
>HG38_CHR1_101786503_101786573_+ +	>HG38_CHR1_101786496_101786502_+ +	>HG38_CHR1_101786574_101786580_+ +
AGCAGTGAACTCAGGAGCTGGAGCAGTCCATTCACCCTGAAATTCCTCCTTGGTCACTGCCTTCTCAGC	GCTGAG	CAGCCT	3
>HG38_CHR1_101787233_101787254_+ +	>HG38_CHR1_101787226_101787232_+ +	>HG38_CHR1_101787255_101787261_+ +
CTTTAAGTTACGACGGGAAT	AGTTTC	AGAACA	3
>HG38_CHR1_106296842_106296857_+ +	>HG38_CHR1_106296835_106296841_+ +	>HG38_CHR1_106296858_106296864_+ +
ACACACACACACAC	ACACAA	ACACAC	0
>HG38_CHR1_107056982_107057032_+ +	>HG38_CHR1_107056975_107056981_+ +	>HG38_CHR1_107057033_107057039_+ +
GGCGCGGGCACCGGCATTCTGAGCATCTTCTGTGCCCAGGCCGGGGCCC	GGACGT	CGCGTG	3
>HG38_CHR1_107057834_107057905_+ +	>HG38_CHR1_107057827_107057833_+ +	>HG38_CHR1_107057906_107057912_+ +
GAGGACTGAGCGTTGCCTTTTCTCCCAGCTACCTCCCAAAGCAGCCTGACCTGCGTGGGAGAGGCGTAGC	TGCCAT	GGTCGG	3
>HG38_CHR1_107571444_107571478_+ +	>HG38_CHR1_107571437_107571443_+ +	>HG38_CHR1_107571479_107571485_+ +
GACTAAACACCATTTATAAGGAGAGGGTCTATT	ACAGGA	CTAAAA	3
>HG38_CHR1_107596688_107596724_+ +	>HG38_CHR1_107596681_107596687_+ +	>HG38_CHR1_107596725_107596731_+ +
CTTTCTAAACCAAAATAAAAGGAACAGCTGCTTGC	TACTTG	AATATA	3
>HG38_CHR1_108139116_108139160_+ +	>HG38_CHR1_108139109_108139115_+ +	>HG38_CHR1_108139161_108139167_+ +
GTGCTGGATAAGGCACCGCATCCCAGCAACACCATGACTCCAG	ACCACA	TTTACA	3
>HG38_CHR1_108244901_108244934_+ +	>HG38_CHR1_108244894_108244900_+ +	>HG38_CHR1_108244935_108244941_+ +
ATATATATATATATATATATATATATATATAT	GTTGGA	ATATAT	0
>HG38_CHR1_108620337_108620348_+ +	>HG38_CHR1_108620330_108620336_+ +	>HG38_CHR1_108620349_108620355_+ +
ATTATATACC	AGCACC	AAGGCC	1
>HG38_CHR1_108625817_108625832_+ +	>HG38_CHR1_108625810_108625816_+ +	>HG38_CHR1_108625833_108625839_+ +
GTGTGTGTGTGGAG	TGTGTG	AGAGAG	0
>HG38_CHR1_108628584_108628653_+ +	>HG38_CHR1_108628577_108628583_+ +	>HG38_CHR1_108628654_108628660_+ +
GTATCCTTTTAGTTTAAAGAATAAATTTTAATTTTTAAAAAACTTTGTTTTCATAACATAATAAAAAG	TCAGCA	AAAAAT	3
>HG38_CHR1_108648602_108648664_+ +	>HG38_CHR1_108648595_108648601_+ +	>HG38_CHR1_108648665_108648671_+ +
TCAGCCACCACTGCAGAACCATCACTGCTCAGAGGAATTGAGTCAGCAATGACTGATCTCA	ACGCAG	ATCTCT	3
>HG38_CHR1_108648735_108648770_+ +	>HG38_CHR1_108648728_108648734_+ +	>HG38_CHR1_108648771_108648777_+ +
TATCTCCAACACAGAAGGGTGTGGGAGAGTTCTC	AAAAAT	TCTTGG	3
>HG38_CHR1_108692711_108692742_+ +	>HG38_CHR1_108692704_108692710_+ +	>HG38_CHR1_108692743_108692749_+ +
GGCAAGCAGGGCAATGTGCTCCCGCTCTGG	GGTCTC	CAACGA	3
>HG38_CHR1_108697538_108697551_+ +	>HG38_CHR1_108697531_108697537_+ +	>HG38_CHR1_108697552_108697558_+ +
TTTTTTTTTTTT	TTTTCT	TTTTTT	0
>HG38_CHR1_108699676_108699713_+ +	>HG38_CHR1_108699669_108699675_+ +	>HG38_CHR1_108699714_108699720_+ +
GGAAACACAGAAGTAGGAGTCGAAGTAGAAATGCAG	AGAGAA	AAACGA	3
>HG38_CHR1_108800251_108800282_+ +	>HG38_CHR1_108800244_108800250_+ +	>HG38_CHR1_108800283_108800289_+ +
ATGGCCATATTGTTCCCAGTGTCCAGCAGT	CAAAAG	GGAATG	3
>HG38_CHR1_108877086_108877133_+ +	>HG38_CHR1_108877079_108877085_+ +	>HG38_CHR1_108877134_108877140_+ +
CCTGCCGGGGGCGGGAGCAGGGGGCGCGCCGGCCTCCTGCGGTGCC	CACGTG	TGCCTT	3
>HG38_CHR1_108923465_108923478_+ +	>HG38_CHR1_108923458_108923464_+ +	>HG38_CHR1_108923479_108923485_+ +
GCTAAGGCTGAG	ACATAT	TAAGGC	0
>HG38_CHR1_108992537_108992579_+ +	>HG38_CHR1_108992530_108992536_+ +	>HG38_CHR1_108992580_108992586_+ +
AGAGTGCTGAATTTTTGCTGCACATGCTTAAAAACACAGAG	CCCAAA	TAATGC	3
>HG38_CHR1_109064156_109064167_+ +	>HG38_CHR1_109064149_109064155_+ +	>HG38_CHR1_109064168_109064174_+ +
AAAAAAAAAA	CCATCT	AAAAAA	0
>HG38_CHR1_109069202_109069215_+ +	>HG38_CHR1_109069195_109069201_+ +	>HG38_CHR1_109069216_109069222_+ +
GTGTGTGTGTGT	TGTGTG	GTGTGC	0
>HG38_CHR1_109214128_109214193_+ +	>HG38_CHR1_109214121_109214127_+ +	>HG38_CHR1_109214194_109214200_+ +
GTAAGTACCGGGACGGGCGGGTTACCTCCTTGATGCTAAACCCAATTTTCTCTCTCAAATCCAG	CGACGA	ACCGCT	3
>HG38_CHR1_109219262_109219281_+ +	>HG38_CHR1_109219255_109219261_+ +	>HG38_CHR1_109219282_109219288_+ +
ATATATATATATATATAT	ACTCTC	ATATAT	0
>HG38_CHR1_109237894_109237946_+ +	>HG38_CHR1_109237887_109237893_+ +	>HG38_CHR1_109237947_109237953_+ +
CTGCCTCCCTATTTGCCAGGCTTTCATTTCTGTCTGCTGAGATCTCAGAGC	AACATT	GCCCAA	3
>HG38_CHR1_109256718_109256743_+ +	>HG38_CHR1_109256711_109256717_+ +	>HG38_CHR1_109256744_109256750_+ +
GCAACCTCTGCCTCCTGGGTTCAA	GCTCAC	AATTCT	3
>HG38_CHR1_109263181_109263236_+ +	>HG38_CHR1_109263174_109263180_+ +	>HG38_CHR1_109263237_109263243_+ +
CCACAATGGGGGCACTTGCGTGAACCAGTGGGACGCGTTCAGCTGCGAGTGCCC	ACACTT	TGGGCT	3
>HG38_CHR1_109270614_109270629_+ +	>HG38_CHR1_109270607_109270613_+ +	>HG38_CHR1_109270630_109270636_+ +
TCCCAGTCTTGGGG	CACCCA	CCACAT	3
>HG38_CHR1_109274825_109274883_+ +	>HG38_CHR1_109274818_109274824_+ +	>HG38_CHR1_109274884_109274890_+ +
CAGTTGCTGACCCAAAAGTGCTTCATTTTTCGTGCCCGCCCCGCGCCCCGGGCAGGC	GTTTGC	GTCATG	3
>HG38_CHR1_109402832_109402877_+ +	>HG38_CHR1_109402825_109402831_+ +	>HG38_CHR1_109402878_109402884_+ +
GTAGCTGGGATTACAGACATGCGCCACCACACCCGGCTAATTTT	CTCTCG	ATTTTT	3
>HG38_CHR1_109411032_109411070_+ +	>HG38_CHR1_109411025_109411031_+ +	>HG38_CHR1_109411071_109411077_+ +
GAGCTCTGGGCACCCTCTGAAGCAGAGCCAATTGCTC	TTGCAA	GCATCA	3
>HG38_CHR1_109603137_109603162_+ +	>HG38_CHR1_109603130_109603136_+ +	>HG38_CHR1_109603163_109603169_+ +
CTGGGGGGTCTTCTAACTACTGGC	CTGGAA	GTGCTC	3
>HG38_CHR1_109657279_109657350_+ +	>HG38_CHR1_109657272_109657278_+ +	>HG38_CHR1_109657351_109657357_+ +
GTAGGTGCAGGGGAAGGGGCGGTTTTGGGGGAAAGTGCGACGTGTCTCTGACTGCATCTCCTCTCCCCAG	TCCCAA	TAGAGG	3
>HG38_CHR1_109734435_109734470_+ +	>HG38_CHR1_109734428_109734434_+ +	>HG38_CHR1_109734471_109734477_+ +
CCTCTCTATGTGCCTATCCATCCCTTAACTACCT	GACCTT	TCTCTT	3
>HG38_CHR1_109758455_109758524_+ +	>HG38_CHR1_109758448_109758454_+ +	>HG38_CHR1_109758525_109758531_+ +
CTAGATCTTAGATCTTTGACTTTTCATCGAAACCCTCTCCTTCACCTGCCCCCATGCCCCAAACTTAC	CATGGA	TGCTCT	3
>HG38_CHR1_109917409_109917439_+ +	>HG38_CHR1_109917402_109917408_+ +	>HG38_CHR1_109917440_109917446_+ +
CTCTCTTTGAGGCTGAAGAGCTGCTTCAC	GCAGGA	AGGATT	3
>HG38_CHR1_110113528_110113553_+ +	>HG38_CHR1_110113521_110113527_+ +	>HG38_CHR1_110113554_110113560_+ +
GCTGCCCCTTGCCTTCTGGGTGAG	TCAGGT	TGCCCC	0
>HG38_CHR1_110342899_110342964_+ +	>HG38_CHR1_110342892_110342898_+ +	>HG38_CHR1_110342965_110342971_+ +
CCATATATGCACTTTTGGTTTGTAGCAGTAACTGTTCAGTAAAAATTAAGGACTATGTTACAAA	CTGTAT	ATATAT	0
>HG38_CHR1_110899270_110899285_+ +	>HG38_CHR1_110899263_110899269_+ +	>HG38_CHR1_110899286_110899292_+ +
ATGATCACTGCAGG	GCCCTA	GATCCT	3
>HG38_CHR1_110959363_110959405_+ +	>HG38_CHR1_110959356_110959362_+ +	>HG38_CHR1_110959406_110959412_+ +
AAATAACTGCCTGGGAGCATAACAGTTATCATCTTCCATTA	GTAAAT	ATATGC	3
>HG38_CHR1_111118140_111118173_+ +	>HG38_CHR1_111118133_111118139_+ +	>HG38_CHR1_111118174_111118180_+ +
GAAATATTTTATCCTTTCATCAAATATCTCTG	CATTAC	AAGTAG	3
>HG38_CHR1_111414895_111414920_+ +	>HG38_CHR1_111414888_111414894_+ +	>HG38_CHR1_111414921_111414927_+ +
CACAGGGGTCACAGACTGATGACC	GATGAC	CAGGGG	0
>HG38_CHR1_111414902_111414972_+ +	>HG38_CHR1_111414895_111414901_+ +	>HG38_CHR1_111414973_111414979_+ +
GTCACAGACTGATGACCCACAGGGGTCAGGGTCTTTTCCCCAGGGGTCACAGACTGATAACCCACAGAG	CACAGG	CAGGGT	3
>HG38_CHR1_111441267_111441338_+ +	>HG38_CHR1_111441260_111441266_+ +	>HG38_CHR1_111441339_111441345_+ +
GTTCTGTGGGCACAACGTGGTGGACGACCTGATGGTCCCAGCCCACTGTGGTAAGCAGGGAGTGATTGAG	GGGAGA	GGGACC	3
>HG38_CHR1_111619866_111619907_+ +	>HG38_CHR1_111619859_111619865_+ +	>HG38_CHR1_111619908_111619914_+ +
GAGGAGGGAGGAGGAGGAGGAGGAGGTGGAGGAGGTGGAG	CGGCCG	GGTGGA	3
>HG38_CHR1_111704400_111704423_+ +	>HG38_CHR1_111704393_111704399_+ +	>HG38_CHR1_111704424_111704430_+ +
AAGAGCAGGGCCAGAATTTAGC	GTTGGC	GACAGT	3
>HG38_CHR1_112005748_112005789_+ +	>HG38_CHR1_112005741_112005747_+ +	>HG38_CHR1_112005790_112005796_+ +
CTTTCTTTCTTTCTTTCTTTCTTTCTTTCTTTCTTTCTTT	AATTCA	TTCTTT	0
>HG38_CHR1_112456012_112456057_+ +	>HG38_CHR1_112456005_112456011_+ +	>HG38_CHR1_112456058_112456064_+ +
GCCACAAGCAGCTCTCATCCATGCTAGTGCTTGAGTGCAAGAAA	CGCTCC	CACCAA	3
>HG38_CHR1_112463461_112463476_+ +	>HG38_CHR1_112463454_112463460_+ +	>HG38_CHR1_112463477_112463483_+ +
GCATCGTGGCACAG	AAGCCA	CTATAA	3
>HG38_CHR1_112671121_112671166_+ +	>HG38_CHR1_112671114_112671120_+ +	>HG38_CHR1_112671167_112671173_+ +
TACTAGTGATTTCTTCTAAATAGGATGTAAAACTTCTTTCAAAT	AAGGAA	CTCTTC	3
>HG38_CHR1_112696654_112696723_+ +	>HG38_CHR1_112696647_112696653_+ +	>HG38_CHR1_112696724_112696730_+ +
TGATCCAGGAGGGCAGCTGGTGCTGGCAGGAGACCCTCGGCAGCTGGGGCCTGTGCTGCGTTCCCCAC	AAACAG	ACCCAG	3
>HG38_CHR1_112699612_112699663_+ +	>HG38_CHR1_112699605_112699611_+ +	>HG38_CHR1_112699664_112699670_+ +
GCAAGCTCCCTGGGGTAGGGCACCCCTTTGACACCCCTGGCTGGTCTCAG	TTGGAA	CCTGCC	3
>HG38_CHR1_112700340_112700396_+ +	>HG38_CHR1_112700333_112700339_+ +	>HG38_CHR1_112700397_112700403_+ +
GTATGGCTGGGCCAGGGTGGGGACAGTGCCAGAGGAGGTGGTAAGGAAGACACAG	ACCTCA	TACTTT	3
>HG38_CHR1_112701572_112701630_+ +	>HG38_CHR1_112701565_112701571_+ +	>HG38_CHR1_112701631_112701637_+ +
CTTGCGGACCTGGAGGCCAGCCCGAGTGGCCATCTCAAACACCTCCCGCACTCCCTC	GCTTGT	TGGTCT	3
>HG38_CHR1_112706430_112706441_+ +	>HG38_CHR1_112706423_112706429_+ +	>HG38_CHR1_112706442_112706448_+ +
ACACACACAC	TCTCTC	ACACAC	0
>HG38_CHR1_112917345_112917367_+ +	>HG38_CHR1_112917338_112917344_+ +	>HG38_CHR1_112917368_112917374_+ +
CATAGGTAGTGGATAAAGGTG	AATCCA	AGCATA	3
>HG38_CHR1_112922022_112922081_+ +	>HG38_CHR1_112922015_112922021_+ +	>HG38_CHR1_112922082_112922088_+ +
GTACGGTGTTACAGAAAGAAGCTGCAATCAAGCCACAGCCTGACAAGCAGCCACCAAC	AGTTGC	TCATGA	3
>HG38_CHR1_112922061_112922074_+ +	>HG38_CHR1_112922054_112922060_+ +	>HG38_CHR1_112922075_112922081_+ +
CTGACAAGCAGC	CCACAG	CCAACA	3
>HG38_CHR1_113131835_113131848_+ +	>HG38_CHR1_113131828_113131834_+ +	>HG38_CHR1_113131849_113131855_+ +
GTGTGTGTGAAG	TGTGTG	GGAATA	0
>HG38_CHR1_113450283_113450352_+ +	>HG38_CHR1_113450276_113450282_+ +	>HG38_CHR1_113450353_113450359_+ +
GTGGATCTGGCAATTTTATGGGTCGCGGAGGAAACTTTGGAGGTGGTGGAGGAGCTATGGTGGTGGAG	CGTGGA	GGTGGC	3
>HG38_CHR1_113596032_113596045_+ +	>HG38_CHR1_113596025_113596031_+ +	>HG38_CHR1_113596046_113596052_+ +
AATACTAATACT	GTCTCA	TACTAA	0
>HG38_CHR1_113691741_113691754_+ +	>HG38_CHR1_113691734_113691740_+ +	>HG38_CHR1_113691755_113691761_+ +
TTTGAAAGTTCT	CACTAC	TGATAC	3
>HG38_CHR1_113958192_113958226_+ +	>HG38_CHR1_113958185_113958191_+ +	>HG38_CHR1_113958227_113958233_+ +
CCCAGCAGGGTGTTTCCTTGCAGCCTGGAACCA	GGAGTT	CAGATT	3
>HG38_CHR1_113975714_113975779_+ +	>HG38_CHR1_113975707_113975713_+ +	>HG38_CHR1_113975780_113975786_+ +
TAGCTGGTGAAGAATATAGAGAAGGAACCAAAGCCTGTTGAGTCATTGAGGCTTTTGAGGTTTC	GGTTTC	TTTTAA	0
>HG38_CHR1_113981320_113981357_+ +	>HG38_CHR1_113981313_113981319_+ +	>HG38_CHR1_113981358_113981364_+ +
CAGCAGAGGGGCTGATCCCCCCCTACGGCTTGACAG	GTATTC	GACACC	3
>HG38_CHR1_114155967_114156026_+ +	>HG38_CHR1_114155960_114155966_+ +	>HG38_CHR1_114156027_114156033_+ +
CTGGCGCCCCGGCAGCAGCTCCGGACCTGGCATTTCTCAATCTAGCAGTGTGAAGGAG	AGCGTC	GCTGCC	3
>HG38_CHR1_114707053_114707096_+ +	>HG38_CHR1_114707046_114707052_+ +	>HG38_CHR1_114707097_114707103_+ +
CTGCAAATGTAGAGCTTTCTGGTATGACACAAATTTGAATAC	TGAACA	ATGGAA	3
>HG38_CHR1_114707943_114707998_+ +	>HG38_CHR1_114707936_114707942_+ +	>HG38_CHR1_114707999_114708005_+ +
CTAAACTACTGAGAGCTGGGGAAGTAGCAGGAGCTTCTCTGTGAGACTGAAGAC	TATTGT	CAACAG	3
>HG38_CHR1_114718082_114718141_+ +	>HG38_CHR1_114718075_114718081_+ +	>HG38_CHR1_114718142_114718148_+ +
GGATGAAGAGGGAGATATTCAGAACCCTTCACCAGATTCCCCCCAACTTGATCATAGT	TCGGGA	ATTAAT	3
>HG38_CHR1_114718655_114718716_+ +	>HG38_CHR1_114718648_114718654_+ +	>HG38_CHR1_114718717_114718723_+ +
CGAGGAGCACTGGCATCATCCAGAGTGATATTCTTCAAGCGATTGACCAACCGATCAGGT	CATTAG	AGGAGC	0
>HG38_CHR1_114719658_114719722_+ +	>HG38_CHR1_114719651_114719657_+ +	>HG38_CHR1_114719723_114719729_+ +
CTGTAGCTCAATGCCATCCTGAACTTCTTTCACATGGAAAAAGAGCTTCTTGCTATCTCCTAC	CTCCTG	CATAGT	3
>HG38_CHR1_114720559_114720600_+ +	>HG38_CHR1_114720552_114720558_+ +	>HG38_CHR1_114720601_114720607_+ +
TGTGGCCCTGCGCAGGGGTGTGATGTTGTAAGCCATAGTT	ATTCCA	TGCATT	3
>HG38_CHR1_114739834_114739847_+ +	>HG38_CHR1_114739827_114739833_+ +	>HG38_CHR1_114739848_114739854_+ +
CCATTAGGGTAC	TGAAGT	ATTATG	3
>HG38_CHR1_115693162_115693202_+ +	>HG38_CHR1_115693155_115693161_+ +	>HG38_CHR1_115693203_115693209_+ +
TGTTTATAAAAAACACATACCATGGAACCATGGTGCTTT	GTGTTT	TTCTTA	3
>HG38_CHR1_115701149_115701183_+ +	>HG38_CHR1_115701142_115701148_+ +	>HG38_CHR1_115701184_115701190_+ +
TGTGGGGCAGAATTGCTTGCTGCCACCTTGTGC	GGCTGG	TCTGTA	3
>HG38_CHR1_115701244_115701314_+ +	>HG38_CHR1_115701237_115701243_+ +	>HG38_CHR1_115701315_115701321_+ +
TCATCATCATCGTCATCACTGTCATCATTATCCTCTTCATCAGAATTATCATCATCATCATCATCTTCA	GGGCTA	ATCATC	0
>HG38_CHR1_116067144_116067208_+ +	>HG38_CHR1_116067137_116067143_+ +	>HG38_CHR1_116067209_116067215_+ +
CTTTTATGCCTCTGGCTAAGGCAGGTTCTTCCATGACTCCTAAGAGAGTTGTAAAAATAGAGG	GGATCG	TGGCTT	3
>HG38_CHR1_116388173_116388205_+ +	>HG38_CHR1_116388166_116388172_+ +	>HG38_CHR1_116388206_116388212_+ +
GTTGCTTCTCCTACTATCAAGAAGCTAAAAG	ATAACT	CAAAGA	3
>HG38_CHR1_116388204_116388224_+ +	>HG38_CHR1_116388197_116388203_+ +	>HG38_CHR1_116388225_116388231_+ +
TTCAAAGATCATGGAATCC	CTAAAA	CAAAAA	3
>HG38_CHR1_116389510_116389578_+ +	>HG38_CHR1_116389503_116389509_+ +	>HG38_CHR1_116389579_116389585_+ +
GGCTGGAAGGAGGCCAGACCCCCATTGCTGCAGAAATTGAACATTTTATCCACATCATCACGGGTGT	GCTTCT	CTGTGT	3
>HG38_CHR1_116401575_116401634_+ +	>HG38_CHR1_116401568_116401574_+ +	>HG38_CHR1_116401635_116401641_+ +
CTCTTTGAAGAGACAGCCCTGGCTGCTTTCCTTTCCTACTGCCCTGGAATGGGTGTTG	ATTTGG	CTTAGG	3
>HG38_CHR1_116401590_116401616_+ +	>HG38_CHR1_116401583_116401589_+ +	>HG38_CHR1_116401617_116401623_+ +
GCCCTGGCTGCTTTCCTTTCCTACT	AGAGAC	CCTGGA	3
>HG38_CHR1_116404584_116404630_+ +	>HG38_CHR1_116404577_116404583_+ +	>HG38_CHR1_116404631_116404637_+ +
CTGGAATGAAGCATGTAGCTCTATGGGGGGAGGGGGGAGGGCTGC	AGACGT	GAAAAC	3
>HG38_CHR1_116525378_116525397_+ +	>HG38_CHR1_116525371_116525377_+ +	>HG38_CHR1_116525398_116525404_+ +
TGCTGAATAATATTCTAT	TTTTCA	TCTGTA	3
>HG38_CHR1_116534053_116534091_+ +	>HG38_CHR1_116534046_116534052_+ +	>HG38_CHR1_116534092_116534098_+ +
ATCTGAAGGAACCCCATCTGAAAAACTGTTATCTGCC	CCACGA	CTGAAT	3
>HG38_CHR1_116536098_116536153_+ +	>HG38_CHR1_116536091_116536097_+ +	>HG38_CHR1_116536154_116536160_+ +
TGCTCCATAGGACAATCCCATGAGTACATTATAAGTCCTCGATGGCTGTTGTAA	TTTACA	CTCTGG	3
>HG38_CHR1_116961408_116961470_+ +	>HG38_CHR1_116961401_116961407_+ +	>HG38_CHR1_116961471_116961477_+ +
CAGCGAGCTGCTTGCAGTCATGGACGGGGACTGGACGCTAAAATATGGAGAGAGGAGCAAG	TGGTGA	GCGGGC	3
>HG38_CHR1_116989042_116989088_+ +	>HG38_CHR1_116989035_116989041_+ +	>HG38_CHR1_116989089_116989095_+ +
GCCCTTGCATCTATTAAAAGGAGATTCAGGATTTTATTGGCACAG	CCTTTC	CCTTCT	3
>HG38_CHR1_116989314_116989359_+ +	>HG38_CHR1_116989307_116989313_+ +	>HG38_CHR1_116989360_116989366_+ +
CTGAGGGCTGGCAGGAAGGGGCGAGAAATCCCAGGGCATTGTAC	ATGTCA	AGGACC	3
>HG38_CHR1_117777061_117777118_+ +	>HG38_CHR1_117777054_117777060_+ +	>HG38_CHR1_117777119_117777125_+ +
TATAAAACTTATTACACTAGGGTTTACTTTGAAATATAGTTTACAACCAAATCAAG	TTTTAG	TAACAT	3
>HG38_CHR1_117854136_117854191_+ +	>HG38_CHR1_117854129_117854135_+ +	>HG38_CHR1_117854192_117854198_+ +
TGTGTGTATATATATATATATATATATATATATATACACACACATACATATATA	TAGTAT	TATATT	3
>HG38_CHR1_117863644_117863655_+ +	>HG38_CHR1_117863637_117863643_+ +	>HG38_CHR1_117863656_117863662_+ +
TGAGAAAATA	ATATTT	AGAAAA	0
>HG38_CHR1_117960109_117960130_+ +	>HG38_CHR1_117960102_117960108_+ +	>HG38_CHR1_117960131_117960137_+ +
GTGTGTGTGTGTGTGTGTGT	TACACT	GTGTGT	0
>HG38_CHR1_119712074_119712103_+ +	>HG38_CHR1_119712067_119712073_+ +	>HG38_CHR1_119712104_119712110_+ +
GCTGCCGGAAGATCTTGCAAGATGGAGG	GACCCT	TGCAGG	3
>HG38_CHR1_119721244_119721267_+ +	>HG38_CHR1_119721237_119721243_+ +	>HG38_CHR1_119721268_119721274_+ +
GTGGTGGGCAGGGCTGGCACAG	ACTCCA	GTGGAC	3
>HG38_CHR1_119743853_119743864_+ +	>HG38_CHR1_119743846_119743852_+ +	>HG38_CHR1_119743865_119743871_+ +
CTGTGCCAAC	CTATCC	GGAGTT	3
>HG38_CHR1_119915370_119915415_+ +	>HG38_CHR1_119915363_119915369_+ +	>HG38_CHR1_119915416_119915422_+ +
CTCCTCCAGCACCCCCAGGGGTAGGGCTGGTGGTCACATCTGAC	CGCTGA	GTCAGA	3
>HG38_CHR1_119918481_119918525_+ +	>HG38_CHR1_119918474_119918480_+ +	>HG38_CHR1_119918526_119918532_+ +
AGCCAGGATCAGGGGTGTAGTACCATCATTCATCCTGGCATCT	GGCGGG	ATCAGT	3
>HG38_CHR1_120436390_120436450_+ +	>HG38_CHR1_120436383_120436389_+ +	>HG38_CHR1_120436451_120436457_+ +
GTAAGAATTTCAGTTACTGACATCCCTCAGTCCTGATTAAACCTATTTGATTTCACCAG	CAGTAA	TTTAAC	3
>HG38_CHR1_120516336_120516356_+ +	>HG38_CHR1_120516329_120516335_+ +	>HG38_CHR1_120516357_120516363_+ +
CTGACCTCAGGTGTTCTAC	CGAACA	GCCTTG	3
>HG38_CHR1_144973835_144973864_+ +	>HG38_CHR1_144973828_144973834_+ +	>HG38_CHR1_144973865_144973871_+ +
CTACAGGGAGTGTCTACTCACTCCCGAC	TCCCTG	GGGCAG	3
>HG38_CHR1_145170686_145170699_+ +	>HG38_CHR1_145170679_145170685_+ +	>HG38_CHR1_145170700_145170706_+ +
CTGATACGTGTC	GTCCAT	ATCTTC	3
>HG38_CHR1_145215152_145215194_+ +	>HG38_CHR1_145215145_145215151_+ +	>HG38_CHR1_145215195_145215201_+ +
GGGGCCGGAGATGGGCCGAGCGCTGCCCCCCGGGGGTCCTC	AGCCGA	CGCCGG	3
>HG38_CHR1_145574850_145574871_+ +	>HG38_CHR1_145574843_145574849_+ +	>HG38_CHR1_145574872_145574878_+ +
CCTTCTTTTCTTCCCCTTCT	TTCTTC	TTCTTT	0
>HG38_CHR1_145841025_145841059_+ +	>HG38_CHR1_145841018_145841024_+ +	>HG38_CHR1_145841060_145841066_+ +
CTCCTGAACGTCAGCAGCTAGAGACCCTGAAAC	ATCACA	AATGTC	3
>HG38_CHR1_145849297_145849320_+ +	>HG38_CHR1_145849290_145849296_+ +	>HG38_CHR1_145849321_145849327_+ +
GCAGAGATGAGGCCAAAAGTAG	TTGTCA	ATCTGT	3
>HG38_CHR1_145936311_145936353_+ +	>HG38_CHR1_145936304_145936310_+ +	>HG38_CHR1_145936354_145936360_+ +
AGCAGTTGGAAGAATGCATATTGCCCAACTGCCCAGCAGCC	GATGCC	CACAAG	3
>HG38_CHR1_145993524_145993576_+ +	>HG38_CHR1_145993517_145993523_+ +	>HG38_CHR1_145993577_145993583_+ +
GCCATTTTTACCTGACCCGAAACTATCGAAAAGGCCTCAATTTTCAAGGAG	CCAGGA	CTGAGA	3
>HG38_CHR1_145994076_145994134_+ +	>HG38_CHR1_145994069_145994075_+ +	>HG38_CHR1_145994135_145994141_+ +
TCTTGAGAGCCATCCATGTCATCTAGCAGAGGAGTGGTTGGGCTCTCCAATCGGTGA	AGGGCT	TTCAGG	3
>HG38_CHR1_145994599_145994661_+ +	>HG38_CHR1_145994592_145994598_+ +	>HG38_CHR1_145994662_145994668_+ +
TCTGAACCCGAAGGCTCTTGCCACGCCATGATGCGCATGTCCCTGAGATAATATGATTGCC	CTGATC	TGACTG	3
>HG38_CHR1_145996056_145996107_+ +	>HG38_CHR1_145996049_145996055_+ +	>HG38_CHR1_145996108_145996114_+ +
CAGGTACTCCGAAGTCTGTTTGCACTGCTGGGATCCCTGCATCCAAAGCA	CATAGC	TTAGCC	3
>HG38_CHR1_145996086_145996128_+ +	>HG38_CHR1_145996079_145996085_+ +	>HG38_CHR1_145996129_145996135_+ +
GGATCCCTGCATCCAAAGCACTTTAGCCACTCCGCAAGCCA	ACTGCT	ATCCTA	3
>HG38_CHR1_145996164_145996210_+ +	>HG38_CHR1_145996157_145996163_+ +	>HG38_CHR1_145996211_145996217_+ +
CTCCACTATCACCCGGCCAGCCACCTTCTCGCCACTGCCGTACAC	CACACA	TTTCAG	3
>HG38_CHR1_146052435_146052451_+ +	>HG38_CHR1_146052428_146052434_+ +	>HG38_CHR1_146052452_146052458_+ +
GTGGCGAAGCAGCAG	GCAGCA	CCTGCG	0
>HG38_CHR1_146052798_146052821_+ +	>HG38_CHR1_146052791_146052797_+ +	>HG38_CHR1_146052822_146052828_+ +
ATATATATATATATATATATAT	ATTCCG	ATATAT	0
>HG38_CHR1_146052811_146052838_+ +	>HG38_CHR1_146052804_146052810_+ +	>HG38_CHR1_146052839_146052845_+ +
TATATATATATATATATATATATATG	ATATAT	TCCAAC	0
>HG38_CHR1_146154006_146154027_+ +	>HG38_CHR1_146153999_146154005_+ +	>HG38_CHR1_146154028_146154034_+ +
ACACACACACACACACACAC	ACGCCA	ACACAC	0
>HG38_CHR1_147161252_147161290_+ +	>HG38_CHR1_147161245_147161251_+ +	>HG38_CHR1_147161291_147161297_+ +
CTCTCCTTTAACTAGTGTATAGGAGAGATGCAAGCAC	GTCACA	GAGTAT	3
>HG38_CHR1_147179044_147179081_+ +	>HG38_CHR1_147179037_147179043_+ +	>HG38_CHR1_147179082_147179088_+ +
TTTCTGATTTTGGCTTGGAGAGCACTGCTGGAGAGA	CATGAA	CCTGTT	3
>HG38_CHR1_147179188_147179231_+ +	>HG38_CHR1_147179181_147179187_+ +	>HG38_CHR1_147179232_147179238_+ +
GCAATCTGAAGAGATACCTGAAGTCTGAACCTATCCCAGAGA	TTTGAT	AATGAT	3
>HG38_CHR1_147203867_147203910_+ +	>HG38_CHR1_147203860_147203866_+ +	>HG38_CHR1_147203911_147203917_+ +
CAACTTCTGAGAGGTAAACACTGTCTCAGTGTCCCATTTCTT	GTATCT	AGGACA	3
>HG38_CHR1_147206806_147206828_+ +	>HG38_CHR1_147206799_147206805_+ +	>HG38_CHR1_147206829_147206835_+ +
GATGTAAATGACAAGTTAATG	TATATC	TGTAAA	0
>HG38_CHR1_147757510_147757536_+ +	>HG38_CHR1_147757503_147757509_+ +	>HG38_CHR1_147757537_147757543_+ +
GTACATACCAGGGCATTTGCCAGAG	GCCAGA	ACATAC	0
>HG38_CHR1_148104110_148104123_+ +	>HG38_CHR1_148104103_148104109_+ +	>HG38_CHR1_148104124_148104130_+ +
AGAGACAGAGAC	GAGAGA	AGACAG	0
>HG38_CHR1_148434973_148434998_+ +	>HG38_CHR1_148434966_148434972_+ +	>HG38_CHR1_148434999_148435005_+ +
GCGCCGGGCCTCCCGCATTGCGAG	TTGCGA	GCCGGG	0
>HG38_CHR1_149010505_149010568_+ +	>HG38_CHR1_149010498_149010504_+ +	>HG38_CHR1_149010569_149010575_+ +
CTCAGGGGGCTAAGGCCGAATCCAACAGCAACCCCATCAGCTTGCCAACTCCCCAGAATACC	AGTGCA	CAAGGA	3
>HG38_CHR1_149197698_149197734_+ +	>HG38_CHR1_149197691_149197697_+ +	>HG38_CHR1_149197735_149197741_+ +
CATGCCAGATACTTAGCCCGGTATCTGGCATGTGG	TGTAAC	TGCCCA	1
>HG38_CHR1_149471856_149471868_+ +	>HG38_CHR1_149471849_149471855_+ +	>HG38_CHR1_149471869_149471875_+ +
AAAAAAAAAAA	TTTCAT	AAAAAA	0
>HG38_CHR1_149487775_149487792_+ +	>HG38_CHR1_149487768_149487774_+ +	>HG38_CHR1_149487793_149487799_+ +
TGTGTGTGTGTGTGTG	CTCGCT	TGTGTG	0
>HG38_CHR1_149647563_149647580_+ +	>HG38_CHR1_149647556_149647562_+ +	>HG38_CHR1_149647581_149647587_+ +
TGTTTGTTCAATTGTC	CATTGT	TTTGTT	0
>HG38_CHR1_149842110_149842141_+ +	>HG38_CHR1_149842103_149842109_+ +	>HG38_CHR1_149842142_149842148_+ +
GTCCCGTCCCGTCCCGTCCCGTCCCGTCAG	CCGTCC	CCAGGT	2
>HG38_CHR1_149930857_149930874_+ +	>HG38_CHR1_149930850_149930856_+ +	>HG38_CHR1_149930875_149930881_+ +
GACACTGTCATGAAGA	GAACCC	AAGAAG	3
>HG38_CHR1_150265499_150265548_+ +	>HG38_CHR1_150265492_150265498_+ +	>HG38_CHR1_150265549_150265555_+ +
CCTCCCCGCCCCTCCCACACCCCAATTAAAAACTACAAAAAAATCTCC	TAGAAA	TCCTTC	3
>HG38_CHR1_150266092_150266152_+ +	>HG38_CHR1_150266085_150266091_+ +	>HG38_CHR1_150266153_150266159_+ +
AGGGCACCCCAGGCCCAGGGGTCCCCCCTAGGTTCCCTCAGTCCTCGGGTGGGATGCGC	CATCAG	GGCAGA	3
>HG38_CHR1_150266107_150266151_+ +	>HG38_CHR1_150266100_150266106_+ +	>HG38_CHR1_150266152_150266158_+ +
CAGGGGTCCCCCCTAGGTTCCCTCAGTCCTCGGGTGGGATGCG	CCAGGC	GGGCAG	3
>HG38_CHR1_150266130_150266151_+ +	>HG38_CHR1_150266123_150266129_+ +	>HG38_CHR1_150266152_150266158_+ +
CAGTCCTCGGGTGGGATGCG	GTTCCC	GGGCAG	3
>HG38_CHR1_150267443_150267456_+ +	>HG38_CHR1_150267436_150267442_+ +	>HG38_CHR1_150267457_150267463_+ +
GACACCACTGAT	CAGAGA	TACCGA	3
>HG38_CHR1_150294034_150294103_+ +	>HG38_CHR1_150294027_150294033_+ +	>HG38_CHR1_150294104_150294110_+ +
TGTGGTGGTTGGGACCCTGTGGCGCATCCTTGTCGCTCGTGTCCTTCTCATGCCCGGCGACGCGTCTT	AACTAT	TGGTAA	3
>HG38_CHR1_150308087_150308145_+ +	>HG38_CHR1_150308080_150308086_+ +	>HG38_CHR1_150308146_150308152_+ +
CGGCGGTATTATGAGAAGCCATGCTGCCGGCGACAGAGGGAAAGCTATGAAAGGTGC	TAAGCA	GCGGAT	3
>HG38_CHR1_150353032_150353060_+ +	>HG38_CHR1_150353025_150353031_+ +	>HG38_CHR1_150353061_150353067_+ +
CACTTATTCTATTTCCCAACCCCCTCC	GTCCTC	CTTGTT	3
>HG38_CHR1_150472440_150472459_+ +	>HG38_CHR1_150472433_150472439_+ +	>HG38_CHR1_150472460_150472466_+ +
GCACCATACAAGGAACGG	TAAAAC	ACCTCA	3
>HG38_CHR1_150487945_150488014_+ +	>HG38_CHR1_150487938_150487944_+ +	>HG38_CHR1_150488015_150488021_+ +
GCATGGCACAGAAGGAACCCCGGACTATTAAGATATCACTTCCTGGAGGCCAGAAAATTGATGCTGTG	TTAGCA	ATGGAA	3
>HG38_CHR1_150511715_150511757_+ +	>HG38_CHR1_150511708_150511714_+ +	>HG38_CHR1_150511758_150511764_+ +
GCAACCTGCCAGCTACTGACCCCCTACAAAGGGAGCTGCTG	GTGCCA	ACTGAT	3
>HG38_CHR1_150559396_150559428_+ +	>HG38_CHR1_150559389_150559395_+ +	>HG38_CHR1_150559429_150559435_+ +
GCCCCCTGCCCTGCAGCCCTGTCAAGGGCAG	TCCCCA	CTGCCA	3
>HG38_CHR1_150576020_150576070_+ +	>HG38_CHR1_150576013_150576019_+ +	>HG38_CHR1_150576071_150576077_+ +
AACAAGCAAGCCTAATAATAGCACCATGGTTAGACTAGCCTGCTTTTCC	TGTGTG	GCCATC	3
>HG38_CHR1_150576028_150576075_+ +	>HG38_CHR1_150576021_150576027_+ +	>HG38_CHR1_150576076_150576082_+ +
AGCCTAATAATAGCACCATGGTTAGACTAGCCTGCTTTTCCAAGCC	ACAAGC	CATTTT	3
>HG38_CHR1_150579255_150579315_+ +	>HG38_CHR1_150579248_150579254_+ +	>HG38_CHR1_150579316_150579322_+ +
GTCGCGGTGACGTCGGGGACCTCGGCGCCAATGGGCGGCGGCCGCGCGACCCTCCGGGA	CGCGGG	CTGGCG	3
>HG38_CHR1_150603999_150604038_+ +	>HG38_CHR1_150603992_150603998_+ +	>HG38_CHR1_150604039_150604045_+ +
TTTCAATTTATTTCAAGTTTCCTTGAAATAAATTGAGT	AACTTT	TCAATT	0
>HG38_CHR1_150622338_150622367_+ +	>HG38_CHR1_150622331_150622337_+ +	>HG38_CHR1_150622368_150622374_+ +
ATCTGTCTGTGCGGATGGAGTTTCTTTT	TGTTTG	CTGACA	3
>HG38_CHR1_150622551_150622606_+ +	>HG38_CHR1_150622544_150622550_+ +	>HG38_CHR1_150622607_150622613_+ +
TCTCCCACCCCACCCTTTCAACCCCACCCCCACCCCCAGAATTTCATTGATATT	CTCCAT	TCCCAA	3
>HG38_CHR1_150625263_150625305_+ +	>HG38_CHR1_150625256_150625262_+ +	>HG38_CHR1_150625306_150625312_+ +
CTTGGGATGTTAAACCTGCCAAACTATTCCCAAGGCTCAGC	GGTTAG	AATCAA	3
>HG38_CHR1_150625267_150625309_+ +	>HG38_CHR1_150625260_150625266_+ +	>HG38_CHR1_150625310_150625316_+ +
GGATGTTAAACCTGCCAAACTATTCCCAAGGCTCAGCCTAA	AGCCTT	AATTTT	3
>HG38_CHR1_150648284_150648340_+ +	>HG38_CHR1_150648277_150648283_+ +	>HG38_CHR1_150648341_150648347_+ +
GCCAGCAGGGGAAAAGGAGAAATCCACCTGCCGGCTTTAAGATTTATTGAAGGCT	GTCACC	CAGCAC	3
>HG38_CHR1_150796483_150796550_+ +	>HG38_CHR1_150796476_150796482_+ +	>HG38_CHR1_150796551_150796557_+ +
ATCTCCAGCCTGTACCTGTACAGCATCAGCCCTGGGACAACACAGTCAGGGGCAGGCTGTAGTCAC	TGTGAA	CTCTTA	3
>HG38_CHR1_150960610_150960668_+ +	>HG38_CHR1_150960603_150960609_+ +	>HG38_CHR1_150960669_150960675_+ +
GTGATGAGTACTTTGCAAATCTGGACCATATCGAGAGCGTGGAGAACTTCAAAGAAG	GAAATG	TATGAG	3
>HG38_CHR1_150965520_150965576_+ +	>HG38_CHR1_150965513_150965519_+ +	>HG38_CHR1_150965577_150965583_+ +
TACAGGGACAGCTGAAAGAAGTAGCACTAAGAAAGATCATCCGAGCAGTCCCCAG	CTGTCG	CAGCCC	3
>HG38_CHR1_150968939_150968980_+ +	>HG38_CHR1_150968932_150968938_+ +	>HG38_CHR1_150968981_150968987_+ +
TGAGGAAGAGCAAGGCCAGGGGCAGCGTGATATAGAGATC	CGAACG	AGGCTT	3
>HG38_CHR1_150988212_150988283_+ +	>HG38_CHR1_150988205_150988211_+ +	>HG38_CHR1_150988284_150988290_+ +
GTAAGTCTCTCTTGGGATGGGAGATTGTGGTCCTAGTTGTGAACCTCCATCCTTCCATCTTTGTTTCCAG	TTGTGA	TCGGTG	3
>HG38_CHR1_151035348_151035391_+ +	>HG38_CHR1_151035341_151035347_+ +	>HG38_CHR1_151035392_151035398_+ +
GTAGCACGAATAGGGGTGTGGTTCATGGCGTGTTGACCCAGC	GCCTCA	AGCACT	3
>HG38_CHR1_151035526_151035588_+ +	>HG38_CHR1_151035519_151035525_+ +	>HG38_CHR1_151035589_151035595_+ +
TGTGATGGTTTTGGCATGACATCTTCAGTATGAGGGGGACAGTTTGACTTCACTTTGAGGG	TGGGGT	TGATGT	3
>HG38_CHR1_151057696_151057707_+ +	>HG38_CHR1_151057689_151057695_+ +	>HG38_CHR1_151057708_151057714_+ +
ACACACACAC	ATACAA	ACACAC	0
>HG38_CHR1_151057696_151057709_+ +	>HG38_CHR1_151057689_151057695_+ +	>HG38_CHR1_151057710_151057716_+ +
ACACACACACAC	ATACAA	ACACAC	0
>HG38_CHR1_151057696_151057723_+ +	>HG38_CHR1_151057689_151057695_+ +	>HG38_CHR1_151057724_151057730_+ +
ACACACACACACACACACACACACAC	ATACAA	ACACAC	0
>HG38_CHR1_151122213_151122231_+ +	>HG38_CHR1_151122206_151122212_+ +	>HG38_CHR1_151122232_151122238_+ +
GTTTTCTCCACAGATCT	TAGCTA	TTTCTC	0
>HG38_CHR1_151123855_151123866_+ +	>HG38_CHR1_151123848_151123854_+ +	>HG38_CHR1_151123867_151123873_+ +
AAAATAAAAT	GTCTCA	AATAAA	0
>HG38_CHR1_151123855_151123871_+ +	>HG38_CHR1_151123848_151123854_+ +	>HG38_CHR1_151123872_151123878_+ +
AAAATAAAATAAAAT	GTCTCA	AATAAA	0
>HG38_CHR1_151160488_151160500_+ +	>HG38_CHR1_151160481_151160487_+ +	>HG38_CHR1_151160501_151160507_+ +
AATATTACTTC	GCAAAT	TATTAG	3
>HG38_CHR1_151176730_151176752_+ +	>HG38_CHR1_151176723_151176729_+ +	>HG38_CHR1_151176753_151176759_+ +
GGCAGTGGGCGGCAGTCCATG	GGGCTG	CAGTAA	3
>HG38_CHR1_151238265_151238334_+ +	>HG38_CHR1_151238258_151238264_+ +	>HG38_CHR1_151238335_151238341_+ +
GTGAGGAGCATATGGATCCCAAATTAAGAGAGGGTGGATACAGATAACCAGTCACGTTTCTCTTTTAG	CTTACA	AGGTTT	3
>HG38_CHR1_151265465_151265510_+ +	>HG38_CHR1_151265458_151265464_+ +	>HG38_CHR1_151265511_151265517_+ +
GTGACAGTGCCTCCTGGGCCCAGTTTGGCTGATGCTCTCATCAG	TCATCT	CTCCGA	3
>HG38_CHR1_151267232_151267280_+ +	>HG38_CHR1_151267225_151267231_+ +	>HG38_CHR1_151267281_151267287_+ +
CTCCCAGGTGTGGATCCCAACAATGAAGCCATTCGAAATGCTATGGG	AGAGAA	CCCTGG	3
>HG38_CHR1_151267301_151267323_+ +	>HG38_CHR1_151267294_151267300_+ +	>HG38_CHR1_151267324_151267330_+ +
AAGGACGGCAAGAAGGACAAG	GGCCAC	GGAGGA	3
>HG38_CHR1_151284802_151284837_+ +	>HG38_CHR1_151284795_151284801_+ +	>HG38_CHR1_151284838_151284844_+ +
TTTTTTTTTTTTTTTTTTTTTTTTTTTGAGACGG	TCTTGT	TCACTC	2
>HG38_CHR1_151316021_151316041_+ +	>HG38_CHR1_151316014_151316020_+ +	>HG38_CHR1_151316042_151316048_+ +
GCTCCTTGGAGTTATACAG	ACTCCA	ATGAAA	3
>HG38_CHR1_151340913_151340943_+ +	>HG38_CHR1_151340906_151340912_+ +	>HG38_CHR1_151340944_151340950_+ +
TTCCCAAGGATACATCTGGAGGGTCTGCA	ACTGCT	CCTTTC	3
>HG38_CHR1_151399601_151399628_+ +	>HG38_CHR1_151399594_151399600_+ +	>HG38_CHR1_151399629_151399635_+ +
GGGGTCGCGGTCCGGACTTTGGGCGG	CGTTTT	GGTCCG	3
>HG38_CHR1_151400514_151400536_+ +	>HG38_CHR1_151400507_151400513_+ +	>HG38_CHR1_151400537_151400543_+ +
ATGTACAGCCGGCGCTCGAAG	CAGGGC	GAACCC	3
>HG38_CHR1_151401260_151401304_+ +	>HG38_CHR1_151401253_151401259_+ +	>HG38_CHR1_151401305_151401311_+ +
AGAAGCAGCCAGTGCTAAGCCAGACCGAGGCCCGCGACTTAGT	GTTCTG	AACGCT	3
>HG38_CHR1_151401593_151401604_+ +	>HG38_CHR1_151401586_151401592_+ +	>HG38_CHR1_151401605_151401611_+ +
CTACAGAGAC	CCATTG	ACTGGG	3
>HG38_CHR1_151424079_151424111_+ +	>HG38_CHR1_151424072_151424078_+ +	>HG38_CHR1_151424112_151424118_+ +
TTTGGTCTGGACGGCATCGCCCACGTTCTCA	TAATGA	TGGTTC	3
>HG38_CHR1_151428304_151428351_+ +	>HG38_CHR1_151428297_151428303_+ +	>HG38_CHR1_151428352_151428358_+ +
GTGTTGGTGGTGGGCCTCACAGGCATTGTGGAGCCTGGCCTCACAG	GGTGAA	GTCATC	3
>HG38_CHR1_151538457_151538492_+ +	>HG38_CHR1_151538450_151538456_+ +	>HG38_CHR1_151538493_151538499_+ +
GGGGAGAACCAAGCCCTGGTAGGGAAGAGGTAAG	GGATTT	GGATGA	3
>HG38_CHR1_151558325_151558370_+ +	>HG38_CHR1_151558318_151558324_+ +	>HG38_CHR1_151558371_151558377_+ +
GTCATTTCCGAAGAGAAAATAACCTTTGAGGGATCCCCTCAAAG	ACTCTC	TATTTT	3
>HG38_CHR1_151561465_151561482_+ +	>HG38_CHR1_151561458_151561464_+ +	>HG38_CHR1_151561483_151561489_+ +
CGCGCGCGCACACACA	ATGCGC	CACACA	3
>HG38_CHR1_151627741_151627752_+ +	>HG38_CHR1_151627734_151627740_+ +	>HG38_CHR1_151627753_151627759_+ +
GTTCTATAAA	ACTCTT	TCTATA	0
>HG38_CHR1_151983148_151983178_+ +	>HG38_CHR1_151983141_151983147_+ +	>HG38_CHR1_151983179_151983185_+ +
CTGCTCATTTCTGCCTACTTCTTTCCCTT	GAGCGA	GCTTCA	3
>HG38_CHR1_151993784_151993801_+ +	>HG38_CHR1_151993777_151993783_+ +	>HG38_CHR1_151993802_151993808_+ +
GGGCGAGCTGGACGCG	GCGAGC	GCGGAG	3
>HG38_CHR1_152032631_152032702_+ +	>HG38_CHR1_152032624_152032630_+ +	>HG38_CHR1_152032703_152032709_+ +
GTGGGTTTGAAGGCCAGGGCCAAGGGGTCCTCAGGTCCGCTTCTGGGAAGGGACAGCCTTGAGGAAGGAG	AAAGGG	ATGGCA	3
>HG38_CHR1_152910682_152910743_+ +	>HG38_CHR1_152910675_152910681_+ +	>HG38_CHR1_152910744_152910750_+ +
CTGGATCAGCAGGAGAAGCAGCCAGAGCTCCCAGAGCAGCAGATGGGGCAGCTGAAGCAC	GAAGCA	GGAGCA	0
>HG38_CHR1_152910764_152910795_+ +	>HG38_CHR1_152910757_152910763_+ +	>HG38_CHR1_152910796_152910802_+ +
CTAAGCATCTGGAGCAGCAGGAGGGGCAAC	GGGCAG	GAGCAG	3
>HG38_CHR1_152910952_152910983_+ +	>HG38_CHR1_152910945_152910951_+ +	>HG38_CHR1_152910984_152910990_+ +
CTGGAGGAGGAGGAGGGGCAGCTGAAGCAC	AAAGCA	GGTGCA	3
>HG38_CHR1_153032477_153032526_+ +	>HG38_CHR1_153032470_153032476_+ +	>HG38_CHR1_153032527_153032533_+ +
GTGCCTGAGCCCTGCCACCCCAAAGTGCCCGAGCCCTGCCAGCCCAAG	CCCCAA	TCCAGA	3
>HG38_CHR1_153032501_153032526_+ +	>HG38_CHR1_153032494_153032500_+ +	>HG38_CHR1_153032527_153032533_+ +
GTGCCCGAGCCCTGCCAGCCCAAG	CCCCAA	TCCAGA	3
>HG38_CHR1_153032501_153032550_+ +	>HG38_CHR1_153032494_153032500_+ +	>HG38_CHR1_153032551_153032557_+ +
GTGCCCGAGCCCTGCCAGCCCAAGGTTCCAGAGCCATGCCACCCCAAG	CCCCAA	GCCTGA	0
>HG38_CHR1_153032515_153032586_+ +	>HG38_CHR1_153032508_153032514_+ +	>HG38_CHR1_153032587_153032593_+ +
CCAGCCCAAGGTTCCAGAGCCATGCCACCCCAAGGTGCCTGAGCCCTGCCCTTCAATAGTCACTCCAGCA	AGCCCT	AGCCCA	0
>HG38_CHR1_153032525_153032550_+ +	>HG38_CHR1_153032518_153032524_+ +	>HG38_CHR1_153032551_153032557_+ +
GTTCCAGAGCCATGCCACCCCAAG	GCCCAA	GCCTGA	3
>HG38_CHR1_153360868_153360890_+ +	>HG38_CHR1_153360861_153360867_+ +	>HG38_CHR1_153360891_153360897_+ +
GGCCACGGCCACAGTCATGGT	TGGCCA	CCACGG	0
>HG38_CHR1_153360881_153360904_+ +	>HG38_CHR1_153360874_153360880_+ +	>HG38_CHR1_153360905_153360911_+ +
GTCATGGTGGCCACGGCCACAG	GGCCAC	ACTAAT	0
>HG38_CHR1_153360938_153361001_+ +	>HG38_CHR1_153360931_153360937_+ +	>HG38_CHR1_153361002_153361008_+ +
CCAACCAGGGCCCCGGGGCCTGTTATGTCAAACTGTCTTGGCTGTGGGGCTAGGGGCTGGGG	CCTCTA	AAATAA	3
>HG38_CHR1_153534694_153534711_+ +	>HG38_CHR1_153534687_153534693_+ +	>HG38_CHR1_153534712_153534718_+ +
TTCAGCCCTTGAGGGC	ATTTAT	CATTGT	3
>HG38_CHR1_153535223_153535249_+ +	>HG38_CHR1_153535216_153535222_+ +	>HG38_CHR1_153535250_153535256_+ +
TGGATCAGCTCCTTCAGCTCCTTCT	CTCCTT	CTCAGG	0
>HG38_CHR1_153535529_153535575_+ +	>HG38_CHR1_153535522_153535528_+ +	>HG38_CHR1_153535576_153535582_+ +
TAGGGCCAAGGCAAGAGAGGTGGCTTAAGGATTCTAAGAAGCATA	AGCACA	GGAACA	3
>HG38_CHR1_153544725_153544759_+ +	>HG38_CHR1_153544718_153544724_+ +	>HG38_CHR1_153544760_153544766_+ +
CTCTTTGCCCGAGTACTTGTGGAAGGTGGACAC	TGTCAC	TCACAT	3
>HG38_CHR1_153558216_153558231_+ +	>HG38_CHR1_153558209_153558215_+ +	>HG38_CHR1_153558232_153558238_+ +
GGCTGGAGTGCAGT	TCACCC	TATGAT	3
>HG38_CHR1_153561459_153561512_+ +	>HG38_CHR1_153561452_153561458_+ +	>HG38_CHR1_153561513_153561519_+ +
CTGGAAGAAGTCATTGCACATGACAGTGATGAGTGCCAGGAAAACAGCATAC	GGCAGC	CTGGAA	0
>HG38_CHR1_153561519_153561550_+ +	>HG38_CHR1_153561512_153561518_+ +	>HG38_CHR1_153561551_153561557_+ +
GTCCACCTGCTGGTCACTGTTCTCATCCAG	CCTGGA	TGCCCA	3
>HG38_CHR1_153602921_153602938_+ +	>HG38_CHR1_153602914_153602920_+ +	>HG38_CHR1_153602939_153602945_+ +
GATAGATAGATAGATA	AGATAG	TAGATA	0
>HG38_CHR1_153607094_153607119_+ +	>HG38_CHR1_153607087_153607093_+ +	>HG38_CHR1_153607120_153607126_+ +
CTGCTGCTGCTGCTGCTGCTGCTG	GAGGTC	GCTGTT	2
>HG38_CHR1_153607303_153607350_+ +	>HG38_CHR1_153607296_153607302_+ +	>HG38_CHR1_153607351_153607357_+ +
GAGGGGCCCCAAGGGCCTGCGACTCCAGGAGCTGAGACCCCCCAGG	TCTCAC	GGGAGG	3
>HG38_CHR1_153607418_153607463_+ +	>HG38_CHR1_153607411_153607417_+ +	>HG38_CHR1_153607464_153607470_+ +
GGAGGGAGAAGAGAGTAAAGGGCCCTGGGTGGGCAGGAGGCTGA	AAGGTC	AGGGAG	0
>HG38_CHR1_153607446_153607501_+ +	>HG38_CHR1_153607439_153607445_+ +	>HG38_CHR1_153607502_153607508_+ +
GTGGGCAGGAGGCTGAGGAGGGAGCCTGGGGAGAGCACCAGGGCGGGGCATCAG	GCCCTG	CAGTGC	3
>HG38_CHR1_153614711_153614760_+ +	>HG38_CHR1_153614704_153614710_+ +	>HG38_CHR1_153614761_153614767_+ +
AGCTCCCCAGAGCATCCAAGACAGAGTGCACAGAGACCTGGGGAAGGA	ACCCAT	CTGAAC	3
>HG38_CHR1_153614736_153614787_+ +	>HG38_CHR1_153614729_153614735_+ +	>HG38_CHR1_153614788_153614794_+ +
GTGCACAGAGACCTGGGGAAGGAAGCTGAACTTTGCAGAGATGAGGACAG	AGACAG	GCAGGC	3
>HG38_CHR1_153614844_153614902_+ +	>HG38_CHR1_153614837_153614843_+ +	>HG38_CHR1_153614903_153614909_+ +
GTCTCTCCCCAACACCCCCCAAGAATTCCAGAGGGAGTTCTCAGTGCCCCCGGACAG	GCCCAC	CTCTCC	0
>HG38_CHR1_153637052_153637081_+ +	>HG38_CHR1_153637045_153637051_+ +	>HG38_CHR1_153637082_153637088_+ +
CCAAAGGCCCTTGAATGTCATTCTTGGG	AATATG	TTGTAA	3
>HG38_CHR1_153645286_153645338_+ +	>HG38_CHR1_153645279_153645285_+ +	>HG38_CHR1_153645339_153645345_+ +
ATGAGAGACTCTTGTTAGTCAACACATCTGTAAATAACCTTGAGATAACAG	TCCTCC	GAGAAG	3
>HG38_CHR1_153645475_153645531_+ +	>HG38_CHR1_153645468_153645474_+ +	>HG38_CHR1_153645532_153645538_+ +
GTTTTTTGTTTTTGTTTTTTTAGGGGGGAGGGGGGGTTTCCCCTCCTTTGCCCAG	TGATTT	TTCTCT	3
>HG38_CHR1_153645954_153645987_+ +	>HG38_CHR1_153645947_153645953_+ +	>HG38_CHR1_153645988_153645994_+ +
TTTGTATGAGATTTACAGACTTTCCTTCTGGG	TTCTAC	TGTATC	3
>HG38_CHR1_153662358_153662421_+ +	>HG38_CHR1_153662351_153662357_+ +	>HG38_CHR1_153662422_153662428_+ +
TCTTCCCCCTTGGGTAGGAAAAGGAGTGAAGGGAATGTCACTCCTGAGTTTCCATGCTTTCT	GCTCCA	TTCCTC	3
>HG38_CHR1_153662484_153662535_+ +	>HG38_CHR1_153662477_153662483_+ +	>HG38_CHR1_153662536_153662542_+ +
GTGGCTTCTCATAAGCCTTTTCTGAAGGTGTTACTATCACTCCATCCCAG	TTCTCT	AGATAT	3
>HG38_CHR1_153665256_153665278_+ +	>HG38_CHR1_153665249_153665255_+ +	>HG38_CHR1_153665279_153665285_+ +
CACTGTTGTAATGAGAATCTT	TGGGTG	CTGTAG	3
>HG38_CHR1_153678793_153678804_+ +	>HG38_CHR1_153678786_153678792_+ +	>HG38_CHR1_153678805_153678811_+ +
TCTCTCTCTC	CACCCT	TCTCTC	0
>HG38_CHR1_153693378_153693425_+ +	>HG38_CHR1_153693371_153693377_+ +	>HG38_CHR1_153693426_153693432_+ +
CTCCTTGGGGAGAGGGGGAGTAGCACCCGAGGCTGACCTGCCTCCT	CTACTG	CCTATC	3
>HG38_CHR1_153929865_153929916_+ +	>HG38_CHR1_153929858_153929864_+ +	>HG38_CHR1_153929917_153929923_+ +
TCAGGGAAGAGGGACCATTATTGGTGGAGAATGACATCCCTACCTCCCAT	AGCAAC	AGGGCA	3
>HG38_CHR1_153932891_153932923_+ +	>HG38_CHR1_153932884_153932890_+ +	>HG38_CHR1_153932924_153932930_+ +
GCAGGGGCACAAAGGGGCAGGCGCAGAAGGG	ACACTG	AGGTTG	3
>HG38_CHR1_153932911_153932927_+ +	>HG38_CHR1_153932904_153932910_+ +	>HG38_CHR1_153932928_153932934_+ +
GCGCAGAAGGGGCAG	GGGGCA	TGTGTT	0
>HG38_CHR1_153942000_153942037_+ +	>HG38_CHR1_153941993_153941999_+ +	>HG38_CHR1_153942038_153942044_+ +
CCCAGTGCCCGACCCCGCTCCACGGCGCTCAGCAGG	TCTGCC	CAGTGC	0
>HG38_CHR1_153951563_153951613_+ +	>HG38_CHR1_153951556_153951562_+ +	>HG38_CHR1_153951614_153951620_+ +
TGGGAGCCCTGAAGCTGGGGCTGAGGACTGCTCAGGGAAGCCTGGAGGT	GTGGCT	GGATTG	3
>HG38_CHR1_153959305_153959332_+ +	>HG38_CHR1_153959298_153959304_+ +	>HG38_CHR1_153959333_153959339_+ +
ATGGGACACCATGTCCATGTCCCCAT	TCTGGG	TCCTAG	1
>HG38_CHR1_153959733_153959790_+ +	>HG38_CHR1_153959726_153959732_+ +	>HG38_CHR1_153959791_153959797_+ +
CTGTCCATACCCGTTCCACAGCAGCTGGGTACCCACCTCCAGCCTCCCATGTGAGC	TTATGA	GTCCTT	3
>HG38_CHR1_153959820_153959868_+ +	>HG38_CHR1_153959813_153959819_+ +	>HG38_CHR1_153959869_153959875_+ +
TCTAGCAGTCAAGTGTCTTCCCCAATCCTAATGTCCCCTGATATGTC	CTCTGA	TAGCGA	3
>HG38_CHR1_153959884_153959912_+ +	>HG38_CHR1_153959877_153959883_+ +	>HG38_CHR1_153959913_153959919_+ +
CTCTTGTTCCTTGGGACTGGGGCCAGC	TGACCA	CTTGTC	3
>HG38_CHR1_153981903_153981921_+ +	>HG38_CHR1_153981896_153981902_+ +	>HG38_CHR1_153981922_153981928_+ +
TTCCTCTCCCTTCTCCC	CAATTC	CCTCTC	0
>HG38_CHR1_154156588_154156640_+ +	>HG38_CHR1_154156581_154156587_+ +	>HG38_CHR1_154156641_154156647_+ +
TGCCAGCCCACGGACTGCAGAGGCTGTCACAGCCAGATGGGGTGGCCAGGG	AACAAA	CCACAA	3
>HG38_CHR1_154157264_154157297_+ +	>HG38_CHR1_154157257_154157263_+ +	>HG38_CHR1_154157298_154157304_+ +
GAAAGGGATTCGATTGCTGCTTCAGGACTGTG	AAAGTG	ATTATT	3
>HG38_CHR1_154157544_154157563_+ +	>HG38_CHR1_154157537_154157543_+ +	>HG38_CHR1_154157564_154157570_+ +
TCAGCCCTCAGTTAAAGG	TTAAAG	AGCTTC	0
>HG38_CHR1_154206974_154207018_+ +	>HG38_CHR1_154206967_154206973_+ +	>HG38_CHR1_154207019_154207025_+ +
ACTTGACCTCCCACCAGTTCCTGTCTGCTTTTTCCATCAATCA	CTTCCC	TCTAAG	3
>HG38_CHR1_154206991_154207051_+ +	>HG38_CHR1_154206984_154206990_+ +	>HG38_CHR1_154207052_154207058_+ +
TTCCTGTCTGCTTTTTCCATCAATCAACTCTAAGATGCCCTAAACCCAAACAGTTCCCA	CCACCA	CAACTG	3
>HG38_CHR1_154207492_154207526_+ +	>HG38_CHR1_154207485_154207491_+ +	>HG38_CHR1_154207527_154207533_+ +
CTCTTCAATTCAAGGAAGTGCTTGGCACGTTTA	CTTAAA	CTTCTG	3
>HG38_CHR1_154220418_154220444_+ +	>HG38_CHR1_154220411_154220417_+ +	>HG38_CHR1_154220445_154220451_+ +
CTCGCGCAGAATTGTTCGGGTTTAC	TCCCTA	CGCTGT	3
>HG38_CHR1_154220468_154220502_+ +	>HG38_CHR1_154220461_154220467_+ +	>HG38_CHR1_154220503_154220509_+ +
GGCTCCGCCGAAGCGACGGCGCCTGGGTCCCCT	CAGCCC	AGCTCC	3
>HG38_CHR1_154249284_154249326_+ +	>HG38_CHR1_154249277_154249283_+ +	>HG38_CHR1_154249327_154249333_+ +
GCGGCAGTACTACAGGCTCCCAGTTCTTGGAGCAATTCAAG	GCTAAA	TGCCCA	3
>HG38_CHR1_154257188_154257213_+ +	>HG38_CHR1_154257181_154257187_+ +	>HG38_CHR1_154257214_154257220_+ +
CTGGGCCTCAGCCTAGGCAGCAAC	CAGTAG	CACTGT	3
>HG38_CHR1_154273467_154273516_+ +	>HG38_CHR1_154273460_154273466_+ +	>HG38_CHR1_154273517_154273523_+ +
CTTCGGCTTCAGCTTCAGCCCAGGAGGAGGGATACGTTTCCACGATAA	AATTTG	TCGGCT	0
>HG38_CHR1_154273876_154273935_+ +	>HG38_CHR1_154273869_154273875_+ +	>HG38_CHR1_154273936_154273942_+ +
CTTTGGGGGGGTCTTGGAGAGTGATGCAAGAAGTGAATCCCCCCAACCAGCACCAGAC	CCAGGA	GGGCTC	3
>HG38_CHR1_154338179_154338233_+ +	>HG38_CHR1_154338172_154338178_+ +	>HG38_CHR1_154338234_154338240_+ +
GGAGCCACAATGGAGAGGAGGCTGAGAGGGCTGGAAGCAAAGGTGTGGAGATG	TGAAGG	AGCCTG	3
>HG38_CHR1_154344057_154344122_+ +	>HG38_CHR1_154344050_154344056_+ +	>HG38_CHR1_154344123_154344129_+ +
GTACGGGCTGCGGGACGGGCCAAGGATGGGCACGGAGGGCTCATGCCTGCAATTCTTGTGCCAG	CATGAT	ATCCTT	3
>HG38_CHR1_154378367_154378437_+ +	>HG38_CHR1_154378360_154378366_+ +	>HG38_CHR1_154378438_154378444_+ +
AGCAGTGAACTCAGGAGCTGGAGCAGTCCATTCACCCTGAAATTCCTCCTTGGTCACTGCCTCTTCAGC	GCTGAG	CAGCCT	3
>HG38_CHR1_154429348_154429360_+ +	>HG38_CHR1_154429341_154429347_+ +	>HG38_CHR1_154429361_154429367_+ +
GGCTGCTGCTG	GGAAGG	GTCGGT	3
>HG38_CHR1_154435105_154435122_+ +	>HG38_CHR1_154435098_154435104_+ +	>HG38_CHR1_154435123_154435129_+ +
TTTGAGCTCAGATATC	ACTACG	GCTGAA	3
>HG38_CHR1_154452066_154452127_+ +	>HG38_CHR1_154452059_154452065_+ +	>HG38_CHR1_154452128_154452134_+ +
CCAGTGCCAACACCCAGTCCAGCCCCTGCCGCCTCTCATCCAGCAGGGCTTCCTGGGCTG	ACCATC	AACTGG	3
>HG38_CHR1_154582375_154582424_+ +	>HG38_CHR1_154582368_154582374_+ +	>HG38_CHR1_154582425_154582431_+ +
GTAGGGAGGGTCACTGCTTATTAAAAACAAAAGACTGGACAAAGAAAG	AAGAAG	AAGATA	3
>HG38_CHR1_154583095_154583140_+ +	>HG38_CHR1_154583088_154583094_+ +	>HG38_CHR1_154583141_154583147_+ +
GTGCTGGCTCAGCACGTTCCCAGATGAAGGTCTGTCATCTAAAG	TCTGAG	GAGAGG	3
>HG38_CHR1_154584083_154584120_+ +	>HG38_CHR1_154584076_154584082_+ +	>HG38_CHR1_154584121_154584127_+ +
AGACTTCCCAGCTGCCGGAGAAAGTGATACACTTCC	TGGTTC	GGAAGC	3
>HG38_CHR1_154584896_154584927_+ +	>HG38_CHR1_154584889_154584895_+ +	>HG38_CHR1_154584928_154584934_+ +
TTCTTGGCCGTCTCGTAGTCACGGGCAGCT	GAAGTA	CTTGGC	0
>HG38_CHR1_154602038_154602060_+ +	>HG38_CHR1_154602031_154602037_+ +	>HG38_CHR1_154602061_154602067_+ +
AGTGGAGACCGCGATTTTCCA	AAGCCT	AAGGGG	3
>HG38_CHR1_154607720_154607733_+ +	>HG38_CHR1_154607713_154607719_+ +	>HG38_CHR1_154607734_154607740_+ +
CTACACACACAC	GGCAAG	ACACAC	0
>HG38_CHR1_154607751_154607764_+ +	>HG38_CHR1_154607744_154607750_+ +	>HG38_CHR1_154607765_154607771_+ +
CTCTCACAAGAC	ACACAC	ACAAAT	3
>HG38_CHR1_154924975_154925032_+ +	>HG38_CHR1_154924968_154924974_+ +	>HG38_CHR1_154925033_154925039_+ +
TTCCTGCCTTGCCCAATATCCACCAACCCCCTCAGAATCTAGACCCCCCCTGTCTG	CAGAGG	CCTCAC	3
>HG38_CHR1_154944495_154944554_+ +	>HG38_CHR1_154944488_154944494_+ +	>HG38_CHR1_154944555_154944561_+ +
AGCCGTGGGAGAAGCAGGGGTAAAAAAAAAAAGGGGGGGGACTTCACCCCCTAGGGAC	GAGGTG	CTGCTT	3
>HG38_CHR1_154944719_154944765_+ +	>HG38_CHR1_154944712_154944718_+ +	>HG38_CHR1_154944766_154944772_+ +
CCTTCCCCAGACCCCACCCCAAAACAGGCTCCTCTCCCATCTCCC	CAGATT	TTCACA	3
>HG38_CHR1_154944722_154944761_+ +	>HG38_CHR1_154944715_154944721_+ +	>HG38_CHR1_154944762_154944768_+ +
TCCCCAGACCCCACCCCAAAACAGGCTCCTCTCCCATC	ATTGCC	CCCCTT	3
>HG38_CHR1_154957749_154957797_+ +	>HG38_CHR1_154957742_154957748_+ +	>HG38_CHR1_154957798_154957804_+ +
GGATCCCGCCGCATCCCCTACCCACAGGCTGTGACAGGGCCTCACTT	GCAATG	ATCCTT	3
>HG38_CHR1_154962429_154962470_+ +	>HG38_CHR1_154962422_154962428_+ +	>HG38_CHR1_154962471_154962477_+ +
GGGCCGGCTTGCTGTGGTGTGGCCACCCCGGGCCTAGGCT	AGAGGG	GCCGGG	3
>HG38_CHR1_154965659_154965725_+ +	>HG38_CHR1_154965652_154965658_+ +	>HG38_CHR1_154965726_154965732_+ +
CAGCAGTGCCTCAGCCTCCCGCCGGCTCAGCTTCCCATGGAACCAGGGCTCCCCTCGGAGCTGCT	TGAGCT	GCCATG	3
>HG38_CHR1_154970130_154970178_+ +	>HG38_CHR1_154970123_154970129_+ +	>HG38_CHR1_154970179_154970185_+ +
CTCGCCCCCAAGCTGGCCCCCTTCCACCCGAGTCCTGCGCCCGCCGC	TCCACT	CCACTC	3
>HG38_CHR1_154970413_154970468_+ +	>HG38_CHR1_154970406_154970412_+ +	>HG38_CHR1_154970469_154970475_+ +
GATGGGGAAGGCAGCTCCTCCGGGGGGGTGGACCCAGAAGCCCCTTCCTCCAGC	TGAAGC	TGACAG	3
>HG38_CHR1_154976808_154976819_+ +	>HG38_CHR1_154976801_154976807_+ +	>HG38_CHR1_154976820_154976826_+ +
GAATGGTGGG	TTTAGG	ATCACT	3
>HG38_CHR1_154988620_154988660_+ +	>HG38_CHR1_154988613_154988619_+ +	>HG38_CHR1_154988661_154988667_+ +
CTGGCTGAGGCCCAGGCCCACTTTGGACGTAGGCTTGGC	CCCCAT	GGGTTC	3
>HG38_CHR1_155045996_155046043_+ +	>HG38_CHR1_155045989_155045995_+ +	>HG38_CHR1_155046044_155046050_+ +
GTGGGCACGGCACTGCCCGGGGATGCCTTGCTGCTGTGTGCCCTGT	CTGGTG	GGGTTC	1
>HG38_CHR1_155057902_155057972_+ +	>HG38_CHR1_155057895_155057901_+ +	>HG38_CHR1_155057973_155057979_+ +
CTGAATTCTGCCCAGGAGACAGCTCCCAGTGTCCCCCTGATGTCAGCCTAGGGGATGGCGAGCCCTGCG	GACTTG	GGCGGG	3
>HG38_CHR1_155062287_155062339_+ +	>HG38_CHR1_155062280_155062286_+ +	>HG38_CHR1_155062340_155062346_+ +
CTGCCGACCCCCAGGGCCGGTGCCCATCGGGTGACCTGCCCGGCCCAGGGG	CCACTG	GGAATC	3
>HG38_CHR1_155085169_155085182_+ +	>HG38_CHR1_155085162_155085168_+ +	>HG38_CHR1_155085183_155085189_+ +
GGGGTGGGCCCC	CAGCTC	GGCGGG	3
>HG38_CHR1_155129537_155129558_+ +	>HG38_CHR1_155129530_155129536_+ +	>HG38_CHR1_155129559_155129565_+ +
CACACACACACGCACACCCT	ACACAC	CATACC	2
>HG38_CHR1_155138098_155138162_+ +	>HG38_CHR1_155138091_155138097_+ +	>HG38_CHR1_155138163_155138169_+ +
GTAAGCACAACTGGGATGGGGTGACAGGGGTGCAAGATGGAAAACTGGCTCCTCTCCTCATAG	TATCAT	GTTCTT	3
>HG38_CHR1_155138098_155138165_+ +	>HG38_CHR1_155138091_155138097_+ +	>HG38_CHR1_155138166_155138172_+ +
GTAAGCACAACTGGGATGGGGTGACAGGGGTGCAAGATGGAAAACTGGCTCCTCTCCTCATAGCAG	TATCAT	CTTGTG	3
>HG38_CHR1_155138393_155138459_+ +	>HG38_CHR1_155138386_155138392_+ +	>HG38_CHR1_155138460_155138466_+ +
GAGATGACTTTGAGGATAAAAGGACCAAAGAAAAAGCTTTACTTAGATGATTGATTGGGGCCTAG	GGAACA	GATGAA	3
>HG38_CHR1_155198208_155198273_+ +	>HG38_CHR1_155198201_155198207_+ +	>HG38_CHR1_155198274_155198280_+ +
CAACGCCATTGCCTGGGCAGAGTGAGGCTGGGTGCTCAGGAAGGCCCTGGCCACTGCCATTAGG	ACATCA	ACAATA	3
>HG38_CHR1_155208237_155208278_+ +	>HG38_CHR1_155208230_155208236_+ +	>HG38_CHR1_155208279_155208285_+ +
GTGCTAGACAGTGGGCATTATTCCACAGCTGGCAGGAAAG	AGGGGC	TGCCAA	3
>HG38_CHR1_155241133_155241171_+ +	>HG38_CHR1_155241126_155241132_+ +	>HG38_CHR1_155241172_155241178_+ +
AGAGAAGACCACAGGGGTTCCAGAGTCTCTGAAGGAT	TAGATG	AGGATC	3
>HG38_CHR1_155256297_155256319_+ +	>HG38_CHR1_155256290_155256296_+ +	>HG38_CHR1_155256320_155256326_+ +
GCAGCCCCAGCGGCTGCATTG	ATTTTC	AGCTGC	1
>HG38_CHR1_155256714_155256774_+ +	>HG38_CHR1_155256707_155256713_+ +	>HG38_CHR1_155256775_155256781_+ +
AGAGCAGGGCGACCAGCAGCATGAGCACGGATACTGCTGTGTTGCCCTTCGGCACCACC	CCAGTG	AGCAGA	3
>HG38_CHR1_155257765_155257811_+ +	>HG38_CHR1_155257758_155257764_+ +	>HG38_CHR1_155257812_155257818_+ +
GAAGGCAGCTGCTGCCTTCATGGAATCCTCAACAGGGGAGATGGA	AGGAAA	AAGCAA	3
>HG38_CHR1_155310115_155310155_+ +	>HG38_CHR1_155310108_155310114_+ +	>HG38_CHR1_155310156_155310162_+ +
GTTCAGCACTTCTCCCAGATCGTTAGGGTGCTGACTGAG	GGATTT	TGAGAT	3
>HG38_CHR1_155310115_155310183_+ +	>HG38_CHR1_155310108_155310114_+ +	>HG38_CHR1_155310184_155310190_+ +
GTTCAGCACTTCTCCCAGATCGTTAGGGTGCTGACTGAGGATGAGATGGGGCACCCAGAGATAGGAG	GGATTT	GCTATT	3
>HG38_CHR1_155310142_155310183_+ +	>HG38_CHR1_155310135_155310141_+ +	>HG38_CHR1_155310184_155310190_+ +
GTGCTGACTGAGGATGAGATGGGGCACCCAGAGATAGGAG	CGTTAG	GCTATT	3
>HG38_CHR1_155310157_155310180_+ +	>HG38_CHR1_155310150_155310156_+ +	>HG38_CHR1_155310181_155310187_+ +
GAGATGGGGCACCCAGAGATAG	TGAGGA	GATGCT	3
>HG38_CHR1_155319688_155319749_+ +	>HG38_CHR1_155319681_155319687_+ +	>HG38_CHR1_155319750_155319756_+ +
GTAAGAAGGCAGGAGGCAGTAGCAGAGAACAGGCACCAGCTTCACTCCTCCTCTGCCCAG	GATTCA	ACCTCA	3
>HG38_CHR1_155319851_155319904_+ +	>HG38_CHR1_155319844_155319850_+ +	>HG38_CHR1_155319905_155319911_+ +
TCCAGGACAACAAATGCAGCTGGCTGGTGGTTCAGTGTCTGCAACGGGCCAC	ACTGAC	CAGAAC	3
>HG38_CHR1_155330471_155330510_+ +	>HG38_CHR1_155330464_155330470_+ +	>HG38_CHR1_155330511_155330517_+ +
GCTGCGTGTCATCACCACAGTGGATGAGGACTGGCTCC	GGGAAG	TGTGGG	3
>HG38_CHR1_155479922_155479936_+ +	>HG38_CHR1_155479915_155479921_+ +	>HG38_CHR1_155479937_155479943_+ +
TAATTGTTTTCAT	TTGCGG	ATTGTC	3
>HG38_CHR1_155612785_155612854_+ +	>HG38_CHR1_155612778_155612784_+ +	>HG38_CHR1_155612855_155612861_+ +
CTCCACACATTCTTTTCCAGGCCTGAGGCCAAGTGCCCATCTTGGTGTCTTCTTACAGGCCACTCTGC	ATTCTG	TTCCAC	3
>HG38_CHR1_155660058_155660125_+ +	>HG38_CHR1_155660051_155660057_+ +	>HG38_CHR1_155660126_155660132_+ +
AATTAAGGGTGAGACAGAGGAGGCCACAAGGGGCTGGTTCAATGGACAGGGGAAGGAAGTAGGGTT	CAGAAA	CCAAGA	3
>HG38_CHR1_155660489_155660517_+ +	>HG38_CHR1_155660482_155660488_+ +	>HG38_CHR1_155660518_155660524_+ +
CTCCACTGACCCCCAGTGGAGGGACAC	CTCTCA	GGAACT	3
>HG38_CHR1_155726019_155726088_+ +	>HG38_CHR1_155726012_155726018_+ +	>HG38_CHR1_155726089_155726095_+ +
GTAAGAACTTCCTGTTGTTTCTTCTGTCTGTTAGGTTTAGTTATCCTGTTACTGTGGTAGCCTTGCAG	CCAGAT	TTAATT	3
>HG38_CHR1_155736189_155736246_+ +	>HG38_CHR1_155736182_155736188_+ +	>HG38_CHR1_155736247_155736253_+ +
CCATGTTGGCCAGGCTGATCTCGAACTCCTGACCTCAGGCGATCTGCCCTCCTTGG	ATTTTC	ACCCAA	3
>HG38_CHR1_155736615_155736650_+ +	>HG38_CHR1_155736608_155736614_+ +	>HG38_CHR1_155736651_155736657_+ +
[truncated: 26,849 more rows]
