# Supplementary material for: Identification of human short introns
Source: PLoS One. 2017 May 17;12(5):e0175393. doi: 10.1371/journal.pone.0175393 (PMC5435141; doi:10.1371/journal.pone.0175393)
Supplement: S2 Table — For each cell line, splicing efficiency was calculated and is reported separately for every short intron. (XLSX) [file pone.0175393.s002.xlsx]

## Sheet: SplicingEfficiency
Identifier	Chr	Start	End	Average Splicing	Max Splicing	A549 Rep1	A549Rep2	Bj Rep1	Bj Rep2	H1ESC Rep1	H1ESC Rep2	HeLa Rep1	HeLa Rep2	HepG Rep1	HepG Rep2	Hsmm Rep1	Hsmm Rep2	K562 Rep1	K562 Rep2	Mcf7 Rep1	Mcf7 Rep2	Nhek Rep1	Nhek Rep2	Nhlf Rep1	Nhlf Rep2
chr1:629277-629337	chr1	629277	629337	1.54396	20.4636	0	0	0	3.28622	0	0	0	3.80506	0	0	0	0	0	0	3.32422	0	0	0	0	20.4636
chr1:630288-630337	chr1	630288	630337	0	0	0	0	0	0	0	0	0	0	0	0	0	0	0	0	0	0	0	0	0	0
chr1:630519-630533	chr1	630519	630533	35.0533	39.8609	32.019	39.6494	32.4556	30.8174	34.4207	32.2639	38.3485	33.46	33.7469	31.926	35.9165	39.0513	36.5831	35.9637	33.4469	30.6443	37.927	34.6329	39.8609	37.9327
chr1:631394-631404	chr1	631394	631404	0.584787	7.62912	0	0	0	0	0.571368	0	0	0	0	0	0	0	0	0	0	0	0	0	3.49526	7.62912
chr1:631534-631554	chr1	631534	631554	0.360293	5.61994	0	0	0	0	5.61994	0	0.703337	0.203342	0.679245	0	0	0	0	0	0	0	0	0	0	0
chr1:631635-631680	chr1	631635	631680	3.73094	10.0053	6.37558	0.201663	6.01662	4.26832	0	8.57364	0	0	0.399164	0.646366	0	0	10.0053	8.18347	5.96367	9.78242	9.0017	5.20086	0	0
chr1:631716-631754	chr1	631716	631754	1.86179	13.4408	0	0.316357	0	0	6.47051	0	0	0.936124	4.79541	0.185164	0	0	0	0	0	0	1.17659	3.67067	6.24419	13.4408
chr1:631943-631998	chr1	631943	631998	0.650761	7.54326	0	0	0	0	0	0	0	0	0	0	0	0	0	2.76114	0	0	7.54326	2.71082	0	0
chr1:632078-632135	chr1	632078	632135	0.219346	2.49825	0.514603	0	0	0	0	0	0.102578	0	0.000593317	0.0323168	0	0	0.0170784	0.341388	0.233518	0.491372	2.49825	0.15522	0	0
chr1:632173-632187	chr1	632173	632187	5.90223	30.1168	20.2564	0	12.827	0	22.0724	30.1168	0	0	0	0	6.11539	2.06575	0	0	11.1248	5.14804	1.34719	6.97082	0	0
chr1:632184-632197	chr1	632184	632197	0.0567336	1.13467	0	0	0	0	0	0	0	0	0	0	0	0	0	0	0	0	0	0	0	1.13467
chr1:632814-632852	chr1	632814	632852	0	0	0	0	0	0	0	0	0	0	0	0	0	0	0	0	0	0	0	0	0	0
chr1:632858-632890	chr1	632858	632890	28.4264	69.9511	30.2067	0	55.0701	69.9511	21.6255	9.8013	25.6862	47.6018	34.8013	44.1409	52.5111	50.8191	2.44601	0	20.8923	11.0841	0	0	48.5717	43.3183
chr1:632979-633011	chr1	632979	633011	25.0229	38.5	27.9697	28.7352	26.0662	22.3698	26.2911	35.2955	32.8919	38.5	32.333	34.2611	11.0001	4.9562	23.6753	26.4928	24.0828	26.3219	31.4283	28.4432	8.17483	11.1698
chr1:632997-633043	chr1	632997	633043	2.74696	19.4026	0	0	0	19.4026	4.78011	11.2643	0	0	0	0	0	0	3.3908	7.31829	0	3.78177	4.79933	0.201924	0	0
chr1:633239-633296	chr1	633239	633296	6.45457	22.0432	0	0	0	0	8.31306	0	0	16.5634	22.0432	12.9368	0	0	16.6375	20.0428	21.1356	10.3111	0	1.10797	0	0
chr1:633304-633365	chr1	633304	633365	22.0037	53.864	14.3948	0.35787	42.0042	35.3176	22.1343	8.58274	36.4117	0	0	0	50.2901	53.864	0	0	17.996	26.1671	17.3046	15.0487	51.1068	49.0927
chr1:633819-633840	chr1	633819	633840	12.906	29.955	4.47568	0.0312757	2.50557	5.99226	26.2982	28.9378	4.40164	9.80499	8.30784	7.71197	23.5729	29.955	2.78194	2.54572	25.0109	9.65345	5.03649	5.11371	27.3603	28.6222
chr1:634143-634203	chr1	634143	634203	1.1023	12.6229	0	0	0	0	0	0	0	0	0	0	0	12.6229	0	3.83063	0	0	0	0	5.59249	0
chr1:634200-634228	chr1	634200	634228	0.367063	5.88707	0	0	0	0	0	0	0	0	0	0	0	0	0	0	0	0	0	0	1.45419	5.88707
chr1:634275-634337	chr1	634275	634337	9.05339	43.2382	5.1622	9.22168	16.6702	28.1631	2.63554	2.14471	7.47824	20.5386	11.6546	8.14596	43.2382	0	7.75796	13.3109	0	0	0	4.57866	0.367129	0
chr1:634420-634453	chr1	634420	634453	0	0	0	0	0	0	0	0	0	0	0	0	0	0	0	0	0	0	0	0	0	0
chr1:634459-634521	chr1	634459	634521	38.0788	76.3975	64.1986	49.6886	66.6121	76.3975	4.958	0	55.6721	74.7932	71.8544	74.7025	21.5934	3.29104	43.525	27.3967	17.2828	16.2301	26.7884	38.3756	11.6722	16.544
chr1:634691-634731	chr1	634691	634731	5.75043	49.3683	0	0	0	0	49.3683	12.0969	8.68822	4.29761	2.28474	0.0377526	11.7995	0	10.7213	10.9655	0	0	0	0	0	4.74882
chr1:942489-942558	chr1	942489	942558	0	65.4774	28.9793	25.5973	9.40634	16.1654	0	9.63235	14.0264	4.15822	0	0	33.9495	0	0	0	65.4774	35.8049	0	0	29.1005	0
chr1:944435-944463	chr1	944435	944463	12.596	47.3043	36.3375	18.2103	22.6185	33.9081	0	0	47.3043	27.0818	12.2235	11.833	0	0	12.2566	14.3762	6.41288	0	0.930565	8.42686	0	0
chr1:944744-944779	chr1	944744	944779	6.29111	37.7424	0	7.30977	0	0	0	0	37.7424	0	0	0	5.65904	2.88134	8.71537	15.2153	15.6425	7.25725	20.9003	2.84889	1.65002	0
chr1:971007-971076	chr1	971007	971076	0	100	40.5034	0	0	85.3552	47.9167	16.045	100	0	7.85791	54.3503	42.8173	0	0	23.2824	56.3452	42.5622	30.137	47.7906	18.541	95.9538
chr1:1049298-1049332	chr1	1049298	1049332	0.314245	4.05063	0	0	0	0	0	0	0	0	0	0	0	0	0	0	0	2.23426	0	0	4.05063	0
chr1:1203969-1204033	chr1	1203969	1204033	0	100	0	0	100	0	0.932744	3.2413	0	0	0	0	51.6255	34.375	100	100	14.7764	0	0	44.2982	34.2723	0
chr1:1257253-1257276	chr1	1257253	1257276	0.651222	9.02656	0	0	0	0	0	2.20776	0	0	0	0	9.02656	1.26341	0	0	0.526712	0	0	0	0	0
chr1:1299906-1299972	chr1	1299906	1299972	37.8039	54.5169	0	47.4445	48.5019	49.2723	32.6493	30.1466	40.1959	35.3747	40.9185	31.5895	45.4436	46.0871	31.1271	21.9264	52.8018	54.5169	28.6099	32.8696	42.0891	44.5135
chr1:1340178-1340246	chr1	1340178	1340246	12.2338	25.5622	14.8977	7.52373	4.05665	3.26644	7.38937	18.417	0	5.97314	11.4443	16.9649	16.7893	25.5622	8.98265	15.2874	12.5491	5.06693	13.9607	12.95	20.745	22.85
chr1:1353059-1353077	chr1	1353059	1353077	5.39304	26.9231	26.9231	0	0	0	6.42683	9.66868	0	26.5574	0	2.99107	6.14425	11.7771	0	0	0	0	0	0.31746	10.4795	6.57549
chr1:1374154-1374218	chr1	1374154	1374218	17.7779	42.5577	21.4806	8.83408	18.5622	12.2815	29.8271	42.5577	0	17.5745	25.852	21.9362	17.9338	13.7372	17.9555	12.073	21.7038	27.0542	16.3986	10.8993	8.00133	10.8945
chr1:1401791-1401822	chr1	1401791	1401822	7.78452	24.612	10.0676	17.0052	8.70147	0	15.8504	0	9.60978	16.8706	0	3.45676	0	3.16699	24.612	14.7107	5.54006	11.5866	6.61744	7.89474	0	0
chr1:1403863-1403872	chr1	1403863	1403872	0.102163	0.438982	0	0.184995	0.0331309	0	0.202911	0.0421289	0.32181	0.438982	0.366122	0	0.00540511	0.10608	0	0.0526371	0	0.166641	0	0	0.0675767	0.0548306
chr1:1632914-1632980	chr1	1632914	1632980	0	100	0	0	0	32.2751	71.8946	69.0199	100	0	0	100	100	0	0	0	100	0	0	0	100	32.8084
chr1:1633121-1633187	chr1	1633121	1633187	0	100	0	0	0	100	0	9.6048	0	0	0	100	100	0	0	0	100	0	0	0	0	0
chr1:3780417-3780456	chr1	3780417	3780456	14.5829	65.2113	4.96833	0	21.9061	48.1661	3.29207	0	65.2113	17.521	18.8399	14.2353	19.2865	12.0589	21.4134	16.7101	20.1427	0	4.13492	3.7704	0	0
chr1:3899491-3899510	chr1	3899491	3899510	0.324503	2.80374	1.59681	2.80374	0	0	0	0	0	0	0	0	0	0	0.118303	0.879713	0.647419	0.197719	0	0	0.246368	0
chr1:5879823-5879844	chr1	5879823	5879844	3.5801	18.0095	18.0095	0	0	8.54392	5.98563	0	0	8.11744	10.6436	0	0	0	0	7.46888	0	8.7159	3.94737	0	0	0.169779
chr1:6209344-6209413	chr1	6209344	6209413	39.6405	75.1525	44.9491	30.2657	42.8615	63.1289	60.3325	41.0154	43.728	38.481	26.115	33.3089	24.8814	0.582936	75.1525	71.8438	41.0474	40.874	44.8592	16.6486	31.3119	21.4228
chr1:6247784-6247835	chr1	6247784	6247835	12.8598	35.8247	35.8247	16.309	6.86462	25.7237	0	3.63242	9.55005	7.96407	19.4313	0	4.31958	0	35.4312	24.0275	0	29.2816	25.2734	12.0456	1.51732	0
chr1:6468639-6468708	chr1	6468639	6468708	7.07828	32.6241	3.22581	20.4706	0	1.61547	1.85272	0	9.57055	4.96109	0.911221	0	7.14499	16.4872	0	32.6241	0	0	9.93912	7.1784	3.18966	22.3947
chr1:6635313-6635376	chr1	6635313	6635376	1.41036	12.1588	0	0	0	0	12.1588	0.179849	11.8623	0	0	0	0	0	0	0	0.672239	0	3.33401	0	0	0
chr1:7780030-7780085	chr1	7780030	7780085	8.4339	22.0359	17.0108	20.6009	22.0359	5.43792	3.35718	0	17.5747	12.6081	15.7829	9.81629	0	1.31917	5.74584	8.80668	3.03094	0	10.0636	15.4869	0	0
chr1:8026178-8026190	chr1	8026178	8026190	7.58187	24.5224	5.05051	16.506	19.8276	6.4588	0	13.2026	0	17.9954	24.2696	24.5224	1.3341	0	0	0	0	0	12.2961	10.1743	0	0
chr1:8866320-8866341	chr1	8866320	8866341	18.315	27.054	26.9336	17.2417	18.7258	15.153	16.2416	14.367	13.1203	16.0223	15.3888	18.0581	27.054	25.6852	16.8404	11.5832	23.4851	26.2599	15.0673	20.3076	16.4054	12.3593
chr1:9162136-9162152	chr1	9162136	9162152	0	100	0	0	22.2222	20	10.2564	0	0	100	43.6242	32.9193	0	0	0	0	52.5424	24.3243	100	17.1598	0	61.1111
chr1:11649875-11649944	chr1	11649875	11649944	0	51.0426	19.6637	17.1013	45.6749	34.4114	21.6592	37.0793	13.9159	26.3521	13.9744	17.6657	12.4183	0	46.9388	37.1908	42.4701	39.0935	31.8443	28.3388	17.7769	51.0426
chr1:11649884-11649944	chr1	11649884	11649944	0	44.8235	21.2898	18.6748	42.9388	30.9399	21.5352	33.2786	16.7652	24.7781	15.153	17.7213	12.1212	0	44.8235	35.4746	38.1633	34.1436	32.4019	27.0269	15.3547	43.2039
chr1:11750402-11750431	chr1	11750402	11750431	4.21939	22.3758	0	0	4.63024	7.83802	3.4249	3.19979	10.8793	0	0.789474	0	6.25851	18.6082	0	0	0.631374	22.3758	0	0	0.118941	5.63336
chr1:11955436-11955445	chr1	11955436	11955445	0.121115	0.786974	0.21645	0.0336814	0.00380706	0	0.0750027	0	0	0.529395	0.0729661	0	0.0129059	0	0.0834028	0.100878	0.496752	0.786974	0	0	0	0.0100769
chr1:12012446-12012515	chr1	12012446	12012515	13.469	27.2986	26.8839	13.8442	16.7092	14.2138	8.04252	0.805657	19.9199	23.647	6.72225	10.1246	10.8898	3.70317	27.2986	18.6244	15.082	14.9351	17.7109	20.2226	0	0
chr1:15828331-15828381	chr1	15828331	15828381	36.2565	63.9066	53.541	51.8227	57.8213	38.6385	28.0867	12.3672	41.6804	39.7943	46.9169	49.4944	48.283	0.666975	63.9066	57.4965	19.4286	0	58.3515	56.8342	0	0
chr1:16484313-16484330	chr1	16484313	16484330	0	47.541	21.2121	33.3333	31.9149	0	1.22358	0	0	25.9259	19.7026	13.6691	17.2996	5.88235	0	47.541	0	15.5015	0	4.16667	0.680272	15.3846
chr1:16592955-16592993	chr1	16592955	16592993	0.645135	4.66274	0	0	0	0	0	0.392157	4.66274	0	0	0	0	0	1.16874	4.28406	0	0	2.395	0	0	0
chr1:16649063-16649092	chr1	16649063	16649092	2.24003	26.0274	0	0	0	0	8.3877	0	0	0	0	0	0	0	26.0274	4.62287	0	0	5.76271	0	0	0
chr1:16649714-16649775	chr1	16649714	16649775	41.4788	100	19.7991	22.9928	15.9145	35.14	44.7805	49.6841	100	52.6932	20.7891	23.7945	43.1746	0	21.286	15.5792	13.7725	38.0438	57.2464	54.8858	100	100
chr1:16757692-16757753	chr1	16757692	16757753	18.5998	62.9179	0	35.6506	0	0.368585	18.3159	22.891	9.35154	20.1856	9.41249	9.6789	24.6009	0	62.9179	35.2801	10.0904	18.435	22.7886	18.2614	7.8125	45.9542
chr1:16986750-16986761	chr1	16986750	16986761	1.71741	7.93037	0	0	0	3.44149	0.507614	0.145655	4.25532	0	1.17647	1.40237	0	2.80778	3.80952	3.34672	1.03093	7.93037	0	0.285225	0.505051	3.7037
chr1:19164913-19164953	chr1	19164913	19164953	0	0	0	0	0	0	0	0	0	0	0	0	0	0	0	0	0	0	0	0	0	0
chr1:20651102-20651146	chr1	20651102	20651146	3.14806	13.2827	0	5.41592	3.83762	0	0	0	7.57713	0	0	0	7.39678	0	13.2827	0	7.51184	4.23671	8.96452	4.18737	0.550597	0
chr1:21456631-21456644	chr1	21456631	21456644	0	6.58307	0	0	0.573301	0	0	0	0	0	6.58307	0	0	0	0	0	3.19574	3.60076	3.78378	0	0	0
chr1:21859911-21859954	chr1	21859911	21859954	7.72326	36.9907	0	0	0	29.8498	9.61178	5.23081	0	29.0102	10.3185	11.4286	0	12.9929	36.9907	0	4.068	0	0	0	4.96385	0
chr1:22025903-22025928	chr1	22025903	22025928	2.92181	13.7	7.98319	3.93922	4.34516	13.7	0	0	0	0	0.737291	0	0	0.17331	6.90148	3.30597	8.1696	7.76699	1.41403	0	0	0
chr1:22092100-22092144	chr1	22092100	22092144	40.4252	73.2276	57.0633	34.6854	43.5433	73.2276	43.6457	42.6481	46.3286	52.946	63.0963	54.5849	42.5894	51.0416	17.1341	6.00367	26.4954	38.9394	0	19.0455	49.6167	45.87
chr1:23558350-23558379	chr1	23558350	23558379	0.42909	2.99118	1.83815	0	0	0	0	0	2.42257	2.99118	0	1.3299	0	0	0	0	0	0	0	0	0	0
chr1:23794967-23795013	chr1	23794967	23795013	1.15977	10.5865	0	0	0	0	0	0	10.5865	0	0	0	0	2.37718	4.09794	6.13374	0	0	0	0	0	0
chr1:23802267-23802311	chr1	23802267	23802311	2.93516	16.9434	0	0	0	0	8.6827	0	0	3.71092	0	0	16.9434	5.42124	0	8.39337	6.97837	0	0	2.06408	0	6.5091
chr1:23802278-23802328	chr1	23802278	23802328	3.02537	20.4899	0	0	0	0	0	0	0	0	0	0	20.4899	8.99242	1.71656	9.64934	3.77961	0	0.627864	6.41399	2.02363	6.81401
chr1:25263231-25263276	chr1	25263231	25263276	4.71431	25.0847	15.8082	0	0	1.44033	0	0	20.321	4.44881	0	12.5814	0	0	4.30569	4.15481	0	3.14304	0	25.0847	2.99824	0
chr1:25900486-25900525	chr1	25900486	25900525	0.367409	2.65144	2.65144	0	0	0	0	0	0	0	0	0	0	0	0	2.11067	1.45821	0	1.12786	0	0	0
chr1:26184770-26184823	chr1	26184770	26184823	0	100	0	100	0	0	29.1857	44.4142	42.8571	0	30.9883	0	0	0	0	100	8.29545	9.67161	0	6.39938	0	0
chr1:26277872-26277885	chr1	26277872	26277885	0.901331	7.98935	0	0	2.34114	7.98935	2.87474	3.29082	0	1.32092	0	0	0	0	0	0	0.209644	0	0	0	0	0
chr1:26864153-26864190	chr1	26864153	26864190	9.43251	100	0	0	0	100	0	0	0	0	0	0	0	23.913	0	0	3.99604	3.70766	0	0	11.5789	45.4545
chr1:26993864-26993902	chr1	26993864	26993902	0	43.0986	0	0	0	0	4.49788	0	0	0	0	0	27.033	14.0584	0	0	0	0	0	0	0	43.0986
chr1:27404351-27404384	chr1	27404351	27404384	9.97665	26.1425	25.0118	18.8624	12.7264	17.149	4.50943	0	25.1385	26.1425	4.38501	13.5742	0	4.12828	7.20129	1.93554	0	0	5.0432	7.86601	14.2175	11.6418
chr1:28499491-28499500	chr1	28499491	28499500	4.72744	14.2332	5.05618	0	10.1099	0	12.2019	14.1054	5.83468	2.25922	14.2332	1.98582	9.05588	0	0	0	0	0	5.76061	7.05706	3.36391	3.52505
chr1:28507635-28507666	chr1	28507635	28507666	0.918859	6.38243	1.62833	0.328704	1.64282	6.38243	0	1.45539	0.925156	0	1.0978	0.813845	0.37568	0.0827	0.563418	0	0	0	0.941898	2.139	0	0
chr1:29119152-29119221	chr1	29119152	29119221	7.02956	100	8.83707	0	0	0	0	0	3.33048	0	0	0	100	0	5.26341	5.33394	0	0	2.96197	0	14.8643	0
chr1:30721980-30721992	chr1	30721980	30721992	0	40	0	0	0	0	0	0	0	0.888889	11.1111	40	8.88889	0	0	0	3.2	1.77778	7.27273	4.70588	0	21.0526
chr1:30877049-30877090	chr1	30877049	30877090	4.59878	31.0098	24.3614	31.0098	3.20757	0	7.72241	0	0	0	0	0	8.89552	0	4.77377	0	0	0	12.0051	0	0	0
chr1:30936772-30936820	chr1	30936772	30936820	1.25106	15.5058	0	0	0	0	2.28032	0	0	0	0	0	0	6.57189	0	0	0	0	0	0	0.663112	15.5058
chr1:30948774-30948791	chr1	30948774	30948791	0.273565	1.40338	1.40338	1.32294	0	0	0	0	0.624675	1.03208	0	0.580929	0	0	0.133359	0.373938	0	0	0	0	0	0
chr1:31584578-31584638	chr1	31584578	31584638	0	26.279	0	0	4.56927	2.11509	8.28563	2.75966	26.279	3.09065	3.52847	3.78812	4.55415	0	8.66142	0	0	13.8614	6.3053	6.97373	1.92555	3.90997
chr1:31790840-31790871	chr1	31790840	31790871	17.4635	49.5935	40.7407	0.946372	19.8276	22.9428	13.6209	13.0607	0	0	0	29.7561	25.5495	24.1913	0	18.6441	44.9782	49.5935	0	3.61166	17.7213	24.0862
chr1:31793999-31794049	chr1	31793999	31794049	0	16.7756	0	0	0	0	0	0	0	0	0	0	0	0	0	0	16.7756	0	11.003	2.82783	0	0
chr1:32170921-32170959	chr1	32170921	32170959	2.3044	12.5506	12.5506	8.06597	12.46	0	0	0	0	0	0	0	0	0	0	5.22448	0	0	0	7.78694	0	0
chr1:32279748-32279813	chr1	32279748	32279813	8.41353	33.5867	0	0.473934	0	13.9932	33.5867	26.0733	0	31.5217	29.0807	21.0526	0	0	2.12325	0	0	0	0	0.526316	0	9.839
chr1:32333503-32333513	chr1	32333503	32333513	0.565171	7.58383	0	0	0	0	0	0	0	7.58383	0	0	0	0	0.609305	0.0487151	0	0.285283	0	0	0	2.77629
chr1:32773313-32773341	chr1	32773313	32773341	0.64162	11.7861	11.7861	1.04625	0	0	0	0	0	0	0	0	0	0	0	0	0	0	0	0	0	0
chr1:33010221-33010278	chr1	33010221	33010278	9.08428	30.4146	19.4049	0	17.3287	30.4146	0	0.747161	18.0276	28.7132	19.5651	18.9609	0	0	6.15263	11.7622	0	0	0	8.22912	0	2.3795
chr1:35269409-35269419	chr1	35269409	35269419	0.124069	1.13821	0	0	0	0	0.287356	0	1.13821	0	0	0	0	0	0	0	1.05581	0	0	0	0	0
chr1:37537659-37537709	chr1	37537659	37537709	12.818	41.464	13.8015	3.78304	1.30804	0	0	0	20.4412	10.4506	9.39872	0.370415	41.464	30.9629	14.5938	14.6722	1.1583	12.2305	14.9727	9.97371	34.2558	22.523
chr1:39028769-39028816	chr1	39028769	39028816	38.9948	61.9808	45.2	36.4801	45.931	54.6878	39.2995	28.7043	31.9517	57.9279	47.3794	49.0161	42.4995	31.5477	30.0601	14.194	28.0447	32.5218	13.6345	34.213	54.6231	61.9808
chr1:39752967-39752998	chr1	39752967	39752998	0.402425	5.17841	0	0	0	0	5.17841	2.87008	0	0	0	0	0	0	0	0	0	0	0	0	0	0
chr1:39854922-39854941	chr1	39854922	39854941	0.323944	2.50855	2.50855	0.409091	0	0	0	0	0	1.11739	0	0.358995	0	0.286287	0.664011	0.208594	0.0185494	0.550908	0	0	0.356506	0
chr1:42176819-42176838	chr1	42176819	42176838	1.6512	9.25076	0	1.69935	0	0	3.73748	9.25076	0	0	1.31205	3.19618	6.63329	1.88424	0.333148	0	1.25645	0	0	1.20412	2.5169	0
chr1:42700968-42701006	chr1	42700968	42701006	1.81546	18.9708	0	0	0	0	0	5.12815	0	0	0	0	18.9708	8.83968	0	0	0	1.34488	0	0	2.02567	0
chr1:42766772-42766837	chr1	42766772	42766837	11.0485	52.1081	0	0	0	0	48.4179	34.845	0	0	0	0	52.1081	19.4573	0.0750992	16.078	11.2479	0	31.5954	0	0	7.14613
chr1:42926580-42926600	chr1	42926580	42926600	10.5348	41.586	0	0.503892	15.5926	28.5855	12.4401	7.46628	41.586	22.23	1.18483	3.04597	2.82116	10.0944	7.56832	9.83461	18.1141	14.0931	6.03468	2.70755	5.55172	1.2419
chr1:42962128-42962137	chr1	42962128	42962137	0.26537	3.30789	0	0	0	0	0	0	0	0	0.75188	0	0	0	0.23753	1.0101	0	0	0	3.30789	0	0
chr1:43305166-43305232	chr1	43305166	43305232	0	100	0	0	0	0	10.0372	39.3755	0	0	63.1831	30.1384	11.1111	13.5135	51.5982	30.3502	0	0	0	0	0	100
chr1:43365237-43365272	chr1	43365237	43365272	7.11464	29.4606	14.644	18.598	29.4606	25.1289	0	0	16.8253	12.828	10.9721	5.34833	0	0	0	0	0	0	2.53644	5.95107	0	0
chr1:43597123-43597178	chr1	43597123	43597178	3.40297	21.0604	7.99805	0	6.03751	7.48507	4.67572	0	3.70658	6.48345	2.91627	0.321221	0	4.02414	0	21.0604	0	0	0	0	1.49034	1.86065
chr1:43971972-43972009	chr1	43971972	43972009	1.11495	14.2238	0	0	0	0	0	0	3.74524	0	0	0	0	14.2238	0	0	0	0	0	0	4.32999	0
chr1:43972798-43972861	chr1	43972798	43972861	10.7368	30.6436	30.6436	14.4795	23.5858	0	5.96414	3.55493	10.8631	11.8125	5.47396	0	0	1.5866	17.2032	16.592	8.90444	13.0182	25.0303	26.023	0	0
chr1:44651253-44651317	chr1	44651253	44651317	16.0993	44.3891	13.9823	8.25893	11.9673	0	41.25	44.3891	0	6.3053	0	0	19.1879	22.5768	21.6039	28.5362	29.5223	31.5083	20.4853	15.9615	6.45152	0
chr1:45013216-45013267	chr1	45013216	45013267	24.486	40.568	34.755	36.7062	36.4534	15.4678	11.306	14.3917	40.568	27.8703	30.8957	30.9261	8.92157	2.03269	28.6276	23.7649	24.0721	25.2159	38.717	37.531	12.1356	9.36182
chr1:45343525-45343574	chr1	45343525	45343574	19.3282	36.4984	28.9427	14.8044	18.9076	35.0991	21.1039	34.6892	36.4984	15.4265	16.349	4.91313	4.29107	17.8983	17.7777	15.9243	26.3498	13.819	10.7029	9.26577	20.1468	23.6538
chr1:45615072-45615118	chr1	45615072	45615118	0	0	0	0	0	0	0	0	0	0	0	0	0	0	0	0	0	0	0	0	0	0
chr1:45620834-45620902	chr1	45620834	45620902	11.6453	60.181	2.45747	60.181	0	0	8.47832	13.1844	54.8638	0	0	5.13185	0	53.6842	20.0153	10.0662	0	1.81378	0	0	3.0303	0
chr1:46032259-46032322	chr1	46032259	46032322	4.53346	20.7623	0	8.03417	0	19.6046	17.0192	20.7623	5.51689	3.84048	0	14.938	0	0	0.953468	0	0	0	0	0	0	0
chr1:46189001-46189063	chr1	46189001	46189063	5.19995	19.9762	11.9218	3.03881	16.4666	15.9268	0	0	1.37064	1.19403	9.40204	19.9762	0	0	0	2.90832	0	0	6.87203	14.9218	0	0
chr1:46195943-46196011	chr1	46195943	46196011	26.0253	48.4759	48.4759	27.8659	21.6219	33.8226	24.7273	30.9138	37.1453	27.0115	29.076	24.975	13.4239	13.2931	25.4571	28.6232	22.8827	34.6311	21.5443	22.7436	14.465	17.8065
chr1:46278568-46278634	chr1	46278568	46278634	1.50617	18.7299	0	0	0	18.7299	0	0	0	0	0	0	0	0	0	0	0	0	11.3935	0	0	0
chr1:47216553-47216621	chr1	47216553	47216621	0	1.95698	0	0	0	0	0	0	0	0	0	0	0	0	1.95698	0	0	0	0	0	0	0
chr1:51447005-51447064	chr1	51447005	51447064	1.92615	10.1808	0.611324	0	10.1808	8.68445	0	0	0	0	1.00744	0	0	0	0.321962	9.24998	0	0	0	8.46699	0	0
chr1:51909859-51909873	chr1	51909859	51909873	0	23.9437	3.87825	4.30721	11.1455	4.56712	9.3899	11.1111	0	0	23.9437	0	0	12.9464	0	0	0	0	4.44015	0.888889	19.3109	20.3162
chr1:52033399-52033425	chr1	52033399	52033425	0.637934	4.40455	0	0	0	0	4.40455	2.89309	0	0	0	0	1.90986	0	0.296033	0.69184	0	0	0	0	0.611976	1.95133
chr1:52911654-52911722	chr1	52911654	52911722	15.1908	36.0528	1.26366	8.75206	10.9315	15.5462	30.6596	26.1156	23.7392	11.7615	2.26255	4.06401	22.4909	16.2791	1.79641	0	29.2718	21.5742	6.58127	3.40361	36.0528	31.2691
chr1:53260543-53260584	chr1	53260543	53260584	1.19473	16.4603	0	0	0	0	16.4603	7.43425	0	0	0	0	0	0	0	0	0	0	0	0	0	0
chr1:54851803-54851825	chr1	54851803	54851825	9.92421	56.2136	7.29113	5.79686	16.8104	38.3092	0	0	56.2136	15.7324	10.0168	3.98186	0	6.44385	1.09098	0	5.78408	2.83985	1.69891	6.97507	10.7923	8.70704
chr1:58575771-58575814	chr1	58575771	58575814	0	100	0	0	31.875	30	0	0	10.0518	0	0	0	48.1481	100	42.7273	11.1111	0	0	0	0.956354	100	0
chr1:58656134-58656196	chr1	58656134	58656196	1.09193	12.183	2.07879	1.9637	0	0	0	0	0	0	4.82104	0	0	0	0	0	0	0.792012	12.183	0	0	0
chr1:62451429-62451496	chr1	62451429	62451496	0.742765	8.10406	0	0	0	1.64087	0	0	0	0	8.10406	3.74508	0	0	0	0	0	0	0	0	1.36529	0
chr1:64946753-64946776	chr1	64946753	64946776	0.395679	4.12698	0	0	0	0	4.12698	0	0	0	0.619579	0	0	0	0	0	1.53496	1.01483	0	0	0	0.617212
chr1:65295663-65295673	chr1	65295663	65295673	0	6.70554	0	0	0	0	0	0	0	0	0	0	0	0	6.70554	5.18519	0	0	1.23457	0	0	0
chr1:65598698-65598756	chr1	65598698	65598756	14.5872	56.9266	44.6742	32.5067	36.6077	29.087	0	0	0	56.9266	0	0	0	0	17.5818	8.34461	14.1758	0	13.7255	13.3665	0	24.7482
chr1:67413167-67413184	chr1	67413167	67413184	4.31657	10.5871	3.61491	4.59064	6.01298	1.34704	4.68269	7.31858	2.41969	1.56915	0.181746	1.4446	9.86798	10.5871	2.76589	0	8.71356	8.00365	2.04948	2.84075	5.21881	3.10223
chr1:67430102-67430137	chr1	67430102	67430137	5.28257	22.9327	4.63235	22.9327	5.72694	5.89036	0	0	22.5378	0.346554	7.92681	9.24241	0	0	10.011	7.04396	0	0	3.65976	5.70076	0	0
chr1:67430144-67430188	chr1	67430144	67430188	30.3688	71.036	31.9482	34.8612	32.7569	0	34.6328	30.3541	71.036	30.3467	24.3718	14.8716	18.7345	5.00279	57.0503	67.0681	36.0222	22.0117	42.6687	42.0726	9.54063	2.02594
chr1:68162453-68162484	chr1	68162453	68162484	0	0	0	0	0	0	0	0	0	0	0	0	0	0	0	0	0	0	0	0	0	0
chr1:71078596-71078655	chr1	71078596	71078655	26.5175	61.6461	17.9829	0	5.68291	61.6461	41.1108	55.2622	27.9175	28.331	16.9337	9.07385	47.7142	45.6274	0	0	48.2724	43.8853	3.90918	0	38.3952	38.6047
chr1:75793993-75794029	chr1	75793993	75794029	2.23683	9.30758	3.01996	1.18363	2.15779	1.24946	7.52366	9.30758	0.494885	1.24204	3.77755	2.58772	0.607615	0.446218	2.33704	0.777427	1.04859	0	2.44719	3.03474	1.49354	0
chr1:76700004-76700068	chr1	76700004	76700068	30.5904	68.1948	44.6641	46.4518	46.3283	68.1948	24.948	28.7947	56.6908	54.7673	47.925	46.7206	0	13.8915	24.04	1.68733	4.63162	18.1615	19.6083	23.9111	20.3505	20.0418
chr1:76700033-76700087	chr1	76700033	76700087	26.1305	68.3188	47.7356	40.2403	47.3273	68.3188	0	0	45.8455	54.251	51.446	51.939	0	0	34.6326	22.8299	0	0	25.02	33.0232	0	0
chr1:81801718-81801778	chr1	81801718	81801778	0	36.6472	0	0.84507	0	0	0	0	0	0	36.6472	28.7439	0	36.612	0	0	0	0	0	1.2574	0	0
chr1:84574302-84574353	chr1	84574302	84574353	42.3652	61.253	51.8969	41.7972	47.7264	61.253	38.8917	52.7546	29.8986	26.7413	35.3621	48.8956	35.9815	51.4335	39.7814	37.9696	29.5821	34.2944	44.8233	43.6683	46.1613	48.3908
chr1:84682983-84682997	chr1	84682983	84682997	0.769392	4.21546	0	0	0.0824402	0	1.81818	0	0	0.686016	0	2.04082	0	0	3.20141	1.41643	4.21546	1.10619	0.3861	0.434783	0	0
chr1:85583105-85583167	chr1	85583105	85583167	28.6804	68.8002	6.86434	15.4607	33.2132	37.7053	41.0629	68.8002	22.4469	31.7832	18.9742	17.402	62.1036	32.0209	0	10.5134	41.0972	30.736	17.9468	32.6683	35.3709	17.4384
chr1:89104330-89104392	chr1	89104330	89104392	9.06047	26.4667	11.4447	0	6.87177	4.33483	11.1807	14.9248	4.84162	26.4667	15.2379	15.3756	12.6511	18.1775	0	0	3.58979	8.74422	0	0	17.248	10.12
chr1:92063406-92063424	chr1	92063406	92063424	0	37.8641	0	0	0	0	0	0	0	0	0	0	0	0	0	0	25.1462	37.8641	0	12.5	0	16
chr1:92836238-92836283	chr1	92836238	92836283	0	0	0	0	0	0	0	0	0	0	0	0	0	0	0	0	0	0	0	0	0	0
chr1:92837501-92837539	chr1	92837501	92837539	0	0	0	0	0	0	0	0	0	0	0	0	0	0	0	0	0	0	0	0	0	0
chr1:94542967-94542984	chr1	94542967	94542984	0	86.6667	12.381	86.6667	0	20	0	0	0.653595	0	0	0	0	0	0	0	0	0	0.352526	0	35.6164	0
chr1:100175075-100175103	chr1	100175075	100175103	0	100	38.1818	0	5.12821	0	64.1026	0	0	0	100	1.4218	22.549	14.565	25.2174	59.4005	45.2174	37.037	70.297	54.8387	25.4237	100
chr1:101042536-101042550	chr1	101042536	101042550	2.97034	18.8082	1.67598	2.13079	0	0	0	3.663	14.8	1.00719	4.74684	0	1.81818	0	0.333556	1.07434	6.66667	18.8082	0.841622	0	0	1.84049
chr1:101076125-101076187	chr1	101076125	101076187	1.11889	4.75703	0	4.75703	2.0719	3.95376	3.43214	0	1.07191	0	0	1.44168	0.33557	0	1.87061	0	0	2.93051	0.512659	0	0	0
chr1:101787234-101787253	chr1	101787234	101787253	0	0	0	0	0	0	0	0	0	0	0	0	0	0	0	0	0	0	0	0	0	0
chr1:108648736-108648769	chr1	108648736	108648769	0	17.4948	0	10.3424	0	17.4948	0	0	7.70278	6.7944	0	0	12.6225	8.36707	0	0	0	0	0	0	0.930997	7.82655
chr1:109214129-109214192	chr1	109214129	109214192	4.0096	28.4966	2.5997	1.80937	0.31655	0	0	0	0	0	0	0	0.913792	0	10.7835	28.4966	0.779389	0	16.6804	17.8126	0	0
chr1:109263182-109263235	chr1	109263182	109263235	3.5214	26.9041	0	0	0	0	26.9041	17.9764	0	0	0	0	0	25.5474	0	0	0	0	0	0	0	0
chr1:109270615-109270628	chr1	109270615	109270628	1.62258	8.71935	0	0	5.78512	0	1.05337	3.39651	0	0	0	1.69492	0	0	1.24777	8.71935	3.61177	2.45236	0	4.4905	0	0
chr1:109603138-109603161	chr1	109603138	109603161	16.5205	100	1.75439	20.1258	20.6434	8.19672	0	100	0	0	100	5.61798	0	0	0	15.2381	4.91803	8.44156	0.967118	0	10.5932	33.913
chr1:109657280-109657349	chr1	109657280	109657349	27.9038	54.4576	39.8923	40.3136	33.5909	54.4576	3.65899	16.2036	20.3195	48.812	28.7537	32.905	29.2889	38.7054	6.13261	21.3405	21.0042	24.7357	9.72399	36.8012	26.1712	25.2644
chr1:109758456-109758523	chr1	109758456	109758523	0	100	47.8575	35.8274	0	0	0	0	16.9329	100	30.2345	28.3706	0	0	0	100	1.14068	0	0	0	0	0
chr1:110899271-110899284	chr1	110899271	110899284	0	27.2727	0	0	0	0	6.16114	0	0.529101	25.2427	0	0	0	0	1.93079	0	0	0	0	23.9669	27.2727	0
chr1:111414903-111414971	chr1	111414903	111414971	18.2808	64.8352	29.5767	27.6331	59.9587	8.30209	12.7529	0	0	27.2969	15.8472	29.8877	0	14.1732	0	53.7525	5.83058	11.5016	0	0	4.26829	64.8352
chr1:111441268-111441337	chr1	111441268	111441337	4.48921	15.6507	15.6507	5.9913	7.82837	8.19866	0	0	14.4906	9.24672	7.59059	0.254726	0	0	3.37811	0	0	0	11.8467	5.30765	0	0
chr1:112696655-112696722	chr1	112696655	112696722	0.803495	10.4224	5.64752	10.4224	0	0	0	0	0	0	0	0	0	0	0	0	0	0	0	0	0	0
chr1:112699613-112699662	chr1	112699613	112699662	11.9301	21.5637	12.5078	8.95979	9.13207	8.70211	12.8438	9.33995	12.3801	15.7878	21.5637	18.0584	8.62335	10.1692	18.9848	12.8835	9.76607	4.90566	10.3301	12.2544	10.6002	10.8084
chr1:112700341-112700395	chr1	112700341	112700395	41.5069	49.6179	48.9332	39.8453	43.5044	42.1345	39.483	27.996	40.3063	42.7917	41.7685	48.4248	36.5083	39.0366	39.9576	41.6572	49.6179	36.2034	42.8947	37.7116	46.6528	44.7106
chr1:116401576-116401633	chr1	116401576	116401633	0	0	0	0	0	0	0	0	0	0	0	0	0	0	0	0	0	0	0	0	0	0
chr1:116525379-116525396	chr1	116525379	116525396	0.0543998	0.810811	0	0	0	0.810811	0	0	0	0.0854701	0	0.0259538	0	0	0.0218771	0	0	0	0	0	0.143885	0
chr1:145936312-145936352	chr1	145936312	145936352	0	0	0	0	0	0	0	0	0	0	0	0	0	0	0	0	0	0	0	0	0	0
chr1:145993525-145993575	chr1	145993525	145993575	3.44724	18.6788	0	0	0	1.60051	7.67691	13.1821	18.6788	12.5616	3.35539	11.1409	0	0	0	0	0	0	0.748534	0	0	0
chr1:150266093-150266151	chr1	150266093	150266151	21.1498	36.8178	9.41653	27.1297	33.7832	14.5635	30.1463	36.8178	16.198	15.5211	27.0805	1.53457	11.5496	26.4143	21.0758	20.2093	22.625	28.2576	14.724	20.6965	24.2084	21.044
chr1:150308088-150308144	chr1	150308088	150308144	14.5441	51.8931	12.4629	19.3775	25.9269	5.58691	0	0	16.3331	0	4.10537	0	14.894	0	46.1825	51.8931	7.28459	0	46.2192	40.616	0	0
chr1:150579256-150579314	chr1	150579256	150579314	10.9865	43.7517	26.9573	23.3873	19.0187	43.7517	0	0	15.8329	5.1757	31.9111	16.8726	0	0	2.4974	16.0273	0	0	1.92126	8.3416	3.68134	4.35305
chr1:150622552-150622605	chr1	150622552	150622605	73.7609	92.1293	78.4926	80.0226	64.0509	70.6472	67.7257	53.7701	92.1293	77.7195	84.9381	70.4894	65.058	80.9741	80.8013	79.4415	56.8478	58.9358	74.1823	71.8867	81.7889	85.3154
chr1:150625264-150625304	chr1	150625264	150625304	4.99175	18.5211	0	0	0	0	8.45916	4.39029	0	0	0	0	11.8729	5.45236	10.1942	6.63079	18.5211	11.8829	10.6514	1.68485	4.36179	5.73319
chr1:150965521-150965575	chr1	150965521	150965575	5.35908	23.4569	13.894	0	11.3123	23.4569	0	0	0	11.2754	8.03199	13.3392	0	10.5712	0	3.04649	0	0	0	3.50827	6.64372	2.10205
chr1:151035527-151035587	chr1	151035527	151035587	12.2883	33.4495	16.5763	0	26.7171	7.79977	0	2.41086	12.5576	10.8431	19.4239	31.4029	0	2.82429	15.517	1.85643	33.4495	21.8141	0	8.99393	23.6364	9.94339
chr1:151399602-151399627	chr1	151399602	151399627	0	0	0	0	0	0	0	0	0	0	0	0	0	0	0	0	0	0	0	0	0	0
chr1:152910765-152910794	chr1	152910765	152910794	0	0	0	0	0	0	0	0	0	0	0	0	0	0	0	0	0	0	0	0	0	0
chr1:153561520-153561549	chr1	153561520	153561549	11.663	91.4894	0	9.00592	0	0	4.72813	0	0	0	5.96026	2.30303	3.11835	0	69.6335	91.4894	0	0	17.1409	29.8814	0	0
chr1:153607304-153607349	chr1	153607304	153607349	22.6992	37.7565	34.3229	27.8125	37.7565	27.9392	12.2879	6.36831	34.1652	35.0358	26.1076	29.6035	16.1617	13.3576	24.1524	28.0802	19.9867	11.1994	20.4343	28.4811	12.366	8.36477
chr1:153607447-153607500	chr1	153607447	153607500	9.01922	24.9309	20.1556	18.3037	20.6729	7.87245	0	0	24.9309	14.8176	0	0	0	9.50027	4.92634	11.3662	0	0	15.3034	7.83203	14.3992	10.3039
chr1:153637053-153637080	chr1	153637053	153637080	0.376134	2.85714	0	1.55148	2.85714	1.27868	0.509495	0	0.435624	0	0	0.890246	0	0	0	0	0	0	0	0	0	0
chr1:153645476-153645530	chr1	153645476	153645530	36.9042	74.5356	38.9477	19.5753	5.3122	18.1102	66.9744	74.5356	28.7045	35.2045	22.5626	24.8959	52.4164	50.7613	32.4105	30.3274	53.4384	54.5866	23.6822	13.5238	46.2752	45.84
chr1:153662359-153662420	chr1	153662359	153662420	11.4169	25.4955	9.8523	14.1461	19.4115	6.89469	0	0	6.90168	9.98216	9.6847	16.1374	25.4955	19.4849	8.38045	6.29235	9.38374	7.79982	11.4144	14.7254	18.2512	14.1006
chr1:153693379-153693424	chr1	153693379	153693424	0	31.746	0	0	31.746	0	0	0	0	0	0	0	0	0	0	0	0	0	0	4.79705	0	0
chr1:154273877-154273934	chr1	154273877	154273934	0.413252	5.6637	0	0	0	0	0	0	5.6637	2.60134	0	0	0	0	0	0	0	0	0	0	0	0
chr1:154583096-154583139	chr1	154583096	154583139	0.35249	3.70221	0	0	0	0	0	0	0	0	0	0	0	3.34758	0	0	0	0	0	0	0	3.70221
chr1:154607752-154607763	chr1	154607752	154607763	1.1531	6.1863	1.73129	0.489948	0.243309	0.0440917	0.0687285	2.06551	1.69492	0.641095	0	0.134499	0	2.23909	0.727651	0	4.93097	6.1863	0.738656	0.143968	0.706456	0.275634
chr1:154957750-154957796	chr1	154957750	154957796	3.79375	25.7205	12.8819	0	0	8.4801	3.14894	10.0257	0	1.95561	0	0	0.271303	0	3.48263	1.25849	25.7205	8.26011	0	0	0	0.389671
chr1:154976809-154976818	chr1	154976809	154976818	0.417917	1.84233	0.122249	0	0	0	0.0178795	0.120409	1.30301	0.140296	0.642055	0	0	0.773481	0.0894454	0.102312	0.771084	1.84233	0.0331236	0.475867	0.229885	1.69492
chr1:155085170-155085181	chr1	155085170	155085181	18.1521	46.2366	27.027	40.6593	44.7368	46.2366	5.67341	14.2534	41.9355	16.3366	23.2323	26.7399	8.16327	11.1111	15	0	8.98204	9.67742	4.15094	19.1257	0	0
chr1:155138099-155138164	chr1	155138099	155138164	35.508	55.9669	48.1789	30.8639	32.5799	30.973	46.1941	55.9669	28.8677	27.3161	30.9694	34.1573	49.6955	30.2128	27.6587	30.4016	40.7774	45.1596	27.8245	29.4606	33.9772	28.925
chr1:155138099-155138161	chr1	155138099	155138161	33.7287	52.0248	46.1219	29.3858	30.9994	29.823	42.921	52.0248	28.1768	26.2196	29.754	32.8703	47.6523	27.6238	27.0013	29.6504	37.521	42.3509	26.708	28.1349	32.1537	27.4813
chr1:155256715-155256773	chr1	155256715	155256773	15.0065	43.0798	43.0798	28.6483	42.2312	8.29087	28.4677	28.6625	0	0	19.3286	20.3468	5.67026	0	12.9384	5.53606	3.21884	5.11633	23.9066	24.688	0	0
chr1:155310116-155310182	chr1	155310116	155310182	0	0	0	0	0	0	0	0	0	0	0	0	0	0	0	0	0	0	0	0	0	0
chr1:155310143-155310182	chr1	155310143	155310182	0.221608	3.7246	0	0	0	0	0	0	3.7246	0	0.70755	0	0	0	0	0	0	0	0	0	0	0
chr1:155310158-155310179	chr1	155310158	155310179	0.539882	5.9272	0	0	0	0	0.680572	0	5.9272	3.44007	0.749805	0	0	0	0	0	0	0	0	0	0	0
chr1:155319689-155319748	chr1	155319689	155319748	19.0019	23.8547	16.5682	19.0339	16.2805	23.6707	15.6447	14.422	21.3082	18.2753	23.7656	22.8636	14.0772	16.7669	17.7522	19.1434	18.097	17.0111	23.8547	18.1677	21.2318	22.1027
chr1:155660490-155660516	chr1	155660490	155660516	0.679848	9.28629	0	0	0	4.31068	0	0	9.28629	0	0	0	0	0	0	0	0	0	0	0	0	0
chr1:155726020-155726087	chr1	155726020	155726087	7.01681	20.0228	9.36255	10.2056	9.29401	20.0228	0	0	8.8217	8.30943	11.9807	11.1807	0.242989	0	14.2722	17.291	1.12275	0	9.13084	8.05482	0	1.04415
chr1:156137029-156137092	chr1	156137029	156137092	29.5794	36.5461	34.5859	22.5236	21.3686	20.6281	31.757	23.3716	36.5461	28.7158	28.8887	29.1203	32.2074	29.591	33.2925	35.2655	35.9621	24.398	34.4568	28.7958	29.827	30.2858
chr1:156336311-156336347	chr1	156336311	156336347	0.0675556	0.285507	0.267146	0	0.177546	0.0237812	0.203816	0.285507	0	0	0	0	0	0.00698317	0	0	0	0	0.244641	0	0.141692	0
chr1:156378384-156378447	chr1	156378384	156378447	0	100	0	100	0	0	6.57382	0	0	0	8.31672	9.48822	0	0	0	0	0	0	0	0	0	0
chr1:156671888-156671953	chr1	156671888	156671953	0	38.9363	0	0	0	0	0	0	0	38.9363	0	0	0	0	3.05905	0	4.37478	0	0	0	0	0
chr1:156742463-156742474	chr1	156742463	156742474	0.0173806	0.347612	0	0	0	0	0	0	0	0	0	0	0	0.347612	0	0	0	0	0	0	0	0
chr1:156787040-156787084	chr1	156787040	156787084	1.91479	13.8073	0	0	0	0	13.8073	9.26052	0	0	0	0	0	3.30085	0	0	0	0	0	0	3.83556	8.09157
chr1:157073991-157074039	chr1	157073991	157074039	64.9639	100	47.2378	47.5223	85.9275	100	46.1628	70.4328	92.4941	80.9132	81.0831	87.0661	0	91.3043	74.9555	79.9725	16.5823	22.1871	72.4219	39.6504	96.8338	66.5301
chr1:160214688-160214721	chr1	160214688	160214721	17.9616	40.7957	0	7.23467	0	25.3422	34.5844	18.0947	40.7957	14.5925	4.7099	11.1222	28.5643	36.8956	21.0762	5.41063	12.8714	35.6647	0	0	28.8977	33.3759
chr1:160289217-160289228	chr1	160289217	160289228	0	0	0	0	0	0	0	0	0	0	0	0	0	0	0	0	0	0	0	0	0	0
chr1:160997949-160997993	chr1	160997949	160997993	28.4896	52.9875	10.3899	29.5901	0	14.0741	42.1353	41.422	36.712	20.3949	18.6289	28.152	31.0418	23.371	39.0809	46.1432	23.0054	24.0187	52.9875	49.9887	0	38.6555
chr1:161100703-161100729	chr1	161100703	161100729	4.36034	16.522	0	0.749085	0	4.13064	13.188	10.6428	0	0	0	0	1.36931	6.97009	0.925641	9.50653	8.11742	16.522	7.80794	3.7052	0	3.57221
chr1:161158728-161158780	chr1	161158728	161158780	25.0691	43.9238	31.3224	24.1457	17.6778	34.5349	19.699	0	43.9238	37.4622	38.9103	30.5954	5.24355	26.1177	17.8978	20.6654	34.5394	37.1729	0.443042	10.8594	34.4105	35.7601
chr1:161958523-161958568	chr1	161958523	161958568	1.00939	9.01176	0	0	0	0	0	0	0	0	0	2.53339	9.01176	0	0	8.64256	0	0	0	0	0	0
chr1:162526336-162526378	chr1	162526336	162526378	0.640266	12.8053	0	0	0	0	12.8053	0	0	0	0	0	0	0	0	0	0	0	0	0	0	0
chr1:164850904-164850930	chr1	164850904	164850930	0	100	12.0973	11.4555	9.08282	6.20826	9.13694	11.5084	24.4892	6.04661	100	0	0	0	0	0	19.666	14.9886	0	0	11.3223	7.39561
chr1:167790314-167790351	chr1	167790314	167790351	1.4869	17.3183	0	0	0	0	0	0	0	0	0	0	0	17.3183	0	0	0	0	0	0	10.6149	1.8048
chr1:169541540-169541583	chr1	169541540	169541583	0	59.1549	13.0621	0	0	0	0	0	0	0	11.938	11.2056	0	0	0	0	59.1549	0	0	0	0	0
chr1:171488019-171488061	chr1	171488019	171488061	0.633366	5.51897	0	0	0	0.170164	0	0	0	0.70817	5.51897	1.64706	0	2.22501	0.306648	0.373599	0	1.26146	0	0	0	0.456242
chr1:171592101-171592134	chr1	171592101	171592134	16.848	36.634	20.5992	15.5197	36.634	27.041	8.86124	6.98776	4.45691	0	1.65068	16.3853	22.9695	0.624389	24.5378	33.0055	28.1042	19.2496	12.9012	17.4781	19.214	20.7405
chr1:171592103-171592134	chr1	171592103	171592134	15.4011	35.0337	18.1197	14.0188	35.0337	25.0379	7.821	6.30884	3.6679	0	0.787935	14.9479	21.1055	0.0482005	22.88	30.7482	26.012	17.7452	10.9293	16.0282	17.8301	18.9513
chr1:173481706-173481771	chr1	173481706	173481771	0.659325	3.84358	0.848817	1.01972	0.101206	0.0800845	0	0	3.84358	0.555874	2.04321	3.32086	0	0	0.399382	0	0	0	0.635122	0.338644	0	0
chr1:174965218-174965233	chr1	174965218	174965233	2.10785	21.8045	0	0	0	0	1.03321	0	0	5.26316	0	21.8045	3.10559	1.02096	0	1.90217	0	0	0	3.10559	1.76991	3.15186
chr1:179116203-179116214	chr1	179116203	179116214	0.723027	10	0	0.383142	0	0	0	10	0	0	0	0	0.257381	0.038134	0	2.88066	0	0	0.878735	0	0.0224871	0
chr1:179358495-179358519	chr1	179358495	179358519	7.89939	62.7907	0	0	0	0	0	62.7907	0	0.71462	10.7089	0	14.8265	19.3606	0	27.2515	2.08817	0	10.628	9.61887	0	0
chr1:183023830-183023871	chr1	183023830	183023871	0	100	0	0.0361598	0	0	1.62522	5.96915	2.97952	28.1339	8.80066	0.425927	0	0	100	0	0	11.1715	10.047	0	0	0.259561
chr1:183224908-183224963	chr1	183224908	183224963	0	0	0	0	0	0	0	0	0	0	0	0	0	0	0	0	0	0	0	0	0	0
chr1:184792536-184792572	chr1	184792536	184792572	0	68.75	0	0	0	12.0966	0	0	32.3636	7.12934	0	0	25.8993	68.75	0	14.1777	0	0	0	8.89594	3.78319	15.9083
chr1:192247876-192247911	chr1	192247876	192247911	5.02976	31.9728	0	0	0	0	31.9728	12.8645	0	0	0	0	18.1661	2.23946	0	0	17.4189	13.6896	4.24385	0	0	0
chr1:193016304-193016339	chr1	193016304	193016339	0.40724	5.20607	0	0	0	0	0	5.20607	0	0	0	0	0	0.0175654	0	0	2.92117	0	0	0	0	0
chr1:198264373-198264397	chr1	198264373	198264397	0.0965414	0.577872	0.178891	0.116414	0	0	0	0	0	0.132575	0	0	0	0.337085	0.577872	0	0.325829	0	0	0.262161	0	0
chr1:198291495-198291513	chr1	198291495	198291513	0.143426	0.787402	0.0715308	0.0852251	0	0	0.787402	0	0	0.0193733	0	0	0	0.170403	0.15758	0.609869	0.0781616	0.559122	0.233501	0	0.096351	0
chr1:200669913-200669922	chr1	200669913	200669922	0	100	9.73451	16.4835	16.1905	5.35714	0	6.25	20	0	0	18.5714	0.36452	7.56303	0	6.14525	0	0	0	100	0	0
chr1:201468524-201468565	chr1	201468524	201468565	0	11.989	0	0	0	0	0	0	0.939227	0	0	0	0	3.04573	0	0	0	1.81201	0	0	11.3662	11.989
chr1:201483741-201483773	chr1	201483741	201483773	0	0	0	0	0	0	0	0	0	0	0	0	0	0	0	0	0	0	0	0	0	0
chr1:201483748-201483773	chr1	201483748	201483773	0	0	0	0	0	0	0	0	0	0	0	0	0	0	0	0	0	0	0	0	0	0
chr1:202171602-202171653	chr1	202171602	202171653	0	18.0503	0	0	0	0	0	2.07715	0	0	0	0	0	0	18.0503	0	0	0	0	0	0	0
chr1:202773054-202773117	chr1	202773054	202773117	24.2074	38.7986	18.5424	30.8623	29.7694	25.1029	17.2229	11.3183	38.7986	21.422	25.8258	11.483	17.7015	36.134	32.2922	20.1937	27.5963	16.2072	19.3432	23.4314	34.1386	26.7617
chr1:203039024-203039055	chr1	203039024	203039055	46.8676	100	42.069	100	28.2443	7.0615	57.6772	75.2999	0	100	53.5394	41.0415	47.0757	46.861	33.8603	48.1781	100	78.6667	29.1339	19.1983	0	29.4461
chr1:203307825-203307868	chr1	203307825	203307868	0	0	0	0	0	0	0	0	0	0	0	0	0	0	0	0	0	0	0	0	0	0
chr1:203707165-203707188	chr1	203707165	203707188	5.43455	20.3064	0	0	0	0	9.57309	14.2857	0	0	0	3.44994	20.3064	19.8471	3.56451	10.991	5.00343	9.05554	4.30777	4.84008	1.75966	1.70682
chr1:203795651-203795660	chr1	203795651	203795660	2.04655	22.3415	0	0	0	0	0	0	0	0	0	0	0	0	0	0	22.3415	18.5895	0	0	0	0
chr1:205532252-205532302	chr1	205532252	205532302	19.6866	62.5	1.03093	47.7314	13.6364	0	38.4764	37.2601	0	27.4627	21.2936	27.1294	4.61759	7.02631	0	62.5	31.2306	36.6378	0	0	0	37.6987
chr1:205743069-205743079	chr1	205743069	205743079	0.0699406	0.44159	0.0274449	0	0	0	0.223714	0	0.44159	0.13113	0.154083	0.234663	0	0.0425779	0.0301187	0	0.0499182	0	0	0.0635728	0	0
chr1:205750016-205750071	chr1	205750016	205750071	85.2548	92.5284	90.9287	89.4537	80.5221	89.1909	83.2469	68.1442	89.8619	83.8095	84.016	77.3889	76.8684	86.5302	92.5284	91.0124	92.0186	92.1965	82.2068	78.0218	87.5981	89.552
chr1:205790725-205790772	chr1	205790725	205790772	27.5224	54.7519	28.9063	24.8609	35.2712	47.1682	23.9017	27.7537	54.7519	19.2206	14.0206	22.2719	19.1266	33.9016	22.722	15.9176	30.3223	34.8616	15.3846	20.1872	28.204	31.6926
chr1:205978145-205978171	chr1	205978145	205978171	0	100	0	0	5.38765	3.38164	0	0	100	0	0	0	0	0	0	0	0	44.8276	0	0	7.45981	8.7886
chr1:206584884-206584899	chr1	206584884	206584899	1.27339	4.55408	0	1.62338	0.923077	0.952381	2.7027	0	3.2882	1.25413	4.29448	2.90456	0	0	0.234779	0	0	2.32558	0.410397	4.55408	0	0
chr1:206733884-206733950	chr1	206733884	206733950	1.28287	25.2239	0	0	0	0	0.433494	25.2239	0	0	0	0	0	0	0	0	0	0	0	0	0	0
chr1:207094527-207094575	chr1	207094527	207094575	0	0	0	0	0	0	0	0	0	0	0	0	0	0	0	0	0	0	0	0	0	0
chr1:207357457-207357511	chr1	207357457	207357511	0.143526	1.35551	0	0.181835	0.15417	0	0.077821	0	0	0	0	0.143308	0	0.0483994	0.176562	0	0	0	0.618174	1.35551	0	0.114728
chr1:209805127-209805137	chr1	209805127	209805137	0	0.82443	0	0	0	0	0	0	0	0	0	0	0	0	0	0	0	0	0.82443	0.196589	0	0
chr1:214343262-214343305	chr1	214343262	214343305	0	100	24.0741	26.7857	0	6.5666	7.02948	0	15.5056	0	0	0	0	3.52941	100	0	0	0	0	9.28196	9.14634	100
chr1:225781266-225781275	chr1	225781266	225781275	1.52256	6.97085	3.89016	0.655308	0	0	4.69799	5.4326	0.627178	0	4.54545	0	0.817439	0	0	0.487805	6.97085	0.14556	0	0.242131	0.904159	1.03448
chr1:225854142-225854151	chr1	225854142	225854151	0.585745	2.7027	0.205339	0	0.27137	0	0	0.040568	1.75439	0	1.25114	0.516849	0	2.7027	2.54065	0.729927	0.89172	0.810235	0	0	0	0
chr1:225984151-225984198	chr1	225984151	225984198	3.15196	19.2028	19.2028	0	0	0	0	0	3.51773	0	8.67303	2.52231	0	0	11.5485	12.3535	0	0	5.22146	0	0	0
chr1:226991801-226991810	chr1	226991801	226991810	1.59823	11.9901	0	0	5.78173	11.9901	0	0	2.19224	0.78534	1.06667	2.51572	0	0	0	0	1.4531	4.30504	0	0	0	1.87467
chr1:228098191-228098211	chr1	228098191	228098211	0.943747	5.70071	0	0	0.0638259	2.85566	0.559885	0	1.97994	0.870509	1.24788	0	0	5.70071	0	0	0	3.31599	0	0	2.22801	0.0525285
chr1:228147422-228147469	chr1	228147422	228147469	0	0	0	0	0	0	0	0	0	0	0	0	0	0	0	0	0	0	0	0	0	0
chr1:228147545-228147614	chr1	228147545	228147614	41.696	75.0525	33.1304	29.3914	35.0351	52.4144	20.9052	11.3989	75.0525	51.4385	45.5298	38.4086	40.1861	51.1368	56.3431	47.3679	49.0199	34.578	44.6841	32.5547	43.0314	42.3123
chr1:228147549-228147617	chr1	228147549	228147617	39.5068	73.2139	30.2861	26.704	32.5242	49.6498	20.0197	11.1614	73.2139	48.5909	43.0559	35.9188	38.9812	49.3203	53.6977	44.3756	46.3608	32.6813	41.9635	30.1558	40.9932	40.4828
chr1:229304309-229304359	chr1	229304309	229304359	0.195862	3.91211	0	0	0	0	0	0	0	0	0	0	0	0.00513426	0	0	0	0	3.91211	0	0	0
chr1:229634974-229635018	chr1	229634974	229635018	2.25724	23.1447	0	0	0	6.16622	0	0	0	8.78877	23.1447	0	0.132567	0	0	0	6.91266	0	0	0	0	0
chr1:230111247-230111268	chr1	230111247	230111268	6.55163	41.4141	12.0482	0	0	0	0	0	19.708	0	0	0	0	0	0	41.4141	0	0	32.8622	25	0	0
chr1:230702874-230702928	chr1	230702874	230702928	0	100	62.8319	50.1639	0	24.8424	0	100	20.2186	16.1512	4.51857	0	0	4.73287	0	0	0	0	0	0	0	17.1129
chr1:230837264-230837329	chr1	230837264	230837329	16.2159	43.9336	1.81074	0	0	0	37.1503	15.1914	17.1285	1.29809	0	0	43.9336	37.3824	32.8507	25.4717	26.0331	31.1276	16.1321	0	18.4802	20.3266
chr1:230839767-230839808	chr1	230839767	230839808	12.3609	44.2819	31.197	4.57826	23.5024	44.2819	0	14.6314	0	24.158	17.3664	38.1739	3.10855	0	4.01017	20.3865	0	0	7.04418	14.7794	0	0
chr1:230936963-230936976	chr1	230936963	230936976	1.06985	8.32685	1.21212	0	0	0.608167	0	0	0	2.413	0.978474	3.97946	0	0	0.657895	0.904159	1.92171	8.32685	0	0	0.395257	0
chr1:234356788-234356823	chr1	234356788	234356823	0	4.34783	3.15789	0	0	0	0	0	0	0	1.40845	4.34783	0	0	0	0	0	0	0	0	0	0
chr1:235461329-235461390	chr1	235461329	235461390	0.726818	5.55556	0.352344	0.0257312	0	0	1.50791	5.55556	0.0953402	0	2.15119	1.82146	0	0.0501836	0.951743	1.30734	0	0.148091	0.448961	0.120517	0	0
chr1:236545296-236545305	chr1	236545296	236545305	4.89692	35.6083	2.86697	0.931099	0.0870322	0	7.66823	0	35.5649	35.6083	0.664452	0.882629	0.492611	0.202748	1.55119	2.43694	3.25945	3.39483	0.675676	0.440205	0.773196	0.438005
chr1:236902580-236902593	chr1	236902580	236902593	0.472475	2.86624	0	2.39562	0.19685	0	2.86624	0	0	0	0.995475	0	0	0	2.55958	0.43573	0	0	0	0	0	0
chr1:242164726-242164739	chr1	242164726	242164739	0	21.4286	0	7.173	0	0	0	20	0	0	0	0	0	0	0	0	21.4286	0	0	0	0	0
chr1:243502765-243502826	chr1	243502765	243502826	5.87489	51.9737	0	0	0	0	1.49906	7.22607	27.1605	0	0	0	0	0	51.9737	0	29.6386	0	0	0	0	0
chr1:244428434-244428470	chr1	244428434	244428470	0.114586	1.29105	0.00902609	0	0	1.29105	0	0	0	0	0.991639	0	0	0	0	0	0	0	0	0	0	0
chr1:244853814-244853866	chr1	244853814	244853866	8.51376	29.0405	6.3388	0	0	24.6	10.408	0	7.43342	17.8897	29.0405	12.0603	0	2.02051	11.8102	23.3265	0	0	6.27125	19.0761	0	0
chr1:244853917-244853952	chr1	244853917	244853952	1.27825	11.7939	0	0	0	0	0	0	0	0	0	0	7.36236	0	0	0	6.4088	11.7939	0	0	0	0
chr1:244863933-244863974	chr1	244863933	244863974	18.6322	55.9846	1.05236	0	3.23355	39.5535	11.1201	8.46082	55.9846	7.34716	7.11249	4.00106	12.7609	39.5454	11.2248	14.4261	53.2301	44.9526	0.934425	1.23467	31.0314	25.4375
chr1:246555366-246555377	chr1	246555366	246555377	0.837647	8.60215	0	0.582147	1.75439	0	0	8.60215	0	0	0.590164	2.14225	0	0	0.683132	1.06051	0	0	0	1.3382	0	0
chr1:246658744-246658765	chr1	246658744	246658765	0.922016	10.9195	0	0	0.694698	3.11042	0	0	1.20573	0	10.9195	0	0	0	0	0	0	1.54062	0.727651	0	0	0.241673
chr1:247153797-247153809	chr1	247153797	247153809	3.87145	36	0	0	36	0	3.7037	17.603	0	0	0	13.5802	0	0	0	0	0	0	0	0	0	6.54206
chr1:247191439-247191472	chr1	247191439	247191472	0.690588	3.18471	0.645161	0.160449	0	0.239644	0	1.71709	2.55336	0.441755	0	0	0	1.05388	0	1.14112	0.929894	0	1.20643	0.538255	0	3.18471
chr1:247191798-247191824	chr1	247191798	247191824	0.524791	2.49736	0	0.323625	0	0	1.40202	1.03093	2.49736	0.397519	0	0.552486	0	0	1.34009	1.85593	0	0.452161	0.643696	0	0	0
chr1:248811458-248811486	chr1	248811458	248811486	15.2319	31.0134	8.67564	6.79353	10.6272	30.8059	14.7532	28.1345	31.0134	16.3442	23.7	26.4425	25.1072	13.5844	0	4.50792	16.097	22.1156	0	0	14.0334	11.9031
chr1:248815432-248815481	chr1	248815432	248815481	0.985823	5.45073	0	0	0.438474	0	2.08991	0	5.45073	0.186012	0.109743	2.44094	0	0.46901	1.699	0	3.21311	0.4792	0	0	1.43025	1.71006
chr1:248847666-248847719	chr1	248847666	248847719	3.53584	24.7902	0	0	0	24.7902	0	0	23.6647	0	0	0	0	0	11.6879	0	0	10.574	0	0	0	0
chr10:3111191-3111225	chr10	3111191	3111225	0.301778	2.00296	0	0.594254	0.209928	0	0.176351	0.43105	0.704798	2.00296	0	0	0	1.0531	0	0.190569	0.576679	0	0	0.0958669	0	0
chr10:3120395-3120404	chr10	3120395	3120404	0.602909	5.45455	0.877085	1.01611	0.280374	0.148454	0.0669195	0.075815	1.09152	0	5.45455	0	0.0985383	0.814332	0	0	0.938357	0.299273	0.0618429	0.0734322	0.104822	0.656758
chr10:3136888-3136920	chr10	3136888	3136920	0	42.4615	9.50872	5.91472	6.94789	0	0	13.7577	0	3.0303	0	0	5.33333	0	0	5.95611	0	42.4615	0	11.3325	2.04082	15.9218
chr10:3143502-3143545	chr10	3143502	3143545	21.786	30.4237	30.4237	17.9848	30.2876	22.4577	24.2641	15.5898	23.5744	26.9722	18.3078	23.7021	22.506	13.7134	30.1996	20.8642	19.8813	15.212	20.1179	19.5807	17.397	22.6845
chr10:4977789-4977814	chr10	4977789	4977814	3.0602	30.9168	0	0	0	0	7.67656	30.9168	0	0	0	0	0	0	0	5.20709	0	0	0	0	8.66863	8.7349
chr10:4999430-4999485	chr10	4999430	4999485	1.13333	12.9032	0.604535	0.460783	0	12.9032	0	0	0	0	0	1.08433	0	0	2.79841	0	0	2.64233	0.377822	0.444129	0.701083	0.649943
chr10:5481765-5481775	chr10	5481765	5481775	0	100	0	0	0	0	100	0	0	0	0	0	0	0	32	15.1242	0	0	0	0	0	0
chr10:11463219-11463248	chr10	11463219	11463248	0.77907	11.4068	0	0	0	2.65739	11.4068	0	1.51724	0	0	0	0	0	0	0	0	0	0	0	0	0
chr10:11893208-11893250	chr10	11893208	11893250	0	100	0	0	0	0	0	0	0	0	0	0	0	0	13.9973	5.82416	0	0	0	0	100	0
chr10:12830826-12830849	chr10	12830826	12830849	0	77.0492	14.6601	15.7759	0	25.9259	3.07942	20.6444	23.6641	20.6874	0	0	23.9756	0	0	0	20.2391	33.7539	26.1905	9.60452	77.0492	5.32544
chr10:14519697-14519766	chr10	14519697	14519766	13.0332	67.6301	0	4.07802	14.0161	20.7741	12.7818	14.351	0	0	0	12.1062	0	13.374	67.6301	47.3214	23.3037	12.5606	0	0	11.5723	6.79476
chr10:17229540-17229575	chr10	17229540	17229575	0	51.5152	0	0	0	0	0	0	0	0	51.5152	0	0	0	0	0	0	0	0	0	0	0
chr10:17234735-17234790	chr10	17234735	17234790	0	5.79848	0	0	0	0	0	0	0	0	0	0	0	0	0	0	5.79848	0	0	0	0	0
chr10:22318863-22318924	chr10	22318863	22318924	14.5828	25.2935	2.30693	13.9901	4.2186	8.36456	19.1211	18.1818	15.4478	7.93436	14.7238	16.8663	22.0132	23.3303	12.6085	9.71998	17.6217	25.2935	9.10533	9.63117	20.6147	20.5633
chr10:32055904-32055939	chr10	32055904	32055939	8.04802	24.8432	24.8432	15.6812	23.0753	11.1495	0	0	16.8879	16.0704	12.4256	18.207	0	0	7.75303	2.03233	0	0	8.05027	4.78466	0	0
chr10:33213505-33213555	chr10	33213505	33213555	0	57.0453	20.7417	0	4.01148	18.6586	24.3031	57.0453	0	14.6698	24.6605	37.8222	24.774	7.9714	0	0	22.0053	16.4139	22.0215	25.041	4.73573	7.31317
chr10:42602802-42602851	chr10	42602802	42602851	0.295498	1.94715	0.319675	0.873617	1.20556	0	0	0	0	0.754054	0.0948947	0	0	1.94715	0	0	0	0	0	0.715015	0	0
chr10:43386712-43386734	chr10	43386712	43386734	6.19174	51.7593	0	0	0	25.3487	0	0	51.7593	7.6158	0	0	0	8.51109	2.26018	4.92786	12.804	8.7596	0	0	0.129359	1.71888
chr10:44976665-44976696	chr10	44976665	44976696	12.1193	48	8.62832	24.7458	26.0512	18.2803	7.8942	6.79495	36.1702	0	2.26641	5.38583	2.69142	0.373074	0	0	48	0	4.82115	26.2206	14.7892	9.27339
chr10:45456324-45456342	chr10	45456324	45456342	17.9549	39.5257	17.762	13.0202	16.5764	11.9022	36.8563	39.5257	19.3271	5.46635	11.8697	10.6144	21.1385	18.5396	9.58303	16.0157	0	18.2592	23.573	16.1809	24.6012	28.2868
chr10:49470911-49470974	chr10	49470911	49470974	6.23326	24.1922	24.1922	10.2714	12.2753	17.0161	0	0.813008	9.16582	9.05916	0.0705716	0.875	0	3.44027	9.47537	1.5459	5.13235	0	3.19315	9.07497	0	9.06468
chr10:49989037-49989080	chr10	49989037	49989080	3.91814	17.2907	7.17725	2.10692	12.9493	17.2907	0	0	4.0644	4.78661	0	0	0	0	2.48816	4.2263	0.0273149	1.90159	9.09091	12.2533	0	0
chr10:52454764-52454831	chr10	52454764	52454831	0	77.4194	14.4895	22.8366	4.87805	37.5	0	0	22.8628	77.4194	49.2848	5.23526	0	0	0	0	10.5323	7.51108	22.9014	25.3655	0	0
chr10:60792054-60792122	chr10	60792054	60792122	23.9831	37.174	22.9377	19.7238	10.7853	18.5185	24.4836	11.4242	23.2362	25.879	28.0572	17.1959	27.4131	22.3313	29.5097	37.174	24.9892	27.9173	30.0969	22.8775	28.5008	26.6101
chr10:62092696-62092746	chr10	62092696	62092746	0	33.871	25.0253	0	8.93284	30.1525	33.871	0	32.6123	7.88002	17.9523	20.2424	0	27.7263	22.1406	0	14.7644	29.4015	14.2761	2.69188	22.9992	25.8302
chr10:63208488-63208553	chr10	63208488	63208553	3.91845	18.3198	0	0	0	0	13.3348	8.67655	0	0	0	0	7.36675	13.1295	0	0	18.3198	8.3416	0	0	9.20001	0
chr10:64170111-64170171	chr10	64170111	64170171	6.1669	35.5863	0	14.0964	0	0	35.5863	0	0	0	4.22721	0	0	0	2.02258	0	9.49084	21.4055	0	0	35.068	1.44128
chr10:67958373-67958385	chr10	67958373	67958385	0.100765	0.594648	0.0394374	0.115141	0	0	0.36452	0	0	0.0984252	0	0.221729	0	0.594648	0.298507	0.154083	0	0	0.128802	0	0	0
chr10:69633134-69633179	chr10	69633134	69633179	3.73257	21.2202	8.49783	0	10.725	0	0	0	0	6.20426	0	0	0	0	2.56358	5.49141	0	0	6.13372	13.8154	0	21.2202
chr10:70213498-70213545	chr10	70213498	70213545	2.84287	13.4537	13.4537	0	10.7547	12.5169	0	0	1.02664	6.89479	2.81645	9.39425	0	0	0	0	0	0	0	0	0	0
chr10:70879081-70879094	chr10	70879081	70879094	8.99683	25.2605	9.8227	7.40059	14.1055	13.2734	5.92885	11.2027	3.77104	7.26242	7.27605	15.9292	1.84709	1.24665	23.5908	3.13901	7.86562	3.56078	15.4428	25.2605	1.77578	0.235124
chr10:71770445-71770459	chr10	71770445	71770459	0	100	0.771513	0.887436	1.92458	0.597015	0	0	1.11111	0	0	0	0.46736	0.314663	0	0	100	0	0	0	0	0.0743494
chr10:72061005-72061059	chr10	72061005	72061059	0	91.7647	0	0	0	34.8837	20.2646	12.7423	0	12.8527	0	1.58073	34.1865	91.7647	0	66.1017	19.0798	35.1931	0	0	71.7949	0
chr10:72275832-72275899	chr10	72275832	72275899	0	0	0	0	0	0	0	0	0	0	0	0	0	0	0	0	0	0	0	0	0	0
chr10:73398238-73398288	chr10	73398238	73398288	4.10557	33.6148	0	0	0	0	0	0	0	0	0	0	5.06661	3.17262	17.3538	20.2884	0	0	33.6148	0	0	2.61505
chr10:73743272-73743325	chr10	73743272	73743325	1.61831	7.49499	0.42364	0.224826	1.80111	6.88138	0	0	0	0	5.32189	1.46202	0	0	3.08284	5.67345	0	0	0	7.49499	0	0
chr10:73769366-73769413	chr10	73769366	73769413	4.57869	26.2482	0	0	0	0	26.2482	22.4006	0	0	0	0	13.2976	1.08236	0	0	5.50958	12.2771	10.7584	0	0	0
chr10:74094303-74094359	chr10	74094303	74094359	0.546951	10.939	0	0	0	10.939	0	0	0	0	0	0	0	0	0	0	0	0	0	0	0	0
chr10:74118992-74119024	chr10	74118992	74119024	3.8081	24.9992	0	0	0	0	8.33155	7.71584	24.9992	0	0	0	2.34296	11.9864	0	0	0	0	9.69078	0	4.93077	6.16436
chr10:75234993-75235059	chr10	75234993	75235059	27.8038	61.8331	43.5034	26.5226	43.9459	30.0458	9.47101	4.67565	61.8331	20.8862	37.3841	10.2204	18.9826	0	44.2844	36.7077	27.5862	26.3072	39.7321	30.267	24.5357	19.1854
chr10:76822469-76822496	chr10	76822469	76822496	0	19.2002	0	0	0	0	17.4493	19.2002	0	0	0	0	0	0	0	0	0	0	0	0	0	0
chr10:79353846-79353915	chr10	79353846	79353915	20.204	49.8143	0	0	0	25.1089	29.9493	44.3574	7.87333	6.25299	11.233	5.14466	45.0677	48.1651	0	0	41.876	44.1311	0	0	45.1057	49.8143
chr10:79377894-79377904	chr10	79377894	79377904	0	3.0303	0	0	0	0	0	0	0	0	0	3.0303	0	0	0	0	0	0	0	0	0	0
chr10:80168180-80168220	chr10	80168180	80168220	0.186217	1.20978	0	0.12014	0	0	0.153677	0	0.470784	0	0	0	0.0913242	0.332394	0.20202	0.566943	1.20978	0.528734	0	0	0	0.0485506
chr10:84150204-84150215	chr10	84150204	84150215	0.682854	5.67094	0	0	0	0	0.100435	2.84733	0	0	0	0	0	0	1.85511	5.67094	1.10945	0	1.71865	0.355164	0	0
chr10:86751634-86751653	chr10	86751634	86751653	0	100	36.6667	8.10811	100	0	0	12.892	11.0482	11.2745	0	0	100	7.57576	39.4495	43.8596	0	7.14286	0	0	0	12.8205
chr10:88968399-88968411	chr10	88968399	88968411	0	0.552486	0	0	0.492611	0	0	0	0	0	0	0	0	0	0	0	0.552486	0	0	0	0	0
chr10:90918091-90918101	chr10	90918091	90918101	0	3.25581	0	1.33681	3.25581	0	0	0	0	0	0.1321	0.610094	0	0.0204983	0	0	0.708383	0.246914	0	0	0	0
chr10:91807280-91807298	chr10	91807280	91807298	21.3372	38.707	30.842	24.1228	38.707	30.5631	29.6167	30.2114	13.1893	29.41	28.7504	25.4882	14.149	7.40266	23.7372	19.0852	22.0656	17.9842	13.5986	27.8204	0	0
chr10:95656658-95656678	chr10	95656658	95656678	13.8169	37.394	11.2715	4.5005	0	19.9139	0	0	19.2848	37.394	27.698	27.5235	11.7322	16.2214	12.2166	16.2275	7.7239	7.19429	16.1024	20.1608	12.0945	9.07798
chr10:96521817-96521884	chr10	96521817	96521884	13.1161	48.0781	6.1058	0	0	25.3502	47.3955	48.0781	2.14573	18.9819	8.7976	17.6009	22.0295	14.5678	0	2.08002	8.54489	0	0	0	20.4147	20.2286
chr10:96586875-96586890	chr10	96586875	96586890	13.0133	42.0054	17.2333	5.41872	14.5689	12.1631	0	0.749548	2.99728	6.22287	4.18006	29.3023	1.57791	0	39.1509	42.0054	0	6.51649	30.0744	28.5266	10.2353	9.34343
chr10:96750303-96750365	chr10	96750303	96750365	0	0	0	0	0	0	0	0	0	0	0	0	0	0	0	0	0	0	0	0	0	0
chr10:96750366-96750433	chr10	96750366	96750433	46.4416	86.0437	43.0598	10.7368	34.2054	82.8561	12.8057	29.5624	11.6163	75.9546	64.0701	62.7459	74.9362	82.1584	7.54074	0	81.9167	83.84	0	0	84.7822	86.0437
chr10:96750544-96750596	chr10	96750544	96750596	51.2591	77.4087	77.4087	69.0111	68.1598	75.9773	31.7254	50.4463	32.4337	67.0378	64.6117	63.2738	3.10778	46.2076	54.9863	54.0459	37.6819	26.2464	62.473	60.7651	41.2692	38.3133
chr10:96750597-96750662	chr10	96750597	96750662	11.8667	41.5349	0	6.89624	0	14.0994	41.5349	21.4334	36.7749	4.62539	5.54113	1.50897	8.47894	9.4667	4.76499	0	0.205794	21.5937	0	0	26.5409	33.8695
chr10:96750857-96750902	chr10	96750857	96750902	17.411	66.9941	0	10.3542	22.5458	0	24.1785	33.8822	7.57676	0	0	0	21.9281	0	46.1258	66.9941	0	0	64.3791	50.2555	0	0
chr10:99797226-99797279	chr10	99797226	99797279	0	100	12.5978	12.6045	2.17391	0	1.0989	100	33.2033	32.2761	24.5964	23.4094	61.194	0	0	0	11.8519	35.1052	26.9972	9.46502	8.10811	100
chr10:100364395-100364424	chr10	100364395	100364424	0.579686	9.38142	0	0	0	0	0.107356	9.38142	0	0	0	0	0	0.674851	0	0	0	0.931048	0	0	0.499044	0
chr10:101583141-101583160	chr10	101583141	101583160	1.48335	7.14046	1.50726	0.659593	2.28625	2.92135	0.739713	0	3.72285	0	0	0.791269	0	1.61943	0.225008	2.35849	3.87722	7.14046	0	1.81818	0	0
chr10:101783294-101783349	chr10	101783294	101783349	0	0	0	0	0	0	0	0	0	0	0	0	0	0	0	0	0	0	0	0	0	0
chr10:101783306-101783335	chr10	101783306	101783335	0	0	0	0	0	0	0	0	0	0	0	0	0	0	0	0	0	0	0	0	0	0
chr10:102110644-102110672	chr10	102110644	102110672	6.79186	20.9378	4.22587	1.91547	1.04796	4.35331	0	0	20.9378	8.23015	7.27912	9.76918	11.5485	17.9506	6.14653	2.9864	4.64652	0	16.0297	4.42821	6.45324	7.88864
chr10:102139551-102139595	chr10	102139551	102139595	3.99323	27.7544	2.55002	0	0	0	0	0	5.32941	0	10.5707	10.4883	0	0	27.7544	0	3.848	2.32625	16.9975	0	0	0
chr10:102432582-102432614	chr10	102432582	102432614	59.5798	92.6382	59.4886	58.6821	29.2761	38.331	92.6382	88.2689	59.6958	49.7668	36.5946	55.8948	50.3625	70.0052	66.9817	84.506	65.6512	65.9126	55.9312	45.9886	56.5281	61.0924
chr10:102572888-102572902	chr10	102572888	102572902	2.90136	9.28726	3.67893	2.7933	1.13285	0	3.59521	2.22222	4.52675	0	0	5.39419	2.45989	1.42857	2.96496	0	9.28726	8.96552	6.68287	0	2.89474	0
chr10:104035860-104035923	chr10	104035860	104035923	0	36.8852	0	0	0	0	0	0	0	0	0	0	0	36.8852	0	0	0.856327	0	0.0496192	0.0138823	0	0
chr10:110898860-110898924	chr10	110898860	110898924	20.1325	56.8627	14.4897	7.36465	5.20505	8.59068	55.4262	56.8627	4.43564	15.8248	17.0491	0	25.0902	22.3139	14.1565	38.2962	22.8779	11.3483	29.6095	25.7138	11.7002	16.2941
chr10:118310678-118310688	chr10	118310678	118310688	4.53276	20.8153	0	0	9.41597	0	4.72103	0	20.8153	12.8796	0	0	0	0.62435	0.7109	2.08	5.72082	0	16.4078	17.2794	0	0
chr10:119828832-119828845	chr10	119828832	119828845	2.67251	18.643	0	5.48926	11.1732	8.90052	0	0	0	0	18.643	6.18517	0	0	2.83912	0	0	0	0	0.219901	0	0
chr10:121877652-121877667	chr10	121877652	121877667	0.0153845	0.251572	0	0	0	0	0	0	0	0.0561167	0	0	0	0	0	0	0	0	0.251572	0	0	0
chr10:122240408-122240421	chr10	122240408	122240421	0	7.80312	2.8341	0.755903	0	4.12844	0	7.80312	0.805153	0	0	0	0	0	0	0	0.884956	0	0	0.146843	0.121212	0.0630915
chr10:122431238-122431249	chr10	122431238	122431249	4.3389	30.6216	0	0	0	0	30.6216	29.7011	0	0	0	0	0	0	2.62391	0	0	0	0	0	0	23.8313
chr10:123057828-123057857	chr10	123057828	123057857	1.17913	23.5826	0	0	0	0	0	0	0	23.5826	0	0	0	0	0	0	0	0	0	0	0	0
chr10:123254431-123254445	chr10	123254431	123254445	0	100	0	100	0	0	0.585322	0	0	0	0	0	0	0	0	0	0	0	0	0	0	0
chr10:124780328-124780343	chr10	124780328	124780343	0.524206	2.5641	0	0.652963	0.94919	0.391134	0	2.5641	0	0.900901	0.107411	0	0	0	0.951969	1.70593	0.0758534	0.270071	0.199943	0.854701	0.859951	0
chr10:124986282-124986305	chr10	124986282	124986305	12.9695	37.3005	4.93661	0	0	15.7324	32.3215	4.55199	4.66844	6.19132	5.39332	0	11.4525	24.117	0	0	34.208	34.0722	8.73546	0.0801925	35.6278	37.3005
chr10:124986282-124986307	chr10	124986282	124986307	13.7154	38.4942	7.05314	0.240128	0	17.4342	33.6478	5.10563	5.0278	6.42911	4.40926	0	12.9321	25.8519	0	0	35.9609	34.6337	9.20549	1.27134	36.6113	38.4942
chr10:124989628-124989687	chr10	124989628	124989687	3.94194	31.8135	0	0	0	0	12.5962	31.8135	0	0	0	0.355872	2.78746	19.1087	0	0	0	12.177	0	0	0	0
chr10:126925899-126925913	chr10	126925899	126925913	0	20.1342	0	0	0	0	0	0	0	0	0	0	0	0	0	0	4.6683	20.1342	0.963745	0.166389	0	0
chr10:130184107-130184137	chr10	130184107	130184137	12.842	100	34.4928	0	26.3158	11.3164	3.44828	100	12.1495	0	0	28.5223	0	0	0	4.47761	0	2.84168	10.0329	0	23.2432	0
chr10:131953704-131953736	chr10	131953704	131953736	0.468361	2.3461	0.25999	0	0.473453	0.0465766	2.18774	2.3461	0	0.136054	0	1.22107	0.0762195	0.129032	0.0693963	0.955299	0.718256	0	0.723824	0.0242189	0	0
chr10:131958186-131958222	chr10	131958186	131958222	0.969563	7.47113	0	0	0	0	0	0	0	0	0	7.47113	0	5.11628	4.45158	0	0	0	0	0	2.35227	0
chr10:132168871-132168887	chr10	132168871	132168887	0	100	5.61798	6.30631	71.4286	90	16.7347	18.3673	0	0	100	0	28.5714	0	0	0	0	2.77778	0	0	0	0
chr11:203620-203685	chr11	203620	203685	32.091	58.8909	38.505	29.8983	38.5775	40.5996	29.5657	43.5564	16.1415	13.1591	28.8494	17.5154	18.9123	58.8909	18.2047	17.5604	46.3397	41.3919	19.1509	23.7953	51.9116	49.2945
chr11:204655-204695	chr11	204655	204695	6.10594	26.5038	9.15894	0	0	10.4648	18.7751	21.347	0	9.04346	10.0335	16.2578	26.5038	0	0.273092	0	0	0	0	0.261059	0	0
chr11:244494-244503	chr11	244494	244503	0.00304546	0.0419375	0	0.0189717	0	0	0	0	0	0	0	0	0	0	0	0.0419375	0	0	0	0	0	0
chr11:292998-293067	chr11	292998	293067	8.48382	24.4084	12.411	5.03226	0	13.5036	4.62425	0	0	15.6943	0	12.2723	11.7602	0	1.64436	21.2792	14.9711	24.4084	18.1984	1.05309	0	12.8239
chr11:294197-294266	chr11	294197	294266	43.3707	57.3963	56.4163	42.59	46.5112	56.4405	26.9006	26.5819	50.964	55.315	57.3963	53.4079	46.728	26.069	39.8857	40.3255	44.2596	30.5834	50.8948	40.3195	38.2048	37.6206
chr11:309206-309273	chr11	309206	309273	8.50397	35.5769	0	0	0	0	22.8548	20.0624	0	0	0	0	11.0092	24.4388	0	0	13.0494	22.6453	0	0	20.4426	35.5769
chr11:320696-320744	chr11	320696	320744	40.7152	58.7084	38.2336	26.247	41.7058	35.1031	54.7933	32.173	35.4363	50.7544	58.7084	57.0855	40.1472	40.8663	40.5119	42.2739	40.2345	45.0869	6.21218	28.0128	53.3761	47.3426
chr11:376352-376420	chr11	376352	376420	0	88.2353	30.081	22.9209	25.3816	38.3819	20.7969	20.4709	88.2353	0	38.0126	31.0627	0	0	52.3273	34.1859	37.2456	48.8111	32.5557	37.1102	33.0861	54.4335
chr11:404005-404056	chr11	404005	404056	11.1286	59.4203	30.399	18.3309	18.9189	23.7313	0	0	0	0	11.9075	14.9339	9.34744	59.4203	0	0	14.4938	0	0.479887	5.77346	0	14.8352
chr11:406994-407061	chr11	406994	407061	38.2646	100	39.8924	30.9641	58.9504	55.1393	24.4813	11.6154	61.6876	13.1658	100	0	30.2936	36.5798	39.932	41.6359	33.035	26.6299	38.5343	31.0686	53.818	37.8684
chr11:498794-498859	chr11	498794	498859	0.867017	15.6933	0	0	0	0	0	0.572326	1.07471	15.6933	0	0	0	0	0	0	0	0	0	0	0	0
chr11:534409-534420	chr11	534409	534420	0.948045	5.53936	2.01729	0	0	1.59574	0	0	2.40964	3.7037	0	1.47368	0	0	5.53936	0.530973	0	0	1.69051	0	0	0
chr11:555931-555995	chr11	555931	555995	0	100	33.7757	34.8148	34.5566	30.6744	38.5082	33.2751	0	23.3533	38.0952	54.717	49.1803	29.5455	28.5088	42.5926	48.3168	23.9098	2.5	25.9063	29.9435	100
chr11:727230-727263	chr11	727230	727263	32.3627	64.1318	28.6757	29.8561	37.8313	26.1735	23.3751	23.1612	64.1318	41.8122	38.8477	42.4206	25.8795	34.1232	25.4524	22.1345	35.3868	38.0243	43.1475	39.0982	21.1734	6.54816
chr11:803104-803173	chr11	803104	803173	7.30539	17.2968	0	0.145843	5.64806	7.5853	6.58625	0	11.9772	17.2968	7.27867	15.972	6.52418	5.05243	9.6518	6.18055	0	0	7.87655	5.0999	16.5698	16.6626
chr11:812558-812605	chr11	812558	812605	0	0	0	0	0	0	0	0	0	0	0	0	0	0	0	0	0	0	0	0	0	0
chr11:1456529-1456597	chr11	1456529	1456597	67.0613	100	36.2907	22.6997	35.9223	100	54.3737	48.4188	98.7879	19.2308	63.5359	48.8798	65.1042	100	100	100	58.5351	56.7448	100	32.702	100	100
chr11:1763382-1763391	chr11	1763382	1763391	0.106229	0.669643	0	0	0	0	0	0.0929195	0	0.669643	0.0841043	0.147275	0.0693421	0	0	0	0.0197433	0.647029	0	0.11409	0.280426	0
chr11:1938580-1938602	chr11	1938580	1938602	0	100	0	0	0	0	0	0	0	0	0	0	24.2121	34.2333	0	0	0	0	0	100	0	0
chr11:1995705-1995773	chr11	1995705	1995773	6.97307	53.6769	1.43828	1.52489	0	24.2857	0	0	10.0717	11.1854	0	53.6769	0	0	0	0	0	0	10.3656	8.34043	18.5725	0
chr11:1996697-1996725	chr11	1996697	1996725	7.47329	32.2115	8.72093	9.2734	0	28.0488	2.06084	0	0	0	0	0	0	8.63593	8.3759	10.4917	6.26746	11.4632	4.94327	8.24411	32.2115	10.7288
chr11:1997172-1997190	chr11	1997172	1997190	5.39793	45.0777	17.7243	11.5631	0	16.8317	2.7907	0	0	0	0	10.6061	0	0	0	0	2.30612	0	1.059	0	45.0777	0
chr11:1997554-1997611	chr11	1997554	1997611	11.0213	43.921	5.6628	0	0	6.1294	4.49915	12.1205	8.71694	0.451128	31.5862	43.921	28.7019	26.3637	10.5693	3.99872	0	0	8.80922	11.2381	17.6578	0
chr11:2133602-2133650	chr11	2133602	2133650	0	100	0	0	0	0	0	0	0	0	0	0	0	0	82.6087	0	0	0	0	0	0	100
chr11:2396897-2396932	chr11	2396897	2396932	0	39.3939	0	0	0	0	14.2213	15.8914	17.4256	1.63212	0	39.3939	1.2413	3.78212	0	0	13.5233	6.49379	0	0	0.446116	6.01867
chr11:2397083-2397120	chr11	2397083	2397120	0	30.4773	0	0	0	13.6585	25.3133	15.334	0	8.97088	0	0	19.5793	30.4773	0	0	20.4878	22.5477	9.08777	0	27.4054	30.1267
chr11:2397190-2397251	chr11	2397190	2397251	0	100	0	0	0	0	0	0	0	0	0	100	0	0	0	0	0	0	0	0	0	0
chr11:3007735-3007744	chr11	3007735	3007744	0.172327	0.913901	0.143637	0.286451	0	0.3594	0	0.0598086	0	0.145349	0	0	0	0	0.913901	0.483997	0.889152	0.164835	0	0	0	0
chr11:3397407-3397450	chr11	3397407	3397450	0	100	0	0	22.6415	35.6784	22.5897	19.9203	0	0	0	0	27.044	100	6.62096	10.5693	0	0	0	0	7.38314	10.3125
chr11:5253276-5253342	chr11	5253276	5253342	0	89.916	0	0	0	77.0492	26.4368	0	8.2153	89.916	73.2283	0	78.0488	0	0	0	0	42.2442	0	0	0	60.6785
chr11:5253325-5253393	chr11	5253325	5253393	0	95.7895	0	0	0	0	53.0864	0	0	0	0	0	95.7895	0	0	0	0	37.5929	0	0	0	71.9818
chr11:5342059-5342128	chr11	5342059	5342128	0	100	19.5195	0	0	0	0	0	0	4.99351	0	0	0	0	0	0	0	0	0	0	0	100
chr11:5689705-5689772	chr11	5689705	5689772	0	95.1607	49.6689	26.3724	26.2229	47.351	89.0961	95.1607	0	0	62.4091	44.2136	42.6032	32.1601	81.5385	0	0	0	0	25.7321	56.2215	43.4832
chr11:6211689-6211746	chr11	6211689	6211746	2.06191	8.20833	0	8.04229	0	0	0	0	0	0	0	8.20833	0	3.38825	5.59653	8.08136	0	7.92151	0	0	0	0
chr11:6214794-6214838	chr11	6214794	6214838	0.809962	16.1992	0	0	0	0	0	0	0	0	0	0	0	0	0	16.1992	0	0	0	0	0	0
chr11:6390701-6390712	chr11	6390701	6390712	4.57701	42.1053	0	1.36986	0	0	14.8649	0	42.1053	0	0	0	0	0	0	0	0	25.7732	0	0	0	7.42695
chr11:6611318-6611387	chr11	6611318	6611387	15.1456	28.2664	18.5088	17.1477	5.69404	6.87965	11.8774	7.80188	2.10669	7.14423	13.4713	9.3712	21.3554	12.8067	24.415	25.6927	15.9558	13.6425	28.2664	19.4376	20.895	20.4428
chr11:6990783-6990801	chr11	6990783	6990801	0	22.3169	0	0	0	0	0	21.9512	0	0	0	0	0	0	5.58824	22.3169	0	0	0	0	0	0
chr11:9289150-9289165	chr11	9289150	9289165	0.459425	2.96237	0.157791	0	0	2.96237	0	0.819156	0	0	0	0	0.4811	0.487277	0.231632	0.113165	0	2.45331	0	0	0	1.4827
chr11:9437322-9437358	chr11	9437322	9437358	0.0136511	0.0802469	0.0802469	0.03428	0	0	0	0	0	0	0	0	0	0	0.0306705	0.0491856	0	0	0.0175514	0	0	0.0610874
chr11:10306913-10306948	chr11	10306913	10306948	6.4499	100	0	0	0	0	0	0	17.7072	0	0	2.88293	0	6.14236	0	100	0	0	0	0	2.26553	0
chr11:10508598-10508641	chr11	10508598	10508641	11.1633	85.4547	0	0.441255	0	0	0	0	0	0	0	0	0	0	0	21.6777	57.3995	54.3677	85.4547	0	0	3.9251
chr11:10509088-10509109	chr11	10509088	10509109	0	0	0	0	0	0	0	0	0	0	0	0	0	0	0	0	0	0	0	0	0	0
chr11:10772553-10772602	chr11	10772553	10772602	4.76708	22.8659	11.2421	1.43631	0	0	22.8659	0.55517	0	0	0.439917	0	0	6.78403	10.7743	9.83917	21.8895	0.13783	9.37745	0	0	0
chr11:11963893-11963928	chr11	11963893	11963928	0	63.1579	17.0915	32.2823	20.7342	11.3648	31.7008	42.1761	19.3333	63.1579	16.9399	0	19.525	22.4247	0	0	0	0	39.4809	21.5114	8.95591	7.97792
chr11:11964110-11964157	chr11	11964110	11964157	0	100	6.00377	0	9.84122	8.64563	5.52871	13.6317	0	47.4747	35.1351	0	28.8789	15.6473	0	0	0	100	10.9069	17.0167	8.27194	4.57553
chr11:12513939-12513954	chr11	12513939	12513954	0	1.03093	0.20202	0	0.0717189	0.0643228	0	0	0	0.28169	0.507614	1.03093	0.0121368	0	0	0	0	0	0	0	0.0234907	0.0160596
chr11:12943604-12943665	chr11	12943604	12943665	0	0	0	0	0	0	0	0	0	0	0	0	0	0	0	0	0	0	0	0	0	0
chr11:14874284-14874353	chr11	14874284	14874353	0	41.4365	0	19.1398	0	0	0	41.4365	5.60773	0	0	20.719	0	0	0	0	0	0	0	0	3.3033	3.57143
chr11:17374568-17374593	chr11	17374568	17374593	8.05632	44.6835	0	22.3001	0	4.21456	0	17.8571	0	0	21.6396	44.6835	2.4735	6.18637	3.73432	0.847131	0	0	0	0	14.0897	23.1003
chr11:18300224-18300266	chr11	18300224	18300266	0.796238	4.66874	0.247612	0.485276	0	0	3.61446	3.90456	0	0.308511	0	0	0	0	0	0.407807	0	4.66874	0	0.670913	1.2504	0.366492
chr11:18407436-18407472	chr11	18407436	18407472	3.5339	19.942	0	0	0	0	0	5.48787	0	0	0	0	9.80213	9.05609	0	4.75879	18.2944	19.942	0	0	3.33676	0
chr11:18407566-18407612	chr11	18407566	18407612	0	0	0	0	0	0	0	0	0	0	0	0	0	0	0	0	0	0	0	0	0	0
chr11:27364457-27364469	chr11	27364457	27364469	0	100	18.3391	11.032	0	0	0	100	1.59744	2.04082	0.273973	0	0	0	0	0	0	100	0	10.6383	0	11.1111
chr11:32924779-32924792	chr11	32924779	32924792	2.66756	18.4211	0	18.4211	0	0	0	0	0	0	17.6871	0	0	0	0	8.18713	3.82514	5.23077	0	0	0	0
chr11:34096608-34096631	chr11	34096608	34096631	1.91619	8.72947	0	0	0	1.43004	3.01923	0	0	0	2.48921	2.60794	0	0.152751	5.09602	8.72947	8.29448	5.28469	0	0	0	1.22006
chr11:43343158-43343206	chr11	43343158	43343206	4.08382	22.2057	10.2785	10.7975	22.2057	0.501742	0	0	7.89769	8.17276	0	10.7277	0	0	2.90314	0	0	0	1.22013	6.97156	0	0
chr11:44244661-44244699	chr11	44244661	44244699	20.8649	40.5276	31.7758	9.21914	38.3408	33.2471	0.00618391	0	40.5276	26.3996	38.1162	27.8444	12.6586	17.8166	29.977	22.0396	36.3128	16.443	12.7242	20.9097	1.893	1.04719
chr11:45926152-45926221	chr11	45926152	45926221	0	100	38.8412	37.1834	0	100	37.5736	43.5761	0	0	39.0896	20.3202	100	0	28.6407	31.1041	34.5625	34.6157	55.5363	28.3429	0	0
chr11:45928776-45928823	chr11	45928776	45928823	0	100	0	9.63665	100	0	1.62838	7.04571	0	97.6471	0	7.05626	0	0	16.0723	7.12121	24.1158	26.2708	0	23.1488	0	0
chr11:46042784-46042836	chr11	46042784	46042836	0.532679	3.43804	0	0	0.286533	0.465564	3.43804	0	0.166389	1.81214	1.61592	0.973621	0	0.245012	0	0.779336	0.370418	0	0.0554017	0	0	0.445214
chr11:46069511-46069521	chr11	46069511	46069521	0.274285	2.7027	0	0	0	0	0	1.67598	0	0	0	0	0	0	1.10701	0	0	0	0	2.7027	0	0
chr11:46383504-46383538	chr11	46383504	46383538	2.32602	12.6816	0	7.60568	2.59847	10.0258	0	0	0	12.6816	3.2234	0	0	0	2.90727	0	0	0	7.47826	0	0	0
chr11:46603472-46603538	chr11	46603472	46603538	3.22607	19.6537	0	0	0	5.85464	19.6537	1.42795	0	0	0	0	5.71093	8.84859	0	10.0722	12.2381	0	0.715451	0	0	0
chr11:46703167-46703178	chr11	46703167	46703178	3.46019	16.3308	0	7.28155	12.1951	0	0	0	0.580271	1.90535	11.093	0	0	0	0	0	16.3308	16.1364	0	0	3.68129	0
chr11:46723286-46723353	chr11	46723286	46723353	0	26.3799	0	20.3946	2.5	0	0	0	0	0	24.6356	26.3799	0	0	0	0	0	0	10.9589	0	0	0
chr11:47175119-47175181	chr11	47175119	47175181	27.1476	36.4165	29.4933	23.56	29.8295	21.6055	21.5048	23.5957	25.8801	27.2037	28.5256	36.4165	27.7991	30.3285	36.3799	26.6702	25.6024	19.2514	36.3615	26.6871	23.1686	23.0885
chr11:47238853-47238892	chr11	47238853	47238892	7.12913	20.4278	20.4278	7.94863	15.2015	7.5152	0	0	10.0432	10.1019	19.8878	12.5361	0	0	10.915	3.51224	0	0	8.29985	16.1933	0	0
chr11:47260676-47260745	chr11	47260676	47260745	30.2476	55.6446	48.8238	38.7485	29.433	20.9504	19.5833	26.2787	41.4112	43.0905	42.2859	36.048	14.6812	2.21465	47.0399	54.4929	18.4816	9.45626	55.6446	33.0074	9.42458	13.8563
chr11:47574867-47574907	chr11	47574867	47574907	0.720938	3.33169	1.06007	0	0	1.11333	1.56195	3.18168	0	0.387226	0	0	0.835993	1.03167	0.119237	3.33169	0	1.43742	0	0	0.358483	0
chr11:47797911-47797977	chr11	47797911	47797977	29.5443	46.5525	18.3543	15.1833	21.6986	26.6497	43.4613	42.8586	17.2258	23.9125	22.4349	31.6941	46.5525	46.0404	30.5033	34.16	34.3193	34.9236	20.2216	19.7291	31.4375	29.5262
chr11:57309222-57309262	chr11	57309222	57309262	7.31461	32.2381	6.50441	0.376693	0	0	32.2381	17.839	5.39058	9.25743	20.8079	0	9.9115	9.45538	0	0	13.5951	1.3576	0.876625	0	16.5787	2.10317
chr11:57698923-57698977	chr11	57698923	57698977	14.6282	38.0244	0	0	19.3142	20.375	25.9097	28.4654	7.79566	21.3893	4.32487	8.45312	26.2825	32.3268	0	0	5.5263	13.8552	8.24092	0	32.2816	38.0244
chr11:57739040-57739109	chr11	57739040	57739109	7.44194	24.6723	7.39288	8.00519	0	24.6723	6.69483	1.3397	11.1675	9.59302	11.7759	9.8462	0.907829	0	10.0018	15.2843	5.01737	0	14.7701	12.3699	0	0
chr11:57816750-57816804	chr11	57816750	57816804	16.0408	46.8792	23.5285	12.0101	34.1206	46.8792	0	0	8.44696	38.8259	28.4462	38.5803	0	0	21.5174	27.3786	0	0	8.1613	32.9205	0	0
chr11:58574034-58574051	chr11	58574034	58574051	2.2108	19.1375	2.52708	4.20561	0	0	0	0	0	0	0	13.2768	0	0.509165	19.1375	0	0	4.02844	0.0574383	0	0.473934	0
chr11:59153828-59153862	chr11	59153828	59153862	16.3944	73.0612	0	23.4613	9.60526	11.2899	11.7391	10.9421	19.7037	0	29.9694	0	19.0601	17.1201	29.471	73.0612	16.3938	14.5671	0.291829	0	14.4674	26.7457
chr11:60873565-60873633	chr11	60873565	60873633	0	100	0	55.2542	11.2621	5.70342	43.1034	16.7192	0	0	0	0	2.1978	100	13.8462	0	0	0	0	0	0	43.9712
chr11:60890905-60890934	chr11	60890905	60890934	28.1234	72.3555	0	0	4.49934	41.0924	53.8215	72.3555	20.646	0.576111	9.29584	0	61.8785	68.3867	0	0	61.9308	56.5397	0	0.0443984	56.2057	55.1948
chr11:60927757-60927797	chr11	60927757	60927797	12.9042	52	6.79451	0	13.6217	29.0729	14.4173	14.7186	33.0942	34.6925	26.9528	0	4.26708	0	52	3.50877	14.2087	10.7346	0	0	0	0
chr11:60951476-60951529	chr11	60951476	60951529	0	100	0	0	0	0	0	2.93018	0	0	0	0	0	100	0	0	0	0	0	30.137	43.4783	44.6266
chr11:61349427-61349471	chr11	61349427	61349471	9.36338	29.1345	0	0	0	0	23.2478	29.1345	0	0	0	0	24.4559	28.9153	0	0	20.8941	23.4021	0	0	17.5374	19.6806
chr11:61796111-61796171	chr11	61796111	61796171	0	0	0	0	0	0	0	0	0	0	0	0	0	0	0	0	0	0	0	0	0	0
chr11:61802275-61802318	chr11	61802275	61802318	3.09309	17.7643	0	0	0	0.391208	3.88716	5.84071	0	0	0.667932	0	0	0	0	7.88617	5.72766	17.7643	7.3795	12.3172	0	0
chr11:61865937-61866000	chr11	61865937	61866000	16.3218	38.5952	20.9344	0.993004	0	0	9.89871	0	9.36923	17.6699	22.9625	19.6671	21.2527	9.09091	35.8865	38.5952	0	20	32.6984	34.8691	15.6274	16.9205
chr11:61879388-61879422	chr11	61879388	61879422	2.19563	9.35482	0	5.93411	4.68391	4.47197	0	0	6.04842	7.11393	0	9.35482	5.98448	0	0	0	0	0.320978	0	0	0	0
chr11:62566859-62566903	chr11	62566859	62566903	9.53713	30.9652	16.6881	0	3.97173	27.3129	0	0	0	19.0228	21.4162	28.4183	0	0	12.4906	30.9652	0	0	13.8253	16.6314	0	0
chr11:62625227-62625293	chr11	62625227	62625293	14.5928	54.3887	0	0	0	0	49.3091	54.3887	0	0	0	0	45.9183	48.1091	0	0	5.28793	20.3287	0	0	34.6157	33.899
chr11:62789211-62789271	chr11	62789211	62789271	20.1629	34.0837	25.5431	19.3253	23.0478	31.9082	11.2003	15.6663	25.3083	22.9392	15.8327	16.5488	4.42194	34.0837	11.3902	12.2503	16.6552	21.7347	17.3235	13.3029	31.5883	33.1865
chr11:62794454-62794464	chr11	62794454	62794464	1.51152	2.8607	0.227445	0.71888	1.11458	1.02605	1.99409	2.48857	1.56107	2.57998	2.34202	0.949487	2.10758	1.52326	1.36126	2.8607	0.163896	1.90259	0.889454	0.241196	2.22222	1.95614
chr11:62807187-62807215	chr11	62807187	62807215	9.20935	21.1527	16.1951	2.54237	11.9465	9.53947	3.83368	0	13.9028	11.8422	16.4219	19.7368	0	0	18.363	16.0802	0.237417	3.19343	17.1222	21.1527	0	2.07738
chr11:62852322-62852365	chr11	62852322	62852365	4.38025	23.5854	0	0	0	0	6.16403	10.88	0	0	0	0	16.8496	13.6618	0	0	23.5854	13.9734	0	0	0.801947	1.68889
chr11:62854568-62854584	chr11	62854568	62854584	2.30937	4.26478	3.1195	2.63379	2.67066	1.99854	2.6776	1.71292	3.35513	1.11156	2.4687	1.78841	0	0.792291	3.09845	2.71204	2.80037	2.15056	4.26478	1.69204	1.90959	3.23044
chr11:62856275-62856344	chr11	62856275	62856344	9.5958	36.9643	0	0	0	0	36.2251	11.5843	0	0	0	0	0	18.6816	0	0	36.6366	27.1467	0	0	36.9643	24.6774
chr11:62881224-62881274	chr11	62881224	62881274	8.79198	32.8691	16.4339	2.18553	0	7.21226	4.82936	9.57483	0	3.58893	2.96513	5.29024	11.7527	24.518	0	0	6.38775	18.8338	0	0	32.8691	29.398
chr11:63909384-63909425	chr11	63909384	63909425	11.4071	43.6946	22.4008	9.03695	0	0	6.16078	15.1232	0	0	0	0	6.17542	25.7795	17.7682	3.17572	28.6839	43.6946	16.1007	7.32984	14.1564	12.5559
chr11:63909386-63909425	chr11	63909386	63909425	11.0436	42.9523	21.3654	8.66166	0	0.0920528	5.1883	14.6024	0	0	0	0	5.20933	24.9077	18.1074	3.72564	27.6656	42.9523	15.1625	8.13889	13.3727	11.7211
chr11:64223459-64223508	chr11	64223459	64223508	4.59271	45.8913	29.078	0	0	0	0	0	45.8913	0	0	10.2679	0	0	0	0	0	0	6.61696	0	0	0
chr11:64244622-64244678	chr11	64244622	64244678	22.5085	52.2978	1.07654	0	15.3668	10.8213	0	0.891013	11.9467	35.4966	6.56965	15.4305	24.6623	52.2978	32.5137	36.522	35.5666	31.3437	28.2906	34.6406	35.9579	40.7753
chr11:64307288-64307354	chr11	64307288	64307354	1.95673	9.35082	9.35082	0	0	0	0	0	0	0	0	0	4.78646	0	3.76701	8.28271	0	0	0	5.3365	7.3253	0.285878
chr11:64320798-64320864	chr11	64320798	64320864	23.4367	50.5959	19.3995	17.5602	19.9877	28.2604	20.2852	13.8936	50.5959	26.7938	21.3755	15.289	16.9482	23.9432	21.3278	23.3228	24.141	27.8791	20.2872	17.9083	28.1119	31.4232
chr11:64779866-64779929	chr11	64779866	64779929	23.8381	97.6744	41.6107	0	53.3898	45.6897	0	0	35.2428	4.78998	39.3035	0	0	0	43.8628	19.261	0	16.9567	31.4079	0	47.5728	97.6744
chr11:64931490-64931558	chr11	64931490	64931558	14.9654	28.8957	20.5401	11.7738	7.06474	28.3183	0	0	17.8007	27.171	23.3862	18.433	0	11.9706	23.8938	28.8957	2.52101	15.8309	18.4493	7.84439	9.43581	25.9786
chr11:65115823-65115892	chr11	65115823	65115892	1.39714	10.174	1.5805	0	0	10.174	0	0.0538776	0	0	0	0	0	0	0	4.69673	0	0	2.35452	9.0832	0	0
chr11:65126168-65126223	chr11	65126168	65126223	11.916	41.4307	3.97692	0	3.7288	0.226785	35.8723	41.4307	29.4163	0	0	0	27.897	19.4794	6.83919	9.79381	14.3032	21.6561	6.2911	4.35304	12.852	0.204136
chr11:65374011-65374031	chr11	65374011	65374031	0	100	1.6	0	4.30464	24.5283	0	0	0	28.6344	0	100	55.5556	0	0	0	0	41.9355	0	0	0	1.66667
chr11:65423861-65423902	chr11	65423861	65423902	14.0686	41.8388	0	0	0	0	41.8388	38.9252	0	0	0	0	30.6315	37.0933	0	3.0466	31.6201	37.019	0	0	37.32	23.8767
chr11:65424444-65424505	chr11	65424444	65424505	2.6576	20.4271	0	0	0	0	0	0	0	0.0326633	0	0	0	0	0	0	15.7549	20.4271	0	0	2.66311	14.2742
chr11:65500531-65500573	chr11	65500531	65500573	4.03346	22.4237	0	0	0	0	1.02985	6.28235	0	2.42122	0.422967	0	14.3237	6.88315	8.86929	22.4237	9.03298	2.28758	0	2.57278	3.83902	0.280596
chr11:65501194-65501222	chr11	65501194	65501222	6.51957	14.4731	0	0	0	0	12.3462	7.01058	2.93558	5.26689	0	0	14.0824	11.3667	9.73479	14.4731	14.0199	12.5576	0	0	14.3458	12.2521
chr11:65505129-65505153	chr11	65505129	65505153	4.23466	20.4467	7.37213	2.68049	0	10.6243	2.69746	0	12.2625	20.4467	8.44238	2.60631	0	0	8.0719	8.83865	0	0	0.650404	0	0	0
chr11:65505390-65505423	chr11	65505390	65505423	23.7113	50.5542	13.7948	18.4873	22.582	0	34.7564	50.5542	13.2967	2.68126	0	0	47.9253	49.5666	17.1026	11.8139	48.4051	48.9105	16.1601	12.4267	35.868	29.8939
chr11:65506028-65506069	chr11	65506028	65506069	83.416	95.8717	79.4472	71.8374	85.0151	89.0639	74.5117	76.5251	95.8717	89.0942	85.3889	91.8682	87.9452	93.1862	82.9276	72.874	83.878	87.2052	77.3647	86.5654	65.7469	92.0029
chr11:65538622-65538667	chr11	65538622	65538667	0	0	0	0	0	0	0	0	0	0	0	0	0	0	0	0	0	0	0	0	0	0
chr11:65585193-65585253	chr11	65585193	65585253	26.8562	57.3816	33.733	18.5743	27.5442	27.0523	0	0	34.375	29.5563	17.6101	19.7244	20.4453	57.3816	17.8071	3.88869	56.4893	46.93	30.414	51.4181	25.6727	18.508
chr11:65636410-65636469	chr11	65636410	65636469	21.1616	72	20.0253	4.11483	11.2119	16.604	11.8167	15.3351	72	40.333	39.2675	20.3816	0	38.1081	30.8171	25.5131	6.37774	0	19.0135	4.73269	31.0574	16.5231
chr11:65712280-65712346	chr11	65712280	65712346	1.38537	19.7127	0	0	0.551696	0	0	0	0	19.7127	0	0	0	0	0	1.43529	0	0	0	6.00772	0	0
chr11:65834174-65834198	chr11	65834174	65834198	0	26.6922	0	0	0.75188	0	26.6922	22.8501	0	0	0	0	0	0	0	0	0	0	13.615	2.22222	2.83912	0
chr11:65855274-65855339	chr11	65855274	65855339	2.34765	18.5454	3.14852	11.5981	6.53823	0	0	0	0	0	0	0	0	0	0	0	0	0	18.5454	3.04049	1.64881	2.43352
chr11:65856037-65856101	chr11	65856037	65856101	0	0	0	0	0	0	0	0	0	0	0	0	0	0	0	0	0	0	0	0	0	0
chr11:65856084-65856140	chr11	65856084	65856140	11.5573	49.0611	0	0	0	0	43.5193	29.5048	0	0	0	0	49.0611	31.8695	0	4.62645	19.5247	24.3101	1.92734	0	12.1277	14.6743
chr11:65868441-65868509	chr11	65868441	65868509	29.2008	64.486	37.9206	38.8589	34.4954	37.1384	39.8835	45.9618	64.486	18.2249	24.2834	15.793	40.97	39.8718	12.6848	17.9063	15.2809	5.24272	14.8125	12.3893	33.5582	34.2541
chr11:65996910-65996953	chr11	65996910	65996953	16.2498	34.967	31.0945	30.9785	34.5978	0	9.37328	0	34.967	8.981	20.5422	0	32.6847	16.7085	21.0457	10.8635	16.0511	0.789793	15.6674	22.2057	5.4823	12.9621
chr11:66276640-66276705	chr11	66276640	66276705	44.9973	79.8091	45.8045	13.8457	39.0902	47.4395	70.9133	76.2624	10.5285	32.1648	39.0968	43.5679	66.7293	73.5109	20.5004	20.0063	79.8091	73.5393	7.45664	21.905	63.0104	54.7643
chr11:66277088-66277131	chr11	66277088	66277131	7.13874	30.1046	0	1.74716	0	0	19.2329	6.53954	0	0	0	0.570954	30.1046	14.8526	2.34632	6.49353	12.2785	7.26889	0	9.62069	16.933	14.786
chr11:66359718-66359735	chr11	66359718	66359735	0	66.6667	0	11.0048	0	0	0	0	0	0	0	0	0	66.6667	3.26797	9.28962	16.3227	0	0	0	0	5.13834
chr11:66605417-66605469	chr11	66605417	66605469	28.0418	38.7063	35.1607	22.2018	29.5362	32.6082	35.1164	37.3391	38.7063	25.8071	28.4798	35.3911	31.0646	25.8433	32.3776	15.1718	26.3118	26.4111	16.4585	15.7513	24.8409	26.2585
chr11:66627113-66627171	chr11	66627113	66627171	5.06289	25.7329	0	0	2.03219	0	25.7329	18.9466	0	0	0	9.1716	22.6088	1.65894	3.5961	1.60639	7.18185	8.43739	0	0.285051	0	0
chr11:66846047-66846084	chr11	66846047	66846084	6.27264	18.5008	1.94133	3.61446	18.5008	0.363731	4.02182	15.7288	0	0	4.36633	2.95615	0	5.81623	7.28753	2.93526	8.59031	15.622	13.7264	0	10.7269	9.25467
chr11:67282366-67282434	chr11	67282366	67282434	33.9902	54.8492	21.2566	0	17.1352	44.5461	49.1455	33.9698	38.3701	23.2141	18.2656	24.13	54.7971	54.8492	21.2743	36.0924	47.58	48.4032	25.9861	21.5699	50.8947	48.3229
chr11:67365146-67365197	chr11	67365146	67365197	3.32387	23.871	3.88983	5.6084	5.49235	1.25442	0	23.871	0	0	0	7.38007	0	0	0	3.46258	0.90998	0	0	14.6088	0	0
chr11:67490942-67490957	chr11	67490942	67490957	1.96064	7.58305	0.741787	0	0	4.77354	4.2717	2.64142	2.30369	0.519298	0	4.02495	2.55751	0	7.58305	2.66004	1.6683	0.935323	0	0	4.28719	0.245031
chr11:67611439-67611465	chr11	67611439	67611465	1.52776	6.35333	4.29253	5.55762	0	6.35333	0	0	0	3.78516	3.93397	0	0	3.08078	0	0	0	0	0	0	0.523982	3.0278
chr11:67682861-67682901	chr11	67682861	67682901	36.4733	88.0195	0	15.8028	0	0	76.1962	73.4435	11.469	0	0	0	88.0195	60.8282	30.4255	38.6014	70.2858	75.4953	38.1607	26.9167	59.0762	64.7447
chr11:67682874-67682911	chr11	67682874	67682911	33.72	90.0159	0	6.83047	0	0	81.6019	79.5302	0	0	0	0	90.0159	75.0917	15.1355	24.3042	78.1673	74.4244	25.1348	5.68605	55.2324	63.2456
chr11:68043498-68043553	chr11	68043498	68043553	38.5062	60.3942	34.3833	32.9413	32.9641	32.8658	39.9652	41.8192	45.9649	37.5472	36.7795	39.0449	22.5359	60.3942	37.3302	28.0759	40.4328	53.9939	34.4673	38.2247	41.7782	38.6155
chr11:68050067-68050136	chr11	68050067	68050136	27.4467	53.5539	36.8005	15.2809	23.6948	31.7228	13.699	17.9357	53.5539	32.4953	32.7323	29.1253	38.5127	18.9317	33.2202	29.6676	39.7104	25.3069	16.6999	23.4684	16.9761	19.3993
chr11:68613889-68613932	chr11	68613889	68613932	34.7182	54.9928	38.3627	33.8062	22.0891	27.1274	34.0356	33.5926	28.567	37.5265	36.8452	54.9928	42.2027	34.6929	40.4611	54.9712	23.9344	21.2526	33.917	35.6513	34.7179	25.6186
chr11:68614723-68614779	chr11	68614723	68614779	6.37671	29.971	0.119844	10.5267	1.19512	0	8.89006	6.7158	0	0	0	0	0	0	17.23	22.1411	5.59194	0	29.971	25.1526	0	0
chr11:68928640-68928677	chr11	68928640	68928677	1.64275	5.68384	0	0	2.34628	1.23077	1.96821	3.79009	4.79705	0	5.68384	0	0	0	3.44828	2.19903	0	4.76948	0	0.136799	1.25392	1.23137
chr11:69090195-69090228	chr11	69090195	69090228	6.32016	30.6868	3.9251	6.38978	17.7172	30.6868	9.50305	10.9671	0	6.83277	6.44695	0.969368	2.12581	0	0	0	7.15043	0	17.25	0	0.591935	5.84698
chr11:70121561-70121625	chr11	70121561	70121625	0	0	0	0	0	0	0	0	0	0	0	0	0	0	0	0	0	0	0	0	0	0
chr11:70206992-70207058	chr11	70206992	70207058	44.1446	61.97	45.4324	43.7149	38.438	26.5242	14.8484	30.1495	58.9522	53.9511	26.9517	49.202	57.7003	61.97	48.5206	42.269	46.7039	47.4297	58.9105	38.095	53.4375	39.6915
chr11:71435203-71435214	chr11	71435203	71435214	6.45708	21.4452	15.0436	14.0031	0.0393468	0	9.78852	10.3226	0	0	21.4452	21.0311	0	6.53766	2.20203	1.80781	2.66405	2.3093	11.1811	8.60292	0.351421	1.81171
chr11:71459117-71459186	chr11	71459117	71459186	0.1234	0.644134	0	0	0.284639	0.203006	0.118159	0	0.0655222	0	0	0.120358	0	0.0356337	0	0	0	0.644134	0.605074	0.391478	0	0
chr11:72097356-72097420	chr11	72097356	72097420	26.9614	51.5713	18.5294	22.7262	26.666	30.4794	26.0157	30.1273	24.4972	31.7647	22.4333	30.0209	39.8717	39.4816	0	0	45.1496	51.5713	0	15.1434	44.0259	40.725
chr11:72097364-72097429	chr11	72097364	72097429	30.775	65.0345	14.5779	19.734	25.1466	29.1276	37.1628	40.6906	23.3131	30.1824	19.3332	24.1309	48.2059	56.3336	0	0	57.0595	65.0345	0	10.4145	57.2997	57.7526
chr11:72097590-72097636	chr11	72097590	72097636	12.1298	40.9844	0	0	0	0	19.1489	21.0669	10.5613	2.88884	0	0	14.3061	34.7631	0	0	34.1376	40.9844	0	0	30.3317	34.4076
chr11:72237363-72237395	chr11	72237363	72237395	0	0	0	0	0	0	0	0	0	0	0	0	0	0	0	0	0	0	0	0	0	0
chr11:72781197-72781243	chr11	72781197	72781243	10.3065	36.0438	20.3868	14.8882	0	10.1026	2.93322	22.4759	0	36.0438	4.4503	16.6128	9.66102	0	7.58263	12.2422	9.25903	5.13205	0	0	7.55239	26.8081
chr11:74746101-74746152	chr11	74746101	74746152	0	0	0	0	0	0	0	0	0	0	0	0	0	0	0	0	0	0	0	0	0	0
chr11:74876146-74876186	chr11	74876146	74876186	0.892299	6.28627	2.59918	1.11842	0	0	0	0	0	0.493692	0	6.28627	0	2.30316	1.28601	0.279564	0	1.16689	0	1.56977	0.743034	0
chr11:75404035-75404066	chr11	75404035	75404066	0.105587	2.11174	0	0	0	0	0	0	0	0	0	0	0	0	0	2.11174	0	0	0	0	0	0
chr11:75404075-75404122	chr11	75404075	75404122	0.421412	3.57196	1.54808	0	3.30821	0	0	0	0	0	0	0	0	0	0	0	0	0	0	3.57196	0	0
chr11:75404717-75404754	chr11	75404717	75404754	0.561958	6.68357	0	4.55559	0	0	0	0	0	0	0	0	0	0	0	0	0	0	6.68357	0	0	0
chr11:75404720-75404776	chr11	75404720	75404776	0.168429	3.36857	0	0	0	0	0	0	0	0	0	0	0	0	0	0	0	0	3.36857	0	0	0
chr11:75566893-75566934	chr11	75566893	75566934	0.354166	4.7831	0	2.30022	0	4.7831	0	0	0	0	0	0	0	0	0	0	0	0	0	0	0	0
chr11:75572139-75572197	chr11	75572139	75572197	20.4147	40.0641	11.4169	12.3936	6.92189	22.1275	34.042	27.235	16.086	19.4108	25.8694	18.6735	28.9638	27.776	5.38276	18.821	26.5548	24.6053	0	10.0841	40.0641	31.8648
chr11:77184726-77184747	chr11	77184726	77184747	0	100	0	0	0	0	11.9205	9.375	0	0	9.97846	12.8685	3.79747	100	0	0	0	0	0	0	0	0
chr11:78186562-78186572	chr11	78186562	78186572	0.657356	4.13223	0	0.915751	0.561511	0	0	0	4.06852	0.381679	0	0	0	0	0	1.0661	1.62703	4.13223	0.10917	0	0	0.285132
chr11:82689598-82689645	chr11	82689598	82689645	3.8232	27.5327	0	0	0	0	8.00737	0	0.160945	0	0	0	0	0	13.1541	27.5327	0	0	11.3089	16.3	0	0
chr11:83157977-83158013	chr11	83157977	83158013	5.37374	21.3704	0	0	10.6716	14.4739	10.6307	21.3704	0	0.0543905	10.9454	0	8.34529	2.99145	0	0	12.0136	14.6614	0	0	1.31653	0
chr11:83264350-83264368	chr11	83264350	83264368	0.333477	1.93784	0.185332	0.940728	0	0	0	0	0.779791	0.447813	0	0.143678	0	0	0.135234	0.384025	1.02052	1.93784	0	0.694582	0	0
chr11:86338397-86338413	chr11	86338397	86338413	0.04703	0.468637	0.167921	0	0	0	0	0	0	0	0.0168663	0.468637	0	0	0	0.00302453	0	0	0.0936191	0.0858001	0	0.104732
chr11:86806670-86806680	chr11	86806670	86806680	0	3.93631	0	0	0	0	1.2987	0	0	3.93631	0	0	0	0	0	0	0	0	0	0.257202	0	0.2849
chr11:94113215-94113248	chr11	94113215	94113248	10.1691	100	0	0	0	2.25225	0	0	46.8085	17.2996	100	0	0	5.58376	16.2162	14.5161	0	0	0	0.705434	0	0
chr11:101030832-101030879	chr11	101030832	101030879	0	34.5455	0	0	0	0	34.5455	0	0	0	0	0	0	0	10.0181	26.6187	4.22275	6.6315	0	0	0	0
chr11:102111098-102111145	chr11	102111098	102111145	0	31.8242	0	0	0	0	17.8989	27.1871	0	0	0	0	31.8242	24.5094	0	0	29.85	23.4151	0	0	12.3538	16.8085
chr11:102111100-102111147	chr11	102111100	102111147	0	31.1373	0	0	0	0	17.4535	26.5977	0	0	0	0	31.1373	25.2254	0	0	28.7558	23.2845	0	0	12.376	16.8855
chr11:102230678-102230710	chr11	102230678	102230710	0	41.5896	21.2241	10.0381	6.3345	11.8435	30.2881	24.657	17.4312	27.247	19.1626	13.0371	40.0762	33.2697	0	0	22.2678	18.7265	32.5507	19.3629	41.5896	31.8232
chr11:102349371-102349405	chr11	102349371	102349405	2.71281	10.3273	6.05292	0.0405538	5.32356	1.9836	0	0	0	3.48164	4.84744	4.44099	0	0	10.3273	2.74455	0	0	5.04012	9.97344	0	0
chr11:102452685-102452707	chr11	102452685	102452707	1.6951	21.9048	0	0	0	0	0	0	21.9048	0	0	0	0	0	7.02395	0.304378	0	0	4.66884	0	0	0
chr11:104957519-104957532	chr11	104957519	104957532	0	0.162602	0	0	0	0	0	0	0	0	0	0	0	0	0	0	0	0	0.0335345	0.162602	0	0
chr11:108499480-108499490	chr11	108499480	108499490	0	25	0	25	12.5	0	0	7.24638	0	4.13223	8.19672	0	0	13.8462	0	11.9048	12.5	13.5135	0	0	0	14.2857
chr11:113205551-113205610	chr11	113205551	113205610	0	100	0	0	40.7767	1.81818	44.3122	0	0	64.428	0	100	8.42905	24.1627	0	0	0	92.7928	0	0	36.413	90.3084
chr11:116836042-116836110	chr11	116836042	116836110	0	100	100	0	0	0	0	0	0	0	0	0	0	43.2165	0	100	0	0	0	0	0	24.2857
chr11:116836060-116836092	chr11	116836060	116836092	0	100	0	0	0	0	0.259291	0	0	0	0	0	0	34.6154	4.7619	100	0	0	0	0	0	0
chr11:116836156-116836219	chr11	116836156	116836219	0	100	0	0	7.57576	0	69.0075	40.2883	0	100	4.36933	4.50304	25.3914	0	0	0	0	0	0	0	0	2.5641
chr11:117168420-117168429	chr11	117168420	117168429	10.7969	18.8698	15.402	10.6435	12.4391	11.9559	5.87206	1.60687	13.212	8.0756	18.8698	7.81362	3.86485	14.5685	17.0807	6.84932	7.07888	11.9517	12.4759	12.8889	15.5192	7.76997
chr11:117170115-117170138	chr11	117170115	117170138	8.13308	20.3802	18.6098	11.223	20.3802	10.4601	0	0	4.23258	13.1241	18.7749	19.4933	0	0	10.1924	10.2488	0	0	8.18109	17.7413	0	0
chr11:117182621-117182687	chr11	117182621	117182687	33.4875	55.5192	31.1013	18.1776	26.2682	23.522	51.1292	55.5192	16.8651	29.1804	15.4199	27.9946	41.0619	50.1946	22.8647	34.0796	53.4545	43.1989	27.7825	36.8719	36.7088	28.3561
chr11:118751705-118751736	chr11	118751705	118751736	2.47742	17.3423	3.07624	3.17591	0	17.3423	0	0	5.63173	0	0	0	0	5.42547	0	0	0	0.267285	0	0	4.16827	10.4612
chr11:119018004-119018033	chr11	119018004	119018033	13.415	22.9197	9.6745	22.9197	21.631	15.6433	22.1383	22.5588	0	0	0	0.314444	11.9942	8.44567	20.8927	16.8469	17.191	13.041	20.0118	22.5917	12.1947	10.2107
chr11:119097947-119098007	chr11	119097947	119098007	23.4848	70.2455	22.249	15.8582	26.2168	38.2831	41.1984	70.2455	1.04859	29.0542	22.9679	39.2243	20.5713	13.275	15.9409	14.5254	26.5209	28.5644	8.29785	14.245	21.4081	0
chr11:119131113-119131182	chr11	119131113	119131182	1.317	9.72869	0	0.329658	4.75059	2.21789	0	0	2.5607	0	0.5155	1.07132	0	9.72869	0.521192	0	0	1.28382	0	0	3.36059	0
chr11:119306442-119306494	chr11	119306442	119306494	5.30948	22.9243	3.442	14.5019	7.2733	14.9864	0	0	8.80246	3.95489	0	0	0	0	22.9243	2.8777	0	0	20.6224	6.80429	0	0
chr11:119418359-119418401	chr11	119418359	119418401	15.7599	38.2139	15.4302	19.469	15.3393	19.839	26.0368	38.0785	0	0	6.44139	0	35.716	31.6141	0	0	0	0	3.34448	38.2139	35.8026	29.872
chr11:125629297-125629364	chr11	125629297	125629364	30.0781	41.3926	26.0398	20.3932	33.5437	24.9281	39.1261	33.4908	34.0322	17.8406	22.5341	25.5443	41.3926	32.2322	26.393	30.0938	33.8238	39.7274	29.6608	31.5494	28.0458	31.1705
chr11:126263940-126263968	chr11	126263940	126263968	0.261648	2.63094	0	0	0	0	0	0	0	0	0	0	0	2.63094	0	0.26876	0	0	0	0	0	2.33325
chr11:129996797-129996819	chr11	129996797	129996819	3.20042	18.5185	5.81717	18.5185	0	0	1.01539	0	0	7.42049	0	2.26244	0	2.24033	7.06033	2.71186	5.95711	0	6.24291	0	0	4.7619
chr11:130144279-130144312	chr11	130144279	130144312	2.41561	11.9847	0	7.52883	5.72338	0	0.349079	4.74609	11.9847	5.71918	1.64314	0	0	2.77316	0	0	0	0	0	0	5.18727	2.65724
chr11:130476354-130476366	chr11	130476354	130476366	0	54.5455	0	0	0.699301	13.9139	0	12.0879	54.5455	0	0	0	0.719424	0	0	0	0	0	0	0	0	3.10601
chr12:16904-16968	chr12	16904	16968	7.96656	37.0787	37.0787	11.4726	2.58918	0	7.55068	6.2262	0	3.03213	0	0	0	0	16.6475	8.32579	29.2183	16.9037	8.71852	1.57952	0	9.98839
chr12:878256-878312	chr12	878256	878312	4.36749	18.3201	0	0	0	0	11.1087	7.30343	0	0	0	0	6.57628	11.8594	0	0	8.7796	10.5153	0	0	12.8869	18.3201
chr12:1786796-1786840	chr12	1786796	1786840	4.60436	21.4219	0	0	0	0	21.4219	13.0793	0	0	0	0	20.6471	7.98006	0	2.21111	6.42351	4.50164	0	0	6.712	9.11064
chr12:2803491-2803543	chr12	2803491	2803543	1.89105	21.0274	0	0	10.0233	21.0274	0	0	0	0	0	0	0	0	0	6.77028	0	0	0	0	0	0
chr12:5394969-5394989	chr12	5394969	5394989	0	35.9477	0	0	0	0	0	35.9477	0	0	0	0	0	0	0	0	22.7723	0	0	0	0	0
chr12:6527889-6527952	chr12	6527889	6527952	10.984	23.3361	23.3361	20.2759	16.1132	13.1991	0	0	9.41457	17.3281	14.4223	10.1954	0	4.73925	22.9016	22.0617	9.39127	4.15938	21.482	8.19194	0	2.4674
chr12:6534570-6534585	chr12	6534570	6534585	0.305353	1.96841	0.81264	0.00498764	0	0.00510767	0	0	1.96841	0.558124	0.00654999	0	0	0.00829233	0.766475	1.19153	0.015625	0.00306464	0.48226	0.255094	0.0230697	0.00582819
chr12:6537723-6537790	chr12	6537723	6537790	0	0	0	0	0	0	0	0	0	0	0	0	0	0	0	0	0	0	0	0	0	0
chr12:6537728-6537790	chr12	6537728	6537790	0	0	0	0	0	0	0	0	0	0	0	0	0	0	0	0	0	0	0	0	0	0
chr12:6537754-6537790	chr12	6537754	6537790	11.7788	48.5938	0	4.02165	11.987	48.5938	25.0352	32.7628	20.0218	0	21.9405	15.8454	10.5512	2.68947	0	8.00305	0	0	0	3.88209	13.3823	16.8596
chr12:6537754-6537795	chr12	6537754	6537795	2.13582	27.1122	0	0	0	27.1122	0	13.6332	0	0	1.97105	0	0	0	0	0	0	0	0	0	0	0
chr12:6537768-6537790	chr12	6537768	6537790	39.6967	60.7523	25.5657	34.845	41.2979	60.7523	40.3978	35.1144	54.712	35.7205	48.1384	44.1798	40.6402	36.1259	39.7528	43.15	30.822	33.426	33.9641	35.2701	37.7603	42.2977
chr12:6537768-6537795	chr12	6537768	6537795	2.75742	25.7023	0	0	0	25.7023	0	0	14.7698	0	10.0934	4.58302	0	0	0	0	0	0	0	0	0	0
chr12:6537839-6537898	chr12	6537839	6537898	1.11073	11.097	0	0	0	0	0	0	0	0	0	0	0	0.42432	0.487145	3.29843	11.097	6.90783	0	0	0	0
chr12:6538135-6538197	chr12	6538135	6538197	9.79816	18.6042	16.5581	9.99632	8.75144	15.7328	5.68671	17.1798	14.4843	2.43454	17.618	9.11499	11.8697	9.1031	1.06662	0	17.3584	15.2	5.20414	18.6042	0	0
chr12:6538158-6538225	chr12	6538158	6538225	1.61584	10.9963	0	0	0	0	0	0	5.48817	0	0	0	0	10.9963	0	0	2.34163	7.00676	0	0	0.442799	6.04113
chr12:6538167-6538207	chr12	6538167	6538207	4.86883	15.7357	7.37804	7.13597	4.18775	0	0	0	15.7357	4.82222	0	0	1.15715	13.5785	5.92805	3.42281	8.49697	9.7595	0	0	6.97452	8.79942
chr12:6538167-6538199	chr12	6538167	6538199	3.58698	14.2176	5.79202	4.75817	8.22995	0	0	0	14.2176	4.60551	0	0	3.42344	8.38544	3.91964	3.27883	5.39122	4.17271	0	0	2.91154	2.65352
chr12:6538247-6538262	chr12	6538247	6538262	34.0825	58.0566	30.8756	29.0004	20.6414	16.6047	58.0566	52.4979	17.5526	26.0804	33.2441	35.3878	31.8871	39.3405	33.0669	35.6506	35.0098	39.9556	33.459	30.8127	38.7879	43.7377
chr12:6748843-6748912	chr12	6748843	6748912	26.6775	47.7237	0	0	2.57756	34.6525	37.887	39.7627	44.7909	34.9779	16.2995	22.6003	37.1212	35.214	30.3686	27.6229	47.7237	40.3567	22.3574	9.13943	27.55	22.548
chr12:6770511-6770577	chr12	6770511	6770577	13.6402	48.2864	20.2823	21.0943	23.9777	0	0	0	48.2864	16.7979	25.5077	24.1313	0	0	22.2895	12.1253	0	0	30.9659	27.3456	0	0
chr12:6870536-6870569	chr12	6870536	6870569	5.21631	14.7663	0	0	0	5.8802	6.06717	9.56964	0	4.00265	0	0.855294	12.082	14.7663	5.64276	6.98752	6.89766	5.67341	3.89665	3.66795	9.45291	8.88404
chr12:6970558-6970607	chr12	6970558	6970607	9.06437	32.9005	24.8118	0	14.3998	5.25949	0	6.81341	32.9005	8.66762	5.79789	0	0	24.4937	27.4721	26.1106	0	0	0	4.3278	0.232563	0
chr12:7919928-7919976	chr12	7919928	7919976	1.34128	14.751	0	0	0	0	1.02116	7.53354	3.51998	0	0	0	14.751	0	0	0	0	0	0	0	0	0
chr12:8944961-8944972	chr12	8944961	8944972	0.271725	2.27119	0.218686	0.0371996	0.1287	0	0.160661	2.27119	0.0374859	0.0747812	0.799783	0.306212	0.0963922	0.0783904	0.729927	0.337249	0	0	0.0198899	0	0.114265	0.0236798
chr12:9089946-9089973	chr12	9089946	9089973	0	2.70744	0	0	0	0	0	0	0	2.49633	0	0	0	2.70744	0	0	0	0	0	0	0.203131	0
chr12:9107548-9107611	chr12	9107548	9107611	0	100	0	63.7931	0	0	0	100	0	0.39032	0	0	0	0	0	0	0	0	0	0	0	0
chr12:9308728-9308743	chr12	9308728	9308743	1.31771	14.7541	0	0	3.7037	0.694444	0	0	0	0	0	1.90397	14.7541	0	0	0	0	0	5.29801	0	0	0
chr12:9352374-9352417	chr12	9352374	9352417	0	39.5973	28.6957	0	0	0	29.6569	20.6452	0	0	0	0	0	0	39.5973	0	0	0	0	0	0	0
chr12:10222825-10222889	chr12	10222825	10222889	1.80203	13.9578	0	0	0	0	1.8916	13.9578	0	0	0	0	0	0	0	0	0	8.35761	0	0	8.81089	3.02266
chr12:10375789-10375799	chr12	10375789	10375799	0	6.40394	0	0	0	0	0	0	0.0437232	0.0576868	0	0	0	0	6.40394	0	0	0	0.355872	0.412655	0	0
chr12:12477232-12477270	chr12	12477232	12477270	3.49703	40.9874	0	0	0	28.2766	0	0	40.9874	0	0	0	0	0.67659	0	0	0	0	0	0	0	0
chr12:12721568-12721591	chr12	12721568	12721591	9.34209	27.4861	15.5645	9.16988	27.4861	0	12.1274	18.4232	11.7218	3.68567	0	6.0276	21.8016	5.24175	1.27127	1.53846	9.27631	5.30039	11.5509	25.5396	1.11556	0
chr12:12893620-12893686	chr12	12893620	12893686	0	5.65681	2.19279	0	0.389902	0	0	0	5.65681	0	0	0	0	0	0	0	0	0	0	0.826446	0	0.802657
chr12:12975224-12975289	chr12	12975224	12975289	1.13168	8.61726	0	0	0	6.94884	0	0	0	5.63949	0	1.42792	0	8.61726	0	0	0	0	0	0	0	0
chr12:13214762-13214819	chr12	13214762	13214819	0	100	47.2165	40.1036	42.192	50.2743	0	100	33.1921	53.925	100	100	76.2722	47.0136	0	43.5897	27.8752	23.4991	49.2749	58.4004	49.153	55.4778
chr12:14499161-14499196	chr12	14499161	14499196	3.28018	23.7084	0	0	0	10.1651	0	9.47489	18.2519	0	0	0	0	0	23.7084	0	0	0	0	2.57361	1.42965	0
chr12:19141772-19141789	chr12	19141772	19141789	0	36.6667	0	17.3333	0	20	7.33591	8.14815	24.4444	36.6667	0	0	0	0	3.46667	2.7027	0	19.8697	0	24.0506	0.662252	0
chr12:26960082-26960099	chr12	26960082	26960099	1.10419	5.8296	0	0.222783	0	2.33593	0	5.8296	0.444561	1.01597	4.71831	0.315016	0.924703	0.68992	0.0106553	0.84375	0.420663	1.35706	0.506899	0.905469	0.292642	1.24982
chr12:27293598-27293627	chr12	27293598	27293627	1.78711	9.2437	1.51339	0.216414	1.65312	5.31507	0.921844	0.407688	1.88679	0.976043	6.10902	0.707214	0	0	9.2437	3.57143	0.0285769	0.0602652	0.0685401	0.926431	0.205339	1.93139
chr12:27674436-27674445	chr12	27674436	27674445	0.676182	7.69231	0	0	0.204666	0.141243	7.69231	3.10559	0.568182	0.296736	0	0	0.0145033	0.0725865	0	0	0.662252	0.4329	0.332668	0	0	0
chr12:27688327-27688363	chr12	27688327	27688363	3.71167	32.567	0	0	0	0	0	0	20.9563	0	5.50344	0	0.571366	2.66272	7.0028	32.567	0	0	0	3.11433	1.85532	0
chr12:27959643-27959692	chr12	27959643	27959692	0	7.44681	0	0	0	0	0	0	0	0	0	0	0	0	0	0	0	0	0	0	0	7.44681
chr12:31104614-31104674	chr12	31104614	31104674	13.0376	46.6643	14.9599	0	9.59634	20.8657	9.4418	2.93375	11.0337	19.0915	5.04748	10.9636	46.6643	27.0914	0	0	10.8974	14.8342	0	0	30.6266	26.7045
chr12:31265991-31266024	chr12	31265991	31266024	0	100	0	0	100	0	6.98052	2.35721	32.2034	0	0	0	39.8907	100	0	0	35.5932	87.0968	0	0	0	0
chr12:34028625-34028644	chr12	34028625	34028644	15.7521	50.4505	5.24617	5.64166	11.4659	37.8049	0	8.43672	1.15498	0	1.01781	0	50.4505	12.1714	31.3873	30.4786	25.8865	26.7192	27.0777	2.5641	8.25893	29.2793
chr12:46186309-46186358	chr12	46186309	46186358	1.0983	6.61102	6.61102	0	5.67095	3.50215	0	0	0	0	0	0.972782	0	0	0.111054	5.09804	0	0	0	0	0	0
chr12:46188385-46188444	chr12	46188385	46188444	5.64504	16.7264	0	9.69353	10.4667	6.49732	0	0	13.4591	16.7264	10.4638	6.34971	0	10.2301	11.1156	0.583007	4.69507	4.2387	1.53649	4.75271	2.09254	0
chr12:46358710-46358760	chr12	46358710	46358760	3.16203	19.9762	0	0	0	0	6.31096	19.9762	0	0	0	0	17.704	7.33709	0	4.65391	0	0	0	0	1.87165	5.38668
chr12:46368033-46368088	chr12	46368033	46368088	0.567095	5.13111	0	0	0	0	2.87155	5.13111	0.613959	0	0	0	0	0.956348	0	0	0	0.482746	0	0	1.2862	0
chr12:47076837-47076903	chr12	47076837	47076903	0	45.6115	5.06396	0.603327	6.38402	6.13365	0	45.6115	11.1664	8.2867	0	0	3.60264	2.19117	0	32.4201	0	0	0	0.0615087	2.27923	4.91683
chr12:48104312-48104327	chr12	48104312	48104327	0.333559	1.72318	0	0.0600601	0	0	1.72318	1.03093	0.396301	0.44843	0.829563	0	0	0	0.0590667	0.550908	0	0	0.409074	1.05263	0	0.111037
chr12:48932801-48932850	chr12	48932801	48932850	3.12789	14.5435	0	13.1133	0	11.2284	0	0	0	6.67496	0	0	0	0	0	5.20666	0	0	6.83761	14.5435	3.97815	0.97522
chr12:48936989-48937018	chr12	48936989	48937018	11.8852	23.8673	19.94	9.61274	15.9638	1.54122	10.001	7.99795	18.7891	15.7349	12.8826	16.7513	9.27806	0	18.3764	18.4911	23.8673	8.50379	13.7987	16.1734	0	0
chr12:48938539-48938567	chr12	48938539	48938567	0	0	0	0	0	0	0	0	0	0	0	0	0	0	0	0	0	0	0	0	0	0
chr12:49005392-49005461	chr12	49005392	49005461	13.1444	38.7808	11.8728	17.4387	14.1054	32.5749	0	0	35.31	38.7808	21.6022	24.5738	0	6.32033	7.4046	14.2521	0.423926	0	14.9031	12.652	6.80511	3.86783
chr12:49127979-49127996	chr12	49127979	49127996	9.91265	29.9634	21.5034	7.1558	12.1983	7.27843	0	0	15.268	26.6389	27.8509	29.9634	0	0	16.1778	14.4977	0	0	7.72126	11.999	0	0
chr12:49128054-49128089	chr12	49128054	49128089	7.58684	24.8196	0	0	0	0	15.6489	14.7199	0	0	0	0	17.5593	24.8196	0	0	14.9783	24.3421	0	0	16.4302	23.2385
chr12:49128172-49128193	chr12	49128172	49128193	0	0	0	0	0	0	0	0	0	0	0	0	0	0	0	0	0	0	0	0	0	0
chr12:49128348-49128395	chr12	49128348	49128395	9.10337	32.7455	26.0919	21.054	25.3971	0	0	0	17.0007	32.7455	16.9808	15.1465	0	2.35112	11.4323	3.29681	2.33432	1.83563	0	6.40068	0	0
chr12:49128540-49128598	chr12	49128540	49128598	69.2632	80.0484	74.6082	75.1142	72.2865	77.6221	68.2405	72.6629	72.1373	73.6159	80.0484	78.8506	53.0518	67.1703	70.3396	69.6027	48.3889	54.8152	60.2099	66.8505	79.0464	70.6021
chr12:49128736-49128775	chr12	49128736	49128775	6.19483	22.859	9.15768	14.4476	16.7999	12.69	0	0	19.5816	22.859	10.5584	5.27038	0	0	4.95908	0	0	0	0	0	3.24702	4.32585
chr12:49129296-49129343	chr12	49129296	49129343	6.2372	16.3221	16.3221	14.4882	10.8077	6.44797	0	1.43976	7.96697	6.72787	10.9328	13.9535	0	0	7.46735	2.09511	0	0	14.3827	8.40613	3.3058	0
chr12:49185021-49185063	chr12	49185021	49185063	8.96066	44.4489	28.6937	0	21.0839	44.4489	0	0	0	0	17.2811	22.9682	0	0	0.538936	12.563	0	0	7.55035	24.0852	0	0
chr12:49185031-49185048	chr12	49185031	49185048	2.35036	14.4055	9.36042	0	0	14.4055	0	0	0	0	2.06356	8.22716	0	0	1.36744	3.03148	0	0	3.98872	4.56285	0	0
chr12:49272416-49272455	chr12	49272416	49272455	15.6916	38.8721	31.3012	25.0823	31.4087	28.6952	0	0	31.1117	29.0804	38.8721	33.0857	0	0	20.0265	14.0238	0	0	13.7882	17.3566	0	0
chr12:49272757-49272816	chr12	49272757	49272816	9.82359	20.6471	15.0075	20.6471	9.89823	12.855	0	0	14.0699	7.12988	17.8806	15.0649	6.548	19.0643	6.25296	0.330979	12.9201	12.453	7.78442	0.161814	9.5084	8.8946
chr12:49272966-49273035	chr12	49272966	49273035	2.12973	17.2103	0	0	0	0	0	0	3.56776	17.2103	0	1.85179	3.12764	0	3.79386	9.50389	0	0	0	3.53944	0	0
chr12:49763992-49764022	chr12	49763992	49764022	6.575	19.6085	10.6199	3.21523	5.63483	0	15.8371	19.6085	0	0	0	1.42218	9.20615	12.7533	0	0.354128	12.7061	15.0885	6.02179	6.06859	7.34949	5.61426
chr12:49764146-49764215	chr12	49764146	49764215	6.02765	16.0991	8.94018	8.51211	0	0	0	0	10.2365	3.44657	4.88759	2.66287	0	6.01106	9.62122	16.0991	7.95968	10.6654	10.8676	6.12561	4.30092	10.2167
chr12:49764157-49764196	chr12	49764157	49764196	1.76519	9.3677	0	0	0	0	0.242313	0	0	0	2.04815	0	0	3.16118	3.84229	9.3677	0	4.88111	0.874957	0.2082	4.00678	6.67115
chr12:49764555-49764614	chr12	49764555	49764614	24.9596	48.0373	31.5986	14.6805	22.6665	48.0373	20.942	23.5138	22.7268	41.0488	33.0056	37.637	22.4369	16.2504	17.2431	15.2224	15.2868	19.3932	4.87543	26.8003	32.3837	33.442
chr12:49880555-49880572	chr12	49880555	49880572	0	17.1779	0	0	0	0	0	17.1779	0	0	0	0	0	0	0	0	0	0	0	0	0	0
chr12:50151327-50151396	chr12	50151327	50151396	2.15607	15.1289	1.26839	1.06112	0.203467	0.0358954	2.43454	0	15.1289	0	1.72654	2.06199	0.61591	0.967226	5.20168	0	2.76058	2.69184	5.60127	0	1.36205	0
chr12:51243142-51243176	chr12	51243142	51243176	2.61969	16.1857	0	3.53234	0	0	0	0	10.2883	1.25728	1.4472	2.08205	0	0	4.20379	5.54889	0	0	16.1857	7.84823	0	0
chr12:52170303-52170359	chr12	52170303	52170359	0	7.33945	0	0	0	0	0	0	0	0	0	0	0	0	0	0	0	0	0	0	0	7.33945
chr12:52172332-52172384	chr12	52172332	52172384	0	100	16.8869	13.3897	10.3298	0	100	16.6667	1.73514	7.66768	0	0.627353	0	0	0	0	0	0	9.10308	0	0	0
chr12:52174200-52174256	chr12	52174200	52174256	0	8.86076	0	0	0	0	0	0	0	0.643041	0	0	1.27457	0.270593	0	0	0.733095	0.0832573	1.84697	0	8.86076	0
chr12:52241519-52241567	chr12	52241519	52241567	0	69.6	0	4.74384	6.75013	0	0	8.58092	8.15224	4.67905	69.6	0	6.15757	25.9972	0	0	0	0	0	0	0	0
chr12:52286186-52286240	chr12	52286186	52286240	0	100	0	0	0	20.1063	0	100	0	0	0	0	14.4335	14.557	0	0	13.3792	0	7.84314	0	0	0
chr12:52447312-52447371	chr12	52447312	52447371	0	100	29.5775	0	0	0	0	0	0	0	0	0	19.1489	0	0	0	20.1493	57.6087	0	6.7854	0	100
chr12:52469127-52469183	chr12	52469127	52469183	0	21.1845	0	0	0	0	0	0	0	0	0	0	0	0	0	0	3.64583	21.1845	0	0	0	0
chr12:52487409-52487438	chr12	52487409	52487438	0	100	100	0	0	0	0	1.96078	39.4137	0	0	25.5814	0	0	0	0	0	0	0	0	0	0
chr12:52487785-52487823	chr12	52487785	52487823	0	89.4737	0	0	0	0	0	0	0	89.4737	0	0	0	7.30088	20.8791	0	0	0	0	0	0	14.4476
chr12:52487785-52487841	chr12	52487785	52487841	0	100	0	40	0	0	42.8571	65.3846	64.9485	100	0	55.1122	34.3511	60.1271	68.1416	0	52.7151	49.6527	55.1938	58.9863	39.4366	63.4103
chr12:52487842-52487886	chr12	52487842	52487886	0	100	62.2642	3.79747	0	0	0	0	6.87831	0	39.1304	0	23.1388	0	100	0	19.7645	4.04922	0	0	63.8418	0
chr12:52487881-52487919	chr12	52487881	52487919	0	100	100	0	0	0	36.4706	33.3333	36.6197	0	47.3684	0	37.4302	4.00943	0	0	36.5419	14.3127	3.613	5.58438	0	8.74704
chr12:52490587-52490637	chr12	52490587	52490637	0	100	0	29.4118	0	0	0	0	69.3271	0	0	100	42.9487	0	100	77.7778	37.5968	30.6972	4.9381	8.06844	36.7619	10.7843
chr12:52490593-52490637	chr12	52490593	52490637	0	100	0	21.7391	0	0	0	0	71.2785	0	0	100	49.5495	0	100	77.7778	36.1891	29.9288	4.34627	4.64089	35.9307	18.5315
chr12:52490659-52490707	chr12	52490659	52490707	0	82.6087	0	0	0	0	46.2687	82.6087	0	82.6087	22.3881	10.8696	0	0	0	0	0	0	0	0	0	0
chr12:52492691-52492714	chr12	52492691	52492714	0	62.5	62.5	0	0	0	0	0	0	0	0	0	0	0	44.4444	47.619	5.62552	0	0	0	26.6376	0.826446
chr12:52515015-52515075	chr12	52515015	52515075	0	100	0	0	0	0	100	0	86.2069	81.1321	0	100	30.6513	24.8306	0	0	100	52.3629	30.3699	5.26482	90.5618	77.4557
chr12:52515037-52515075	chr12	52515037	52515075	0	100	0	0	0	0	0	0	83.5052	44.4444	0	0	6.38298	7.17164	0	0	100	40.249	29.4965	5.34257	100	100
chr12:52515136-52515171	chr12	52515136	52515171	0	75.7576	0	0	0	0	45.4545	0	75.7576	0	0	0	10.4651	28.6099	0	0	0	0	4.26305	9.81181	0	0
chr12:52515136-52515204	chr12	52515136	52515204	0	100	0	0	0	0	6.66667	0	22.449	0	0	0	57.7825	16.3711	100	0	8	0	0	0	1.76471	76.7575
chr12:52515461-52515474	chr12	52515461	52515474	0	0.00106329	0	0	0	0	0	0	0	0	0	0	0	0	0	0	0	0	0	0.00106329	0	0
chr12:52517948-52517965	chr12	52517948	52517965	0	100	0	100	0	0	0	0	0	0	0	20	5.17928	0	0	0	0	0	2.64404	11.8201	43.9024	9.73451
chr12:52519098-52519119	chr12	52519098	52519119	0	100	100	15.5556	0	0	10.5263	0	0	0	0	20.2899	0	11.6173	92.1053	0	0	14.2857	0	0	33.9806	0
chr12:52519104-52519133	chr12	52519104	52519133	0	100	100	41.9355	0	0	79.3103	71.1538	56.4706	0	0	36.1538	0	2.53243	22.8758	0	0	39.6947	15.7852	18.3097	50.5792	0
chr12:52519835-52519899	chr12	52519835	52519899	0	100	100	0	0	0	0	27.572	49.1803	97.7401	0	46.4115	0	0	0	74.1935	74.3842	0	0.961271	11.0301	0	0
chr12:52519856-52519914	chr12	52519856	52519914	0	100	100	0	0	0	41.573	38.6935	45.6954	95.5224	0	38.0531	0	0	0	8	94.2197	0	0	0	0	0
chr12:52519859-52519908	chr12	52519859	52519908	0	100	0	0	0	0	26.4	32.4138	9.52381	100	0	26.4368	0	0	0	27.6596	96.8	0	1.24354	1.62982	0	0
chr12:52519882-52519923	chr12	52519882	52519923	0	88.8889	0	0	0	0	70.9924	4.6729	58.8235	0	0	53.8462	0	0	0	0	88.8889	0	0	0	25.6637	0
chr12:52519924-52519944	chr12	52519924	52519944	0	74.0741	0	0	0	0	74.0741	4.7619	0	0	0	0	0	18.2588	0	0	0	7.92683	0	0	11.1111	6.84932
chr12:52519924-52519971	chr12	52519924	52519971	0	100	0	0	0	0	3.33333	24.8408	0	0	0	100	30.3415	18.4557	0	0	33.8983	33.8142	0	0	71.4859	20.4819
chr12:52519924-52519980	chr12	52519924	52519980	0	100	0	0	0	0	0	14.9171	0	0	0	100	40.167	26.3633	0	0	20	41.6149	0	0	73.7952	37.1775
chr12:52519966-52520001	chr12	52519966	52520001	0	100	0	0	0	0	0	0	0	6.06061	0	0	25.8467	19.9239	0	100	0	15.4472	0	0	0	83.1418
chr12:52520002-52520061	chr12	52520002	52520061	0	100	0	0	0	0	0	0	35.4497	0	0	100	0	0	0	0	0	0	0	0	0	0
chr12:52520020-52520061	chr12	52520020	52520061	0	45.4545	0	0	0	0	45.4545	26.6187	1.81818	0	0	0	0	0	0	0	0	0	0	0	4.97238	0
chr12:52520148-52520186	chr12	52520148	52520186	0	93.75	0	0	0	0	0	0	0	0	0	0	0	0	93.75	0	0	0	0	0	0	0
chr12:52520208-52520235	chr12	52520208	52520235	0	100	0	0	0	0	0	0	0	0	0	100	49.4071	7.97101	0	0	0	17.0093	0	3.82073	39.2857	100
chr12:52899984-52900031	chr12	52899984	52900031	0.246868	3.91579	0	0	0	0	0	0	0	0	0	0	1.02157	0	0	0	0	0	3.91579	0	0	0
chr12:52899991-52900039	chr12	52899991	52900039	1.48027	12.0345	0.547912	6.33747	1.33542	0	0	0	0	0	0	0	0	0	0	0	5.62969	3.72043	12.0345	0	0	0
chr12:52949291-52949353	chr12	52949291	52949353	23.1338	72.5951	0	0	0	7.64911	67.4756	72.5951	9.08976	0	0	0	41.9455	42.6881	0	0	50.109	57.0345	2.74955	0	57.5164	53.8229
chr12:52951794-52951813	chr12	52951794	52951813	0.103641	1.13363	0	0	1.13363	0	0	0.939186	0	0	0	0	0	0	0	0	0	0	0	0	0	0
chr12:52952797-52952823	chr12	52952797	52952823	23.0634	35.1184	35.1184	33.1123	33.982	19.3609	14.9269	17.5373	17.422	18.9666	27.2308	25.9134	22.4026	25.0689	30.6582	22.2845	15.4945	17.9701	23.3402	29.5883	16.1011	14.7899
chr12:53006649-53006690	chr12	53006649	53006690	1.17936	3.71547	0.872905	0.776926	0.180446	0.305117	2.99237	3.71547	0.359026	0	0.757675	0	0.189564	0	1.46457	3.44597	0.643459	2.62844	2.05448	2.99578	0.205109	0
chr12:53059717-53059749	chr12	53059717	53059749	6.86793	58.8477	5.52074	0.238917	0	0	25.0229	0	0	0	0	0	18.2748	0	58.8477	2.43902	9.33333	0	0	17.6812	0	0
chr12:53115478-53115540	chr12	53115478	53115540	0	100	0	0	0	69.3617	28.8889	100	0	0	15.5758	16.153	0	0	0	0	0	32.9609	15.493	100	0	0
chr12:53210759-53210792	chr12	53210759	53210792	21.4136	56.4543	15.1285	1.00148	0	20.0139	44.4941	46.1002	23.6448	12.9685	4.40387	11.9874	56.4543	31.7907	13.392	17.0326	27.9829	23.7092	23.2656	15.3743	23.7457	15.7821
chr12:53211068-53211098	chr12	53211068	53211098	0	0	0	0	0	0	0	0	0	0	0	0	0	0	0	0	0	0	0	0	0	0
chr12:53306708-53306773	chr12	53306708	53306773	8.39786	23.1516	16.0379	9.89729	23.1516	2.09035	0	0	8.88481	10.8165	4.45926	9.60387	0	0	20.2454	16.6874	9.02336	3.02494	16.3887	17.6457	0	0
chr12:53446274-53446294	chr12	53446274	53446294	1.91451	13.5126	0	0	0	0	0	2.75109	4.05119	0	6.20242	0	0	1.39963	0	0	13.5126	7.58034	0	0	0	2.79306
chr12:53667953-53667986	chr12	53667953	53667986	0.0704069	0.307432	0.0459604	0.0885998	0	0.0115548	0.0338344	0.00668705	0.111271	0.0536693	0.00555759	0.0211036	0.00276174	0.013296	0.0585273	0.202127	0.307432	0.289776	0.0262536	0.0485311	0.0811954	0
chr12:53669215-53669247	chr12	53669215	53669247	11.1805	44.077	26.085	11.0256	25.0693	44.077	0	0	13.521	32.864	27.706	34.1858	0	0	0	0	0	0	0	9.07535	0	0
chr12:54233278-54233333	chr12	54233278	54233333	25.9812	75.5198	0	12.2448	2.6637	0	46.4827	75.5198	26.5937	24.5769	0	17.8235	51.2113	44.005	8.29297	6.81143	57.4267	62.347	0	17.5899	36.3071	29.7283
chr12:54281157-54281198	chr12	54281157	54281198	9.95312	29.806	0	0	0	0	23.5002	5.36028	0	0	0	0	29.806	8.42565	24.0962	27.3623	13.4219	9.47627	27.347	20.0857	0	10.1808
chr12:54351448-54351485	chr12	54351448	54351485	0	0	0	0	0	0	0	0	0	0	0	0	0	0	0	0	0	0	0	0	0	0
chr12:54351684-54351731	chr12	54351684	54351731	16.8908	43.6421	18.1376	0	13.2243	43.6421	28.2785	39.7112	6.71442	20.0161	7.88311	10.0208	22.9585	20.209	0	0.256859	28.2466	12.5548	0	9.81841	33.2378	22.9067
chr12:55414251-55414274	chr12	55414251	55414274	0	0	0	0	0	0	0	0	0	0	0	0	0	0	0	0	0	0	0	0	0	0
chr12:55414257-55414280	chr12	55414257	55414280	0	0	0	0	0	0	0	0	0	0	0	0	0	0	0	0	0	0	0	0	0	0
chr12:55414512-55414555	chr12	55414512	55414555	30.3155	48.723	19.4229	21.3419	17.6172	16.355	44.9989	48.723	37.1319	19.1504	29.1807	18.1002	37.1822	32.4655	38.2593	31.9235	36.0012	41.2126	34.6382	18.4874	32.7765	31.3412
chr12:55414512-55414562	chr12	55414512	55414562	49.2436	65.1175	39.0484	41.3458	38.5775	36.998	61.6395	65.1175	53.9891	39.0456	48.1221	38.5563	55.5254	51.9105	56.96	50.7928	51.835	58.2988	53.345	40.4762	52.1574	51.1315
chr12:55695452-55695521	chr12	55695452	55695521	0	58.5139	31.6327	9.85915	45.8533	38.2859	37.82	35.5672	40.9396	58.5139	46.049	47.6562	12.0117	10.4581	8.42825	0	24.9357	0	0	5.30035	4.94116	19.3512
chr12:55820403-55820447	chr12	55820403	55820447	0	0	0	0	0	0	0	0	0	0	0	0	0	0	0	0	0	0	0	0	0	0
chr12:55935674-55935709	chr12	55935674	55935709	0.60081	4.06977	1.77628	1.07527	0.512821	1.42144	0	0	4.06977	0	0	0	0	0	0	0	0.837908	0.324149	0.693101	0.241643	0.577441	0.486381
chr12:55993061-55993096	chr12	55993061	55993096	2.21817	10.8656	0	0	0	0	9.28108	5.90111	0	0	0	0	3.29337	4.77945	2.31976	10.8656	0	3.87441	4.04861	0	0	0
chr12:55994158-55994214	chr12	55994158	55994214	0.206316	4.12632	0	0	0	0	4.12632	0	0	0	0	0	0	0	0	0	0	0	0	0	0	0
chr12:56103327-56103350	chr12	56103327	56103350	2.79399	14.5025	0	0	10.5802	0	0	0	0	0	0	0	4.13695	9.15254	0	3.10717	8.37031	14.5025	1.7501	4	0	0.280112
chr12:56117744-56117784	chr12	56117744	56117784	4.53995	27.3091	0	0.913235	0	0	0	0	0	0	0	0	0	0	18.1303	27.3091	0	0	25.0198	19.4265	0	0
chr12:56160070-56160093	chr12	56160070	56160093	3.18612	13.1885	0	0	0	2.65785	13.1885	10.9126	0	0	0	0	6.91595	3.959	0	3.82831	8.80347	9.5402	0	0	3.91642	0
chr12:56160098-56160120	chr12	56160098	56160120	2.57353	6.69721	0	0	3.88064	0.91712	6.69721	5.63047	0	0	0	0	6.64692	3.58786	0	0	4.70484	5.44953	1.73496	3.28273	4.04353	4.89477
chr12:56161467-56161513	chr12	56161467	56161513	17.8331	29.8104	12.6052	24.631	18.9002	15.7358	7.73901	10.4026	13.747	13.1488	19.1197	16.0675	22.2988	18.4487	24.5956	29.8104	10.8339	16.5278	18.4893	20.7048	22.5821	20.2733
chr12:56240490-56240542	chr12	56240490	56240542	33.2317	64.862	15.6802	24.0941	9.53654	0	40.1595	16.2168	64.862	41.1327	0	24.1228	39.8544	61.1909	52.8582	23.2558	48.6212	51.6934	28.0111	20.7089	46.9303	55.7043
chr12:56242316-56242359	chr12	56242316	56242359	23.3779	48.2581	43.9147	27.6199	33.8382	48.2581	18.5089	41.2946	34.8569	45.9093	26.2591	38.1766	21.3349	4.40326	17.3273	13.4174	10.9524	2.07626	12.0223	18.3109	9.0761	0
chr12:56511371-56511386	chr12	56511371	56511386	8.20644	37.0874	0	0	0	0	20.0517	22.3881	0	0	0	0	4.42978	28.1444	0	0	3.23848	18.7591	0	0	37.0874	30.0297
chr12:56597188-56597253	chr12	56597188	56597253	0.0252849	0.505699	0	0	0	0	0	0	0	0	0	0	0.505699	0	0	0	0	0	0	0	0	0
chr12:56597411-56597423	chr12	56597411	56597423	1.2371	18.0816	0	0	0	0	0	0	18.0816	6.66032	0	0	0	0	0	0	0	0	0	0	0	0
chr12:56597590-56597614	chr12	56597590	56597614	12.375	31.9882	29.6268	14.3259	23.1031	25.6712	0.389505	0	31.9882	20.2093	26.9426	10.3637	7.40612	11.5502	3.12115	0	15.6077	22.3976	0	0	0	4.79794
chr12:56597590-56597616	chr12	56597590	56597616	13.0134	32.5761	31.1254	14.2983	24.3051	28.6619	0	0	32.5761	20.4009	29.0739	11.2105	9.40679	12.2584	2.07861	0	16.0192	23.9277	0	0	0	4.92467
chr12:56597590-56597620	chr12	56597590	56597620	14.7751	35.7114	35.7114	16.7345	26.724	33.7742	0	0	33.3667	20.638	34.2403	14.7063	13.2642	14.1693	1.46988	0	17.0438	26.9263	0	0	0	6.73335
chr12:56597590-56597618	chr12	56597590	56597618	13.8873	33.4924	33.4924	15.3976	25.4918	31.3145	0	0	33.1259	20.5032	31.7271	12.9686	11.4168	13.23	1.70732	0	16.5743	25.4811	0	0	0	5.31619
chr12:56638222-56638232	chr12	56638222	56638232	3.36119	9.60865	3.28971	2.02889	7.05836	9.60865	4.74002	3.36162	2.14473	2.74577	4.39766	4.15475	5.69591	2.05188	2.25162	3.24627	0.0487827	1.50949	1.81277	2.88333	2.43191	1.76166
chr12:56639119-56639187	chr12	56639119	56639187	0.595848	8.21977	0	0	0	0	0.583044	8.21977	0	0	0	0	0	0	0	0	0	3.11413	0	0	0	0
chr12:56640036-56640078	chr12	56640036	56640078	0	0	0	0	0	0	0	0	0	0	0	0	0	0	0	0	0	0	0	0	0	0
chr12:57062274-57062298	chr12	57062274	57062298	0.715028	8.06567	0	0	0.909682	0	0.294985	8.06567	0.0700894	0	0	0.494234	0.148002	0	0	0.540208	1.36656	0.701111	1.28913	0.0292826	0.180636	0.21097
chr12:57209784-57209813	chr12	57209784	57209813	8.25142	46.8354	0	1.70648	2.90265	3.26376	0	0	16.8576	44.5415	0	0	10.1208	5.99094	46.8354	5.71429	4.3659	14.0097	6.44535	1.07507	1.199	0
chr12:57232478-57232530	chr12	57232478	57232530	0	0	0	0	0	0	0	0	0	0	0	0	0	0	0	0	0	0	0	0	0	0
chr12:57519792-57519843	chr12	57519792	57519843	3.59818	35.389	0	0	0	0	3.48315	35.389	3.97483	0	0	0	8.83436	1.82675	2.11774	3.09517	2.10796	2.22156	1.39665	3.9928	3.52359	0
chr12:62965452-62965507	chr12	62965452	62965507	14.2205	55.8662	0	0	0	0	44.5367	55.8662	0	0	0	0	55.8158	34.9106	0	0	4.88899	10.0728	0	0	32.0451	46.2738
chr12:64146347-64146391	chr12	64146347	64146391	0	58.5972	7.34859	4.28894	14.6756	32.3013	28.3552	14.2857	58.5972	32.2502	7.12166	50.0363	16.1426	41.0727	0	0	36.9175	26.8157	18.7161	16.2316	33.6545	26.8932
chr12:69258788-69258826	chr12	69258788	69258826	0.794579	6.17371	0	0	0	0	0	0	6.17371	0	0	0	0	0.216306	0	0	6.14873	0	3.35283	0	0	0
chr12:71701507-71701559	chr12	71701507	71701559	2.32794	22.2798	0	0	0	0	0	22.2798	0	0	0	0	4.58716	19.6918	0	0	0	0	0	0	0	0
chr12:76030739-76030774	chr12	76030739	76030774	7.78353	28.4007	5.44317	0	0	0	15.9471	20.5087	2.38177	0	0	0	16.184	8.08923	2.48892	0	25.3288	6.60793	28.4007	10.3404	6.51507	7.43478
chr12:76045942-76045954	chr12	76045942	76045954	0.281899	5.63798	0	0	5.63798	0	0	0	0	0	0	0	0	0	0	0	0	0	0	0	0	0
chr12:80848204-80848250	chr12	80848204	80848250	0	32.952	25.2247	24.9854	20.1262	32.952	0	0	0	0	19.8973	15.4052	0	0	0	0	0.060024	0	0	0	2.18152	1.01247
chr12:89351683-89351748	chr12	89351683	89351748	0	28.3458	21.7904	20.1404	14.3772	23.4877	0	0	24.0964	6.44567	8.33954	0	3.16647	16.0753	0	0	28.3458	12.7119	0	0	0	0
chr12:89357701-89357710	chr12	89357701	89357710	0	71.4286	1.53846	15.5172	0	71.4286	0	6.66667	30.7692	0	0	0	0	0	0	0	3.42205	0	22.2222	0	14.2857	10
chr12:91108474-91108528	chr12	91108474	91108528	0	96.1538	0	0	0	0	0	0	96.1538	25	0	0	25.5757	26.1681	0	0	71.3604	0	0	13.8889	16.8774	9.92025
chr12:91178442-91178468	chr12	91178442	91178468	0	66.6667	0	0	0	0	0	0	16.5217	0	0	0	0	0	0	0	0	66.6667	1.05448	0	0	0
chr12:93006014-93006078	chr12	93006014	93006078	0	100	0	0	0	0	0	0	0	0	49.2941	64.4304	0	0	100	0	0	0	0	0	0	0
chr12:93640777-93640841	chr12	93640777	93640841	2.88132	24.0434	0	0	0	0	0	0	0	0	0	0	0	0	13.7892	24.0434	0	0	11.6773	8.11644	0	0
chr12:94283081-94283139	chr12	94283081	94283139	16.2482	85.936	0	35.146	0	7.86517	85.936	0	19.9253	0	0	0	0	25.6654	5.87219	19.6302	57.9605	19.7605	19.0476	24.8544	3.30108	0
chr12:94424677-94424735	chr12	94424677	94424735	14.3555	40.6535	26.1246	26.2638	37.7671	40.6535	12.4456	5.81897	22.5827	32.0397	16.3646	27.0671	0	0	2.00347	0	13.7153	0	1.92813	22.3347	0	0
chr12:95658922-95658966	chr12	95658922	95658966	0	20.4035	8.1288	2.52633	0	6.66208	0	0	0	0	7.32468	20.4035	6.40259	0	0	0	0	0	0	0	0	0
chr12:98534119-98534151	chr12	98534119	98534151	3.89294	11.0155	5.80112	4.47415	2.65183	9.35141	8.96353	11.0155	3.48083	3.56718	3.99396	4.2764	6.24511	0	2.11638	1.35979	0	0.22027	0	8.74102	1.12841	0.471804
chr12:100026581-100026590	chr12	100026581	100026590	4.51192	26.3158	0	4.73186	6.66667	0	0	0	17.8808	21.9672	0	26.3158	0	0	0	0	0	12.6761	0	0	0	0
chr12:100275903-100275913	chr12	100275903	100275913	0.198443	2.5641	0.422961	0	0	0	0	0	0.0800641	0	0	0	0	0.248139	0.653595	0	0	2.5641	0	0	0	0
chr12:102117695-102117708	chr12	102117695	102117708	0.0506037	0.265366	0.132802	0.0610874	0	0	0.21097	0	0	0.245635	0	0	0.0806545	0	0	0	0.265366	0	0	0	0.0155577	0
chr12:103777155-103777164	chr12	103777155	103777164	8.12639	42.4051	42.4051	14.6814	9.52381	0	0	9.67742	0	0	0	0	12.0135	2.88392	16.6667	1.99297	16.2617	12.2507	6.45161	0.210526	0	17.5084
chr12:103925666-103925695	chr12	103925666	103925695	1.6078	15.5556	0	5.61151	0	0	0	0	0	0	0	0	10.989	0	15.5556	0	0	0	0	0	0	0
chr12:103934088-103934123	chr12	103934088	103934123	0.45548	5.59921	0.723119	0	0	0	0	1.24923	0	0	0	0	5.59921	0.919241	0	0	0	0.618797	0	0	0	0
chr12:103950317-103950332	chr12	103950317	103950332	7.16329	29.3103	0	7.11864	16.129	27.1028	10.4348	0	7.45342	1.03093	5.64784	1.36986	11.3636	1.40351	0	1.36054	3.32103	29.3103	6.40394	9.55665	4.25886	0
chr12:104265587-104265618	chr12	104265587	104265618	2.7696	25.1035	0	0	0	0	0	0	0	0	0	0	0	12.856	0	0	0	1.86504	0	0	15.5675	25.1035
chr12:104265624-104265669	chr12	104265624	104265669	1.77254	22.9634	0	0	0	0	3.09448	0	0	0	0	0	22.9634	0	0	0	9.39293	0	0	0	0	0
chr12:104348487-104348552	chr12	104348487	104348552	0	0	0	0	0	0	0	0	0	0	0	0	0	0	0	0	0	0	0	0	0	0
chr12:104349860-104349907	chr12	104349860	104349907	4.8526	18.7207	18.7207	10.8105	6.79578	0	0	0	8.03826	4.57691	1.62157	1.97097	0	8.65798	4.44231	7.27934	0.612767	4.66183	1.01689	0.628454	4.71992	12.4979
chr12:105195527-105195584	chr12	105195527	105195584	15.9988	28.4829	9.95784	7.87928	9.18374	28.4829	27.5602	9.56316	14.6476	20.9967	18.1398	17.4558	22.5697	17.0417	17.6732	21.7239	19.5014	13.2635	7.15789	2.80362	19.6733	14.7003
chr12:106338347-106338357	chr12	106338347	106338357	0	33.3333	0.660502	0.552486	0	2.52809	33.3333	0	3.57143	1.95567	0	0	0	0	0	0	0.228137	4.79339	0	0	0	0
chr12:108287247-108287270	chr12	108287247	108287270	0	16.6366	0	0	0	0	0	0	0	0	0	0	10.6383	16.6366	0	0	0	0	0	0	0	0
chr12:108622380-108622392	chr12	108622380	108622392	0	31.25	0	1.63934	0	0	0	0	2.91262	31.1111	0	0	22.0094	21.2389	13.0435	0	31.25	0	0	30.4348	1.81818	4.26065
chr12:108648794-108648819	chr12	108648794	108648819	8.68986	27.3101	0	0.0623553	0	0	19.991	16.1126	15.0781	0.504259	0.108222	0	27.3101	22.6514	0.0366695	9.34805	17.9106	19.213	5.98987	2.15968	8.18228	9.13909
chr12:109900366-109900408	chr12	109900366	109900408	33.319	64.6018	32.7989	35.5311	55.0239	62.9992	18.0208	5.99631	64.6018	29.6616	36.2682	27.1555	35.9197	53.9577	51.8433	18.6686	39.8058	24.2451	0.179964	17.5355	30.8417	25.3262
chr12:110346119-110346161	chr12	110346119	110346161	19.4054	28.7932	15.3097	14.3189	17.3208	16.9168	20.9485	21.1731	21.5038	16.4663	11.5972	18.8092	28.7932	23.8929	18.8647	19.0035	20.1834	17.5276	20.6746	15.4388	25.5954	23.7694
chr12:110381066-110381094	chr12	110381066	110381094	0.538032	3.47222	0.325759	0.3774	0.0833292	3.47222	0	0	0.615518	1.55613	2.36831	1.28132	0	0	0.0994754	0.190496	0	0	0	0.140457	0	0.250222
chr12:110430147-110430179	chr12	110430147	110430179	22.9753	59.8793	20.1984	0.561798	5.93714	15.7954	25.1384	31.8732	16.4706	37.5	18.0942	27.0192	10.4326	40	12.069	23.9459	17.2414	21.2121	17.5435	29.9065	28.688	59.8793
chr12:112168628-112168696	chr12	112168628	112168696	3.37836	23.8596	0	11.7123	0	0	0	0	23.8596	21.084	2.13936	0	0	0	0	0	0	0	8.77193	0	0	0
chr12:118144800-118144836	chr12	118144800	118144836	0.37188	3.32065	0	0	0	0	0	0	0	0	0	0.954651	0	0	0	3.32065	0	0	0.277371	2.88494	0	0
chr12:118246633-118246682	chr12	118246633	118246682	22.6869	69.6829	0	0	0	0	31.808	32.5803	0	0	0	0	69.6829	64.8004	0	16.5418	49.8693	62.5465	16.1073	0	49.284	60.5173
chr12:118246748-118246783	chr12	118246748	118246783	1.27313	8.9471	0	0	0	0	0	1.03886	0	0	0	0	0.801914	0	0	8.9471	8.5362	6.13855	0	0	0	0
chr12:120198800-120198853	chr12	120198800	120198853	57.0152	80.873	55.5917	55.2347	71.5941	80.873	56.2243	51.3427	69.4018	72.8035	73.7221	77.0866	51.1607	48.8456	33.8561	18.0094	61.1271	58.1951	18.1778	53.4771	61.642	71.9379
chr12:120579446-120579513	chr12	120579446	120579513	21.1245	39.3767	12.7878	20.5508	16.3439	5.79597	21.1586	26.6909	33.4897	15.3969	10.3216	9.19974	33.7787	34.8711	11.8719	15.8397	28.4649	32.3613	11.5551	4.82892	39.3767	37.8064
chr12:122597801-122597859	chr12	122597801	122597859	2.10304	10.528	0	0	0	0	8.55269	0	5.32558	0	0	0	10.528	5.56211	0	0	0	0	0	0	2.39488	9.69752
chr12:122860078-122860147	chr12	122860078	122860147	19.8785	45.3811	26.476	32.7583	5.05495	6.35838	10.9513	11.7537	15.9375	16.4195	22.5507	14.9392	38.3545	45.3811	28.9997	0	12.2067	20.4413	34.4382	24.4306	28.2522	1.86546
chr12:123352067-123352080	chr12	123352067	123352080	0.368623	1.87829	0.662252	0	0	0	0	0	1.14943	0	0	0	0	0.714678	0.421053	0.96463	1.87829	0.262812	0.768049	0	0	0.551268
chr12:123597037-123597102	chr12	123597037	123597102	8.3135	27.7529	16.5934	17.2059	7.33869	14.5107	0	0	20.7168	13.3775	27.7529	15.1273	0	0	6.34075	6.37961	0	0	7.47488	13.4516	0	0
chr12:123597595-123597627	chr12	123597595	123597627	25.4268	48.3345	30.9897	16.4743	38.6964	48.3345	10.2505	22.8738	35.7763	30.91	19.0556	21.7682	37.1999	36.1297	16.9408	15.7698	29.004	25.7916	17.1225	20.6466	17.9468	16.8545
chr12:123607524-123607581	chr12	123607524	123607581	22.3813	32.897	21.3435	23.8067	23.1513	26.2079	26.5317	32.7203	21.2731	18.6585	28.9122	32.897	32.2206	14.0088	15.3635	18.1864	11.9941	11.9144	19.7671	31.344	18.9783	18.3463
chr12:123617887-123617906	chr12	123617887	123617906	9.10055	19.3919	9.74406	5.63639	7.74112	8.93873	8.98392	16.7676	5.15341	8.85234	4.86362	5.25398	15.4353	19.3919	7.89732	7.51091	9.2445	7.32233	4.30701	6.79178	13.6602	8.51456
chr12:124014156-124014191	chr12	124014156	124014191	72.5486	87.6985	80.3363	71.259	67.4072	76.1951	43.8258	65.8986	74.9983	74.9028	82.9431	82.7174	76.6223	59.6852	87.6985	86.7622	72.7993	59.3022	76.8531	83.8198	64.2119	62.7346
chr12:124357957-124357995	chr12	124357957	124357995	14.7678	42.1813	10.9204	17.3055	24.7019	0	20.4596	0	0	22.9986	4.1629	5.15663	17.7872	23.8896	42.1813	0	10.8328	15.2632	32.7806	16.2829	25.9675	4.66606
chr12:124454727-124454737	chr12	124454727	124454737	0.570594	4.47761	0	0	0	0	3.3557	0	0	0	0	0	0	0	0	0	1.35635	0	0	4.47761	0	2.22222
chr12:124778206-124778252	chr12	124778206	124778252	4.2028	15.589	0	1.40274	0	9.8205	0	0	0	7.36674	8.15321	13.2276	15.589	14.2289	0	3.50981	0	0	0	2.33168	8.42589	0
chr12:124778268-124778305	chr12	124778268	124778305	6.52104	26.1863	0	0	0	0	12.3685	14.5839	4.15192	0	0	0	0	23.0493	0	0	6.22216	21.1322	1.64296	0	21.0836	26.1863
chr12:131921236-131921305	chr12	131921236	131921305	17.4056	43.4495	5.19761	25.1591	0	16.8132	43.4495	29.0289	0	3.59494	16.7823	18.6445	26.1662	23.9254	28.5791	7.47514	21.3631	12.6031	0	19.5546	20.8153	28.9596
chr12:131937265-131937296	chr12	131937265	131937296	2.61904	12.8989	1.14328	3.15684	0	0	0	0.922568	12.8989	4.74121	1.84162	0.999663	0.604017	2.56696	3.67813	2.93597	9.81115	4.38251	0	1.22141	1.12441	0.352113
chr12:132140556-132140619	chr12	132140556	132140619	39.2779	54.9543	31.187	40.5591	54.9543	30.6799	50.8367	53.0102	40.5448	39.6265	25.1386	42.0962	53.5008	40.5145	28.3544	37.5012	46.055	31.4115	39.1916	42.975	30.9508	26.47
chr12:132730335-132730397	chr12	132730335	132730397	4.27269	16.0887	4.61957	4.3041	3.60813	4.12482	10.7464	5.67872	16.0887	9.86434	4.52069	4.20115	0	1.92012	0.360207	4.03587	5.92632	0	1.03279	2.29464	1.48654	0.640632
chr12:132772040-132772090	chr12	132772040	132772090	1.06094	18.3089	0	0	0	0	1.35517	0	0	0	0	0	0	18.3089	0	0	1.55475	0	0	0	0	0
chr12:132825731-132825751	chr12	132825731	132825751	0.0654059	1.30812	0	0	0	0	0	0	0	0	0	0	0	0	0	0	0	0	1.30812	0	0	0
chr13:19140936-19140950	chr13	19140936	19140950	0	14.5318	0	0	0	0	0	0	0	0	0	0	0	0	14.5318	4.30733	0	0	0	0	0	0
chr13:19667919-19667972	chr13	19667919	19667972	0.473021	3.90355	0	0	0	0	0	0	0	0	0	0	0	0	2.35285	3.20402	0	0	3.90355	0	0	0
chr13:20188017-20188045	chr13	20188017	20188045	0	72.1519	29.8611	15.3488	0	0	4.4586	0	15.3846	0	38.4615	2.43902	0	40.7407	0	0	22.7872	32.2533	7.22408	6.43807	72.1519	53.8462
chr13:23867018-23867027	chr13	23867018	23867027	0.136775	1.781	0	0.350877	0	0	0	0	0	0	0	0	0	0	0.408831	0	0	0	0.19478	0	1.781	0
chr13:24303479-24303545	chr13	24303479	24303545	4.16923	21.9934	9.60223	6.96	0	8.27689	0	0	6.51639	21.9934	11.8623	0	9.80217	0	0	0	0	0	0	0	8.37122	0
chr13:25287372-25287404	chr13	25287372	25287404	16.9938	44.2202	17.2082	20.1403	18.5936	14.6077	0	0	44.2202	12.2892	19.9341	15.7347	0	8.75604	18.6514	11.903	17.0434	36.8904	37.8991	26.2061	13.7969	6.00255
chr13:26686743-26686765	chr13	26686743	26686765	0	42.8571	10.4	0	0	1.11783	11.223	10.5773	0	0	0	0	22.9925	10.4461	0	42.8571	2.88573	6.9592	0	1.26582	25.8741	8.96339
chr13:30204417-30204428	chr13	30204417	30204428	16.0395	40.367	24.9622	9.68267	10.1255	1.1583	34.8189	40.367	8.70712	9.38511	0	5.42636	39.4904	21.2569	5.00928	0	16	20.5945	13.7011	12.9346	35.6235	11.5456
chr13:36938481-36938542	chr13	36938481	36938542	6.7145	33.9545	11.3465	4.57422	20.8545	16.3415	0	0	33.9545	20.5352	9.72116	1.96829	0	0	0	14.9941	0	0	0	0	0	0
chr13:41171115-41171145	chr13	41171115	41171145	6.6848	22.7887	22.7887	21.1496	14.3264	0	0	0	6.49072	2.22525	6.89869	17.2589	0	0	18.0583	0	0	0	11.2238	13.2757	0	0
chr13:45340106-45340141	chr13	45340106	45340141	0	0	0	0	0	0	0	0	0	0	0	0	0	0	0	0	0	0	0	0	0	0
chr13:45340106-45340165	chr13	45340106	45340165	33.6008	54.9202	41.6977	38.115	40.9535	30.5646	6.77141	0	36.48	42.1819	53.8257	54.9202	40.9654	20.6248	45.8627	46.2374	24.6383	11.885	44.6631	37.3721	30.4109	23.8466
chr13:45340121-45340165	chr13	45340121	45340165	8.07248	68.1285	7.35809	6.23507	0	0	21.8534	0	10.7715	0	10.4144	12.2942	68.1285	0	0.453125	0	8.97634	0	2.05706	0	12.9077	0
chr13:45341116-45341133	chr13	45341116	45341133	1.31914	5.13265	2.509	1.33783	2.47309	0	0.15302	1.4311	0	4.50589	0	0.292315	4.39371	0.959859	1.53685	0.497298	0	0.878801	0	0.281395	0	5.13265
chr13:45350531-45350558	chr13	45350531	45350558	0.825865	4.32075	0	0.59754	0.54321	0	0.128866	2.26105	4.14623	4.32075	0.0858664	0	0	0	0	0.190186	2.29833	1.3278	0	0	0.274246	0.343226
chr13:49632840-49632852	chr13	49632840	49632852	0	0	0	0	0	0	0	0	0	0	0	0	0	0	0	0	0	0	0	0	0	0
chr13:50599466-50599508	chr13	50599466	50599508	0	100	0	40.0749	0	0	100	0	0	0	61.6858	78.6284	0	0	36.8421	18.3673	54.6742	62.704	0	0	0	0
chr13:51759820-51759832	chr13	51759820	51759832	2.00712	9.1831	0	0	4.46999	2.7027	9.1831	6.43564	0	2.58449	0	0	3.91645	0	7.50988	0	0	0	0	0	1.05008	2.29008
chr13:51934051-51934091	chr13	51934051	51934091	16.5775	65.9537	18.3209	40.8146	42.0382	11.5668	5.56128	26.1824	65.9537	0	6.71621	0.365638	6.57895	13.0641	19.1942	10.2992	9.81456	4.59067	35.524	14.9643	0	0
chr13:52698909-52698922	chr13	52698909	52698922	4.53442	21.5859	1.0101	0.923077	0.961538	9.58904	14.2119	0	0	10.5691	0.645161	7.69231	9.57096	6.09511	0	3.9548	0	0	3.87931	0	0	21.5859
chr13:55582923-55582964	chr13	55582923	55582964	0	10.2041	0	0	0	0	0	0	10.2041	0	0	0	0	0	0	0	0	0	0	0	0	0
chr13:72735749-72735761	chr13	72735749	72735761	4.37057	18.8406	0	1.99637	3.0303	0	18.8406	7.56303	0	0	0	0	2.5641	2.04082	6.13718	11.7427	5.67546	4.65116	1.50943	7.69231	4.29043	9.67742
chr13:73074568-73074585	chr13	73074568	73074585	0.0873028	0.823207	0.381679	0.823207	0	0	0	0	0	0	0	0	0	0	0	0	0	0.466744	0.0744261	0	0	0
chr13:75761004-75761016	chr13	75761004	75761016	3.52161	34.4262	3.02225	0	0	2.30371	34.4262	0	0	0	0	9.18114	4.30046	5.40229	8	0	3.79603	0	0	0	0	0
chr13:92382561-92382570	chr13	92382561	92382570	0	100	0	0	0	0	0	0	36.7347	19.0476	0	0	0	0	0	100	0	0	0	0	0	0
chr13:95793364-95793384	chr13	95793364	95793384	12.9652	38.5621	30.4294	27.7082	5.47373	11.324	7.21649	15.4207	0	0	18.4526	15.9189	22.9304	28.5861	31.1227	38.5621	0	0	0	0	6.15806	0
chr13:98798522-98798533	chr13	98798522	98798533	0.565223	4.34783	0.484027	0.563698	0.689655	0	0.745156	0.106724	0	0	0	0	0	0.876601	4.34783	0.803674	0.274574	0	1.23606	0	0	1.17647
chr13:99561690-99561711	chr13	99561690	99561711	0.173254	0.651943	0.0304732	0.29089	0	0	0.188758	0.116414	0.414781	0.15303	0.197803	0	0.0488424	0.161847	0.251402	0.651943	0.298975	0	0.396923	0.254966	0.00802246	0
chr13:99863456-99863471	chr13	99863456	99863471	2.76717	9.7011	3.64501	4.75	0	0	3.18471	7.51445	1.8	5.7715	9.7011	1.63934	6.18557	0	0	4.11985	0	5.33049	0	1.70132	0	0
chr13:106491627-106491682	chr13	106491627	106491682	0	100	0	3.1746	5.31577	0.533713	0	0	47.561	0	0	22.1519	0	0	100	18.408	0	0	14.3916	6.53901	0	0
chr13:109230518-109230527	chr13	109230518	109230527	0	15.6368	12.2507	0	0	0	0	0	11.8026	15.6368	0	0	10.9489	1.02041	0	0	0	0	3.81679	3.76176	0	0
chr13:109424251-109424262	chr13	109424251	109424262	11.1561	47.4255	11.4591	6.20621	13.3509	47.4255	2.93897	4.07648	10.4336	28.6053	20.2293	19.8727	12.5675	4.08163	0.408692	0.08832	3.78654	6.51735	0	0	18.1818	12.8916
chr13:110512936-110512975	chr13	110512936	110512975	22.1424	45.6934	20.0733	33.295	15.1193	0	26.5083	43.0508	0	23.3438	0	0	40.1506	41.4864	45.6934	14.5682	28.6486	0	22.1815	6.78189	45.6378	36.3093
chr13:112884812-112884845	chr13	112884812	112884845	16.4592	50.0722	50.0722	18.9707	0	0	24.4158	35.0178	23.0985	9.79228	0	0	10.3679	29.697	0	15.7088	27.575	20.4033	11.5557	0	20.8633	31.6456
chr13:113096484-113096549	chr13	113096484	113096549	0	100	100	100	0	0	33.625	27.4431	43.9617	12.9998	16.0271	11.808	28.529	0	0	0	12.6553	29.7505	100	0	0	0
chr13:113113777-113113846	chr13	113113777	113113846	0	100	0	0	100	0	51.2346	14.5119	0	100	2.73504	8.44564	0	0	0	0	0	76.8116	0	0	0	0
chr13:113322855-113322879	chr13	113322855	113322879	5.84507	42.6282	0	0	0	0	0	0	0	0	0	0	0	0	36.6632	42.6282	0	0	31.7256	5.88436	0	0
chr13:113640204-113640268	chr13	113640204	113640268	9.2742	41.1519	7.96825	4.31931	16.504	38.0307	0	0	41.1519	21.9867	16.1426	18.6496	0	2.75918	6.13424	1.73155	7.29881	2.72777	0	0	0	0.0791736
chr13:113640206-113640274	chr13	113640206	113640274	9.18079	44.2558	6.61528	3.40539	16.4675	37.0845	0	0	44.2558	19.7855	12.9113	17.7417	0	2.9721	5.33269	1.50696	10.4855	5.05148	0	0	0	0
chr13:113859256-113859275	chr13	113859256	113859275	0	4.58389	4.58389	0	0.00152006	0	0	2.18085	3.17331	2.32877	0	0	0.0226739	0	0	0	0	3.68893	3.63949	1.24447	0.409388	0.0916135
chr13:114272335-114272376	chr13	114272335	114272376	8.24086	16.5736	9.47488	3.52182	10.2541	16.4309	12.3223	0	10.0287	0	4.85884	0	16.5736	12.775	6.6997	4.5207	10.5235	7.39463	10.649	7.25772	10.5237	11.0081
chr14:19306839-19306908	chr14	19306839	19306908	0	60.5839	10.7834	0	0	0	0	0	5.08576	12.6426	10.3488	10.8116	60.5839	55.2315	0	0	27.0249	29.6886	7.46706	4.25532	0	9.60599
chr14:20311639-20311672	chr14	20311639	20311672	0.502324	6.38725	0	0	0	0	0	0	0	0	0	0	0	0	3.65923	6.38725	0	0	0	0	0	0
chr14:20996712-20996769	chr14	20996712	20996769	25.4858	34.4214	30.7768	20.8885	34.4214	25.2605	31.8413	28.4444	28.6398	21.454	24.4344	28.2643	20.3941	11.6046	27.4172	26.5224	31.0905	24.3257	29.4733	26.2833	20.0702	18.1087
chr14:21205392-21205412	chr14	21205392	21205412	12.9761	40.3621	35.9133	11.2382	19.3548	14.2857	0	0	17.05	0	40.3621	26.3722	0	0	8.58726	30.5699	0	0	36.4286	19.36	0	0
chr14:21431687-21431731	chr14	21431687	21431731	22.503	43.145	21.8429	24.353	0	8.47767	34.0661	31.8953	0.0627353	42.7443	0	9.16256	36.2293	33.161	8.08967	42.7572	43.145	38.4135	10.8323	22.1316	23.2627	19.4337
chr14:21492884-21492911	chr14	21492884	21492911	3.56682	14.0161	2.93248	3.03919	2.67963	14.0161	0	0	10.895	5.02115	2.0098	2.46475	0	0	1.04338	6.0022	0.967651	0	11.5914	7.05683	0	1.61668
chr14:21498205-21498271	chr14	21498205	21498271	21.8909	44.62	21.2116	21.8688	13.4016	15.0573	40.0127	44.62	30.1048	27.7558	14.1603	23.7591	35.1353	17.3764	13.7242	19.3356	15.9838	23.5868	8.25738	9.85154	30.8069	11.8085
chr14:21501015-21501056	chr14	21501015	21501056	0.463729	5.89918	0	0	0	0	0	0	0	0	0	0	0	3.3754	0	0	0	0	0	0	5.89918	0
chr14:22611401-22611434	chr14	22611401	22611434	22.1924	41.554	29.3352	38.793	41.554	32.7321	6.21314	0.830084	32.5074	30.5862	33.2935	27.0923	22.5655	13.2756	19.445	10.1168	20.3383	10.2529	26.1156	22.3896	15.8348	10.5775
chr14:22775248-22775263	chr14	22775248	22775263	1.46648	22.8916	0	0	0.374844	0	0	0	0	0	0.630915	4.94728	0	0.484966	0	0	0	0	22.8916	0	0	0
chr14:22842579-22842617	chr14	22842579	22842617	0.235246	2.06798	0	0	0	0	0	0	0	0	0	0	0.962358	1.12927	0	0	0	0	0	0	2.06798	0.545307
chr14:22876278-22876329	chr14	22876278	22876329	11.6357	27.5948	18.443	18.1565	15.3248	6.47534	0	0	12.3158	12.7978	15.3659	14.8116	13.9949	6.74766	26.9569	19.5622	0	0	27.5948	24.1676	0	0
chr14:22904191-22904260	chr14	22904191	22904260	12.1337	37.8396	13.3701	5.44365	14.7618	10.661	2.07083	0	15.921	16.2232	37.8396	0	1.03598	13.2057	16.2588	16.3193	22.527	21.9933	0	12.7762	9.80723	12.4586
chr14:22929888-22929900	chr14	22929888	22929900	0	10	0	0	0	0	10	0	0	3.52941	0	0	0	0	0	0	0	0	0	0	0	0
chr14:22946512-22946562	chr14	22946512	22946562	8.60446	26.2539	2.31748	11.8178	18.8278	0	7.96053	10.6454	11.4	8.89714	0	0	0	25.2848	0	0	22.9545	26.2539	14.4715	0	4.75312	6.50519
chr14:22956962-22957028	chr14	22956962	22957028	11.2638	45.2718	29.9631	24.6184	12.2354	0	0	0	18.0835	0	0	0	0	0	45.2718	26.3751	0	0	40.9665	27.7612	0	0
chr14:23033452-23033474	chr14	23033452	23033474	4.38792	9.99898	3.37011	6.86908	9.99898	8.06996	2.98048	5.56064	5.46413	5.10099	5.83716	7.69506	0.506943	0	4.5616	3.72813	4.0324	1.81229	6.88608	5.28428	0	0
chr14:23313561-23313603	chr14	23313561	23313603	9.70337	26.2877	11.8965	0.504718	10.7143	1.47783	6.07735	24.834	11.444	15.4887	4.37839	4.57143	1.92878	26.2877	23.3596	13.1668	14.3198	8.87909	5.53374	1.90134	3.63793	3.66552
chr14:23324053-23324110	chr14	23324053	23324110	27.0721	39.0404	26.1769	28.8188	24.3693	28.9189	20.0727	25.4854	39.0404	29.8969	29.8649	29.2579	23.1839	30.1563	26.5878	23.1655	29.0126	23.6862	24.6816	25.092	28.1914	25.7828
chr14:23324099-23324110	chr14	23324099	23324110	0.106126	0.553165	0.0190483	0	0	0.553165	0.0222994	0.316263	0.338431	0.0994393	0.0114339	0.210485	0	0.198823	0	0	0.0769194	0.216102	0.05204	0	0.00806517	0
chr14:23325449-23325507	chr14	23325449	23325507	23.3682	52.2682	49.637	38.7842	46.1285	40.6171	0	0	37.178	52.2682	36.0424	46.9772	0	0	30.9698	21.6372	0	0	23.0801	44.0444	0	0
chr14:23325705-23325760	chr14	23325705	23325760	1.7153	14.5977	0	0	0	0	0	0	4.83286	0	0	0	0	14.5977	0	0	0	0	2.80934	0	1.36221	10.7038
chr14:23347624-23347661	chr14	23347624	23347661	0	14.2532	0	7.87257	0	6.19329	0	0	0	0	2.87611	0	8.37989	14.2532	0	0	0.045045	0	0	0	0	0
chr14:23360643-23360700	chr14	23360643	23360700	0	46.4363	0	0	0	12.4631	10.6843	21.0575	0	0	0	0	30.8431	23.9412	0	0	0	46.4363	0	26.2752	18.6835	16.7763
chr14:23646010-23646025	chr14	23646010	23646025	0	15.491	0	0	0	0	0	0	0	0	15.491	8.1862	0	0	0	0	0	0	0	0	0	0
chr14:24098388-24098455	chr14	24098388	24098455	24.0707	33.5152	32.034	23.8644	17.4768	22.0515	33.5152	33.1369	13.2042	18.1808	26.508	22.5103	19.6846	26.4085	25.7601	25.7552	26.3998	23.7386	20.5644	28.2084	26.5939	15.8185
chr14:24103696-24103755	chr14	24103696	24103755	2.57961	17.8237	4.20561	0	0	0	2.74235	0	0.293196	4.04563	0	2.77733	0	0	15.2478	17.8237	0.270127	0	2.86865	0	1.31784	0
chr14:24138404-24138473	chr14	24138404	24138473	26.0735	37.5598	32.0381	17.5862	18.366	25.6718	18.9895	16.3183	29.9057	35.6054	30.9784	30.1547	21.9147	23.317	37.5598	35.2496	25.1566	21.672	27.9433	22.554	24.4608	26.0275
chr14:24183387-24183455	chr14	24183387	24183455	36.7505	54.0985	34.3793	33.2443	23.394	28.8415	41.0262	34.9265	36.3128	33.5478	24.5861	34.3369	47.9239	54.0985	37.3506	30.2719	39.6044	35.242	36.2974	31.2474	49.817	48.5615
chr14:24211610-24211679	chr14	24211610	24211679	17.2333	33.2821	22.1751	32.4782	26.8954	26.4567	11.3684	2.01097	33.2821	31.7337	26.5016	31.9911	9.8364	0	20.8621	26.0739	0	0	20.5852	22.415	0	0
chr14:24415899-24415937	chr14	24415899	24415937	0	100	0	36.7556	25.1178	0	8.61039	0	0	0	54.9091	31.5335	27.6873	100	7.84708	0	0	13.9896	0	18.3868	28.9525	33.3972
chr14:24446611-24446622	chr14	24446611	24446622	0.961127	6.49351	0.474834	0.526316	0	0	0	0.653595	0	4.25532	2.24913	0.660707	0	1.50943	6.49351	0	0	0	0	0.805153	1.59453	0
chr14:32110584-32110599	chr14	32110584	32110599	1.99778	18.4953	0.425532	0	0	4.51613	0	0	0	3.75	0	5.87103	0	0	0	18.4953	0	0.976645	3.73444	2.18659	0	0
chr14:34434715-34434742	chr14	34434715	34434742	15.7627	38.9351	23.2242	13.4862	37.863	10.5634	25.4451	14.2136	6.14373	11.5032	4.56893	6.71373	27.2497	2.58947	13.0341	14.8135	38.9351	25.101	8.5934	10.7031	10.3293	10.1801
chr14:35401759-35401781	chr14	35401759	35401781	2.83816	14.5713	2.64462	0	0	0	6.18459	6.75105	0	0	0	0	0	4.19232	0	0	5.28207	9.52865	0.698106	0.0968054	6.81376	14.5713
chr14:38207701-38207710	chr14	38207701	38207710	0	19.6448	0	0	3.94052	0	0	0	19.6448	9.71844	0	0	2.04082	19.5402	0	0	0	0	0	0	0	0
chr14:39130520-39130583	chr14	39130520	39130583	1.2965	5.00432	0	0.0861215	2.02492	0	1.06323	4.37183	2.30109	0.102348	0	5.00432	2.61186	0.725389	0.564804	0.0833374	0.83071	1.02243	1.68923	1.94553	1.16658	0.336202
chr14:45290190-45290244	chr14	45290190	45290244	0.487274	9.74549	0	0	0	0	0	0	0	0	0	9.74549	0	0	0	0	0	0	0	0	0	0
chr14:49638986-49638997	chr14	49638986	49638997	11.6024	29.3151	5	4.57143	12.381	24.1379	2.7027	27.5072	0	14.1287	0	22.8013	0	12.6984	0	4.96368	29.3151	13.7001	9.375	0	21.7391	27.027
chr14:50309022-50309031	chr14	50309022	50309031	0.813959	6.25	0.727273	0.410397	0	0	0	0	0	0	3.59281	6.25	0	0	4.72727	0.571429	0	0	0	0	0	0
chr14:52711012-52711045	chr14	52711012	52711045	8.58234	29.6552	3.43933	8.70263	1.1474	16.6887	25.7538	29.6552	0	8.10547	8.70871	8.45107	0	2.48657	12.3575	10.2324	7.4505	0.0146284	4.15063	10.6196	3.39768	10.285
chr14:54844601-54844666	chr14	54844601	54844666	2.02674	15.0922	0	0	0	0	9.93113	15.0922	0	0	0	0	0	0	4.05494	0	6.72283	4.73361	0	0	0	0
chr14:55035261-55035276	chr14	55035261	55035276	0.674068	4.78873	1.37741	1.61354	1.26582	0	4.78873	0	0.869565	0.0265182	0	0	0	0	1.35338	0.573614	0.505415	1.10737	0	0	0	0
chr14:55062866-55062898	chr14	55062866	55062898	9.89412	27.1001	16.1893	19.307	21.707	10.7724	4.25711	1.92738	17.0265	13.8786	13.0135	8.44426	6.286	0	13.8378	9.47956	0.17214	0	27.1001	14.484	0	0
chr14:57414761-57414777	chr14	57414761	57414777	27.1609	57.1429	37.9747	17.9012	30.1333	8.10811	29.2929	20.6799	13.442	16.7842	38.2191	33.0944	33.3333	13.9241	41.3613	20.8054	29.4118	55.9748	2.58359	0	43.0508	57.1429
chr14:58407994-58408007	chr14	58407994	58408007	4.75942	31.8182	0	21.9365	0.819672	1.6129	0.502513	31.8182	0.315457	0	6.38298	6.94444	0	17.3184	0	1.5873	0	0	0	0	5.9501	0
chr14:61716225-61716234	chr14	61716225	61716234	0.695293	6.12717	0	0.438596	0.135374	0	0	0.206186	0.199124	0	0.109769	0	0.0816933	0	5.88235	6.12717	0.254907	0.0859845	0.176991	0	0.0747943	0.13292
chr14:63685779-63685844	chr14	63685779	63685844	51.6855	96.7957	53.3079	59.0154	59.5458	13.6364	45.0933	96.7957	45.9611	53.3049	36.7658	42.4439	75.7576	44.7361	72.6714	35.4029	37.9647	57.5366	60.0167	58.7295	42.0104	43.0143
chr14:67332672-67332684	chr14	67332672	67332684	0.906039	8	0.84801	0.866667	3.29308	0.332226	0	0	2.1844	0	0	0	0	0	0.361664	8	0	0	0.900901	1.08588	0.24795	0
chr14:67335527-67335575	chr14	67335527	67335575	4.44811	20.5657	12.2813	5.2034	14.1108	7.85542	0	0	0	20.5657	6.67557	0	0	0	9.66784	0	0	0.40356	2.6248	7.28407	0.305384	1.98421
chr14:67386370-67386423	chr14	67386370	67386423	25.3333	54.0532	36.4951	17.5618	35.9457	54.0532	12.4834	0	29.9523	29.7437	32.8366	48.3625	2.15561	27.4356	29.3209	0	33.0852	53.5347	5.22159	7.72446	19.1275	31.626
chr14:67648512-67648539	chr14	67648512	67648539	2.4699	8.36364	5.08008	6.66514	3.6	8.36364	0	0	6.08793	3.02735	0.767494	0.147401	8.13729	1.42483	0.61167	0.365594	0	0	4.41802	0	0	0.701565
chr14:67690322-67690360	chr14	67690322	67690360	12.05	25.1963	15.8044	13.4734	14.8374	9.78767	1.39447	11.1929	11.203	11.3116	7.354	9.0025	17.7071	16.387	6.50559	3.37466	24.0975	25.1963	12.4147	5.21324	13.4449	11.2986
chr14:67807615-67807677	chr14	67807615	67807677	8.19701	29.3044	29.3044	1.88883	24.1154	25.7439	0	0	20.3688	0	0	9.33884	0	14.2185	1.58917	11.7508	0	0	13.4021	10.1503	0	2.06923
chr14:72960124-72960134	chr14	72960124	72960134	2.93246	38.4615	0	1.85185	1.53846	38.4615	0	0	0	0	0.689655	0	1.53846	0	0	0	4.28571	2.23752	8.04598	0	0	0
chr14:73276169-73276182	chr14	73276169	73276182	0.529488	5.66572	0	1.6319	0.45045	0.517114	0	5.66572	0	0	0	0	0	2.32457	0	0	0	0	0	0	0	0
chr14:73712352-73712407	chr14	73712352	73712407	2.46587	11.3822	0	0	11.3822	0	0	0	1.37992	0	0	0	3.98581	0	2.20212	0.779713	6.55054	4.75942	5.75745	10.6038	1.9164	0
chr14:73931987-73932029	chr14	73931987	73932029	2.37727	11.2188	3.68919	3.00221	2.19883	10.9529	0	0	0	0	11.2188	3.5809	0	0	0	0.957728	0	0	8.25938	3.6855	0	0
chr14:74058341-74058366	chr14	74058341	74058366	1.73455	28.1565	0	0	0	0	0	0	28.1565	5.78374	0	0	0	0.750821	0	0	0	0	0	0	0	0
chr14:74356989-74357056	chr14	74356989	74357056	0	34.6149	0	0	0	0	28.5303	34.6149	0	0	0	0	0	0	0	0	0	0	0	0	0	0
chr14:74502786-74502819	chr14	74502786	74502819	0	79.3103	20.2677	3.59053	0	0	39.0387	14.1583	0	0	13.8983	0	16.5719	0.893244	79.3103	0	0	0	0	0	0.573778	0
chr14:74804412-74804426	chr14	74804412	74804426	0.137353	1.46569	1.46569	0.689655	0	0	0	0	0	0	0	0	0	0.591716	0	0	0	0	0	0	0	0
chr14:74903582-74903627	chr14	74903582	74903627	73.8722	83.6435	83.6435	76.4629	82.6149	79.8161	62.6317	61.7766	79.8041	76.6843	81.9517	71.1866	66.5739	78.8256	73.0618	69.3398	70.7501	72.6228	76.0257	68.8326	70.5703	74.2684
chr14:75009286-75009355	chr14	75009286	75009355	1.09421	15.5086	0	0	0	0	0	0	0	0	0	0	0	0	5.70894	15.5086	0	0	0	0.666632	0	0
chr14:75009756-75009768	chr14	75009756	75009768	20.3786	77.7778	18.4	26.2626	1.88679	6.66667	11.8644	77.7778	9.89761	4.0724	44.0367	49.345	0	23.9669	5.97015	1.26582	36.5188	38.5366	10.4478	1.36986	25	14.2857
chr14:75134147-75134197	chr14	75134147	75134197	19.358	38.2327	18.11	22.251	25.9009	19.2314	6.27819	21.0575	27.5526	19.6543	38.2327	31.5651	21.3186	19.975	13.3333	15.4777	1.65478	19.4764	15.6309	21.0356	17.3863	12.037
chr14:77114015-77114058	chr14	77114015	77114058	0.28238	5.6476	0	0	0	0	0	0	0	0	0	0	0	0	0	0	0	0	0	0	0	5.6476
chr14:77723219-77723262	chr14	77723219	77723262	0.984897	13.7383	0	0	0	0	0.904226	0	0	0	0	13.7383	0	0	0	0	0	0	2.64949	2.40594	0	0
chr14:77755035-77755098	chr14	77755035	77755098	7.50903	25.7294	0.388043	16.8187	16.1812	0	0	0	20.7251	7.66443	3.02303	0	0	0	24.6951	12.3863	0	0	25.7294	22.5693	0	0
chr14:81179994-81180015	chr14	81179994	81180015	52.0009	77.1429	45.4545	67.2577	43.6662	44.5783	44.8166	52.3364	63.7948	64.7678	25.3188	43.073	34.4379	46.8294	38.803	48.5663	77.1429	68.933	65.7379	43.1002	57.3533	64.0501
chr14:85626957-85627016	chr14	85626957	85627016	0	22.5768	0	2.03087	8.32131	0	0	0	0	22.5768	0	0	0	0	0	0	0	0	0	0	0	0
chr14:90266708-90266747	chr14	90266708	90266747	10.9625	34.1969	8.26558	0	17.2979	17.4362	10.0043	0	34.1969	10.4231	31.634	10.8455	0	0	6.89895	28.4785	0	0	12.8578	25.7478	0.0208377	5.14336
chr14:90405857-90405867	chr14	90405857	90405867	1.34203	4.90633	2.576	0.325367	0	4.90633	2.56248	1.05581	0	0.794552	2.75229	2.22222	1.17145	2.01557	2.45614	0.27248	0.898711	1.12806	0	0	0.99506	0.707978
chr14:93227394-93227434	chr14	93227394	93227434	0.993748	5.20638	0	0	0	0	0	0	0	0	0	3.71326	0	0	3.29844	4.68045	0	0	2.97642	0	0	5.20638
chr14:94053044-94053073	chr14	94053044	94053073	2.93708	7.04602	2.79307	4.37027	2.27487	0	0.248287	0	0	6.03418	0	6.71104	4.66849	6.59322	3.76572	4.07786	4.24977	2.60785	7.04602	3.30103	0	0
chr14:94380930-94380983	chr14	94380930	94380983	0	100	0	5.31178	0	0	100	0	0	58.8785	2.37666	2.60997	0	47.4419	0	0	0	2.92242	0	0	0	18.4165
chr14:94381005-94381024	chr14	94381005	94381024	0	56.4103	15.1628	0	56.4103	10.7692	0	10.5263	0	0	5.49849	4.66346	20.7547	0	0	0	5.10237	8.49299	0	13.8264	0	0
chr14:94587599-94587656	chr14	94587599	94587656	0	100	45.9902	2.8754	0	50.5618	49.2253	37.3984	0	0	0	8.84119	45.7711	0	0	0	0	0	0	0	0	100
chr14:95187437-95187480	chr14	95187437	95187480	0	24.8	3.00353	22.8863	0	0	0	0	0	24.8	0.148994	0	0	0	0	0	0	0	0	9.7429	0	0
chr14:96533673-96533685	chr14	96533673	96533685	0.284794	2.64286	0	0.179176	0.0651345	0.138313	0	2.64286	0.275903	0.25296	0.48558	0.196078	0.724095	0.272268	0	0	0	0.144416	0.0499251	0	0.168418	0.100763
chr14:98972949-98972978	chr14	98972949	98972978	18.8036	63.7848	6.22992	4.39469	3.67211	0	12.2082	0	18.0767	14.7596	6.48543	5.98208	63.7848	59.4145	8.89746	5.00028	16.3306	23.7187	15.0331	9.00278	54.5728	48.5075
chr14:98973044-98973100	chr14	98973044	98973100	15.3399	35.8266	29.5112	15.707	21.2294	34.6682	9.41265	26.4542	35.8266	28.1665	20.7395	20.1399	20.2282	14.848	8.98195	0	2.34997	0	5.65735	9.01324	3.86331	0
chr14:99522532-99522541	chr14	99522532	99522541	0.324872	2.05761	0	0	0	0	0.985595	0.120919	0	0	0	0.990099	0	0	0	0	2.05761	0.70922	0.840336	0.793651	0	0
chr14:100276526-100276569	chr14	100276526	100276569	0.0883131	1.15282	0	0	0.613442	0	0	0	0	0	0	0	0	0	1.15282	0	0	0	0	0	0	0
chr14:100342449-100342508	chr14	100342449	100342508	0.397431	5.97576	0	0	0	0	0	0	0	0	0	0	0	0	0	0	0	0	0	0	1.97287	5.97576
chr14:100342452-100342512	chr14	100342452	100342512	0.415231	6.14475	0	0	0	0	0	0	0	0	0	0	0	0	0	0	0	0	0	0	2.15987	6.14475
chr14:100342468-100342484	chr14	100342468	100342484	0.568093	4.10954	0	0	0	0	0	0	0	0.00838293	0	0	0	0.135835	3.30872	4.10954	1.30359	0	0.886712	0	0.392281	1.2168
chr14:100365271-100365290	chr14	100365271	100365290	0.134198	1.11215	0.0518001	0.242378	0	0.0127386	1.11215	0.0286068	0	0.290734	0	0	0	0.0925484	0.0456754	0.138398	0.180001	0.453158	0	0.035759	0	0
chr14:100369909-100369928	chr14	100369909	100369928	0.312397	1.47147	0.0469616	0.217865	0.234674	0.130809	0	0.315384	0.269486	0.517775	0.970874	1.47147	0.0248588	0.25153	0.181331	0.114158	1.01083	0.44273	0.0186093	0	0.028584	0
chr14:101983057-101983074	chr14	101983057	101983074	1.58597	12.6025	0	0	0	5.27735	0.866448	0	0.728981	2.09372	0	0	0.288704	0	12.6025	4.90196	0	0	4.01455	0.873536	0	0.0716503
chr14:102034381-102034419	chr14	102034381	102034419	3.26326	13.8434	0	0	0	0	13.8434	5.54973	0	0	0	0	9.50122	3.51382	9.11568	10.8215	0	0	12.3258	0.594005	0	0
chr14:102047935-102047968	chr14	102047935	102047968	0.0429517	0.859033	0	0	0	0	0	0	0	0	0	0	0	0	0	0	0	0	0	0	0	0.859033
chr14:102081309-102081365	chr14	102081309	102081365	1.62345	12.8544	0	0	3.60471	12.8544	0	0	0	5.98803	1.57584	5.41702	0	0	0	2.64979	0	0	0	0.379241	0	0
chr14:102081361-102081413	chr14	102081361	102081413	1.17704	11.5872	11.5872	0	3.80804	1.77003	0	0	0	1.20214	2.97212	0.820857	0	0	0	0.0321578	0.370969	0	0	0.977348	0	0
chr14:102081422-102081475	chr14	102081422	102081475	3.34625	16.2076	0	0	0	0	10.6732	1.19177	0	0	0	0	16.2076	14.3357	0	0	4.01384	0.0903169	0	0	8.22032	12.1923
chr14:102341912-102341937	chr14	102341912	102341937	3.23698	16.208	0.749176	0	0	8.50185	0.60318	0	4.43882	1.64498	0	0	12.6214	16.208	2.60557	1.55967	2.15012	0	0	1.56438	6.21629	5.87621
chr14:102728661-102728722	chr14	102728661	102728722	0	0	0	0	0	0	0	0	0	0	0	0	0	0	0	0	0	0	0	0	0	0
chr14:102729391-102729424	chr14	102729391	102729424	0	0	0	0	0	0	0	0	0	0	0	0	0	0	0	0	0	0	0	0	0	0
chr14:103095494-103095508	chr14	103095494	103095508	0	7.69231	0	0	0	0	0	0	0	0	3.7037	7.69231	0	0	0	0	0	0	0	0	0	0
chr14:103136683-103136745	chr14	103136683	103136745	21.083	55.7249	0	0	0	12.4351	45.6824	45.9902	0	0	0	33.7723	32.2625	52.0992	0	0	34.1372	44.9429	12.5638	0	55.7249	52.0501
chr14:103344062-103344098	chr14	103344062	103344098	1.2919	9.30931	0	0	0.992063	0	0	0	0	5.37281	0	0	0	0	9.30931	3.9222	6.24153	0	0	0	0	0
chr14:103519869-103519918	chr14	103519869	103519918	4.52448	37.1404	2.05904	0	0	0	0	0	37.1404	0	3.99719	19.4652	0	0	9.04534	12.2214	0	0	6.56109	0	0	0
chr14:103520176-103520193	chr14	103520176	103520193	2.71605	8.27188	4.39071	5.83658	4.75017	4.30403	0	0	3.75481	6.25413	8.27188	6.6651	0	0	0.960481	1.37304	2.35473	0	2.88042	1.44505	0.479456	0.60037
chr14:103535631-103535700	chr14	103535631	103535700	3.82521	19.3016	0	0	0	0	14.0174	19.3016	0	0	0	0	11.7197	2.05878	0	4.77807	0.233505	10.3546	0	0	14.0406	0
chr14:104777377-104777393	chr14	104777377	104777393	0.066795	0.538261	0.0633847	0.283822	0.0372232	0	0	0	0	0	0	0.538261	0	0.0467071	0.160587	0	0.0364792	0.0460405	0	0.123396	0	0
chr14:104939091-104939142	chr14	104939091	104939142	0	100	0	0	0	0	0.396825	0	5.91268	5.95126	100	0	0	11.1532	0	100	0	22.8926	1.69172	0	0	0
chr14:105181240-105181257	chr14	105181240	105181257	0	0	0	0	0	0	0	0	0	0	0	0	0	0	0	0	0	0	0	0	0	0
chr14:105488261-105488330	chr14	105488261	105488330	34.696	75.5697	18.2408	0	67.8924	69.285	64.6312	56.517	75.5697	38.7102	34.6239	25.3448	61.2235	50.9014	44.9378	9.45946	14.2462	3.24984	4.16815	0	43.0564	11.8627
chr15:24997216-24997264	chr15	24997216	24997264	0	0.303459	0	0	0	0	0	0	0	0	0	0	0	0.303459	0	0	0	0	0	0	0	0
chr15:25034785-25034795	chr15	25034785	25034795	0	45.4545	7.89474	11.0588	17.2414	0	2.33809	4.17178	0	0	5.19685	0	45.4545	24.3323	0	0	0	0	1.53846	9.09091	8.80829	0
chr15:25680939-25680993	chr15	25680939	25680993	0	43.1849	27.8344	31.101	22.9491	15.334	38.684	43.1849	0	0	14.6005	28.9064	32.1513	37.2942	0	0	0	0	0	0	25.2757	27.9862
chr15:31372652-31372701	chr15	31372652	31372701	20.0146	50.4613	8.75698	0	5.19434	15.8717	29.309	27.8025	34.0029	18.1733	26.7445	10.2851	17.2939	37.0249	7.83626	1.48305	50.4613	26.6694	8.01325	4.38551	37.4861	33.4985
chr15:32744679-32744725	chr15	32744679	32744725	0	81.8182	81.8182	0	35.7561	28.6092	0	0	0	0	0	0	0	17.2581	0	0	0	0	0	0	54.4803	20
chr15:34489664-34489724	chr15	34489664	34489724	82.6496	98.6815	83.9957	82.2251	82.4919	85.6206	78.4483	73.5513	98.6815	84.97	87.5381	84.3322	92.128	86.7054	71.8997	79.1202	76.0508	86.2845	78.4286	78.2821	84.4918	77.7469
chr15:34790491-34790522	chr15	34790491	34790522	0	100	0	0	0	3.79569	4.72335	15.6932	0	2.35622	0	100	8.22153	22.1227	48.2234	75	0	65.5172	0	0	0	18.4466
chr15:34793385-34793426	chr15	34793385	34793426	0	100	0	0	15.2402	14.7427	2.58866	0	0	2.62361	0	0	0	0	0	100	0	0	0	100	22.0096	15.1852
chr15:39582567-39582595	chr15	39582567	39582595	0	18.368	18.368	0	8.68421	7.47168	14.2043	12.7691	15.3846	0	0	0	0	11.2101	0	0	5.70233	10.9002	1.23099	0.329475	8.4529	5.29391
chr15:39582681-39582728	chr15	39582681	39582728	9.60194	88.4058	0	0	0	0	14.0187	26.1673	88.4058	0	0	0	0	19.6382	0	0	18.3806	10.6648	0	0	8.88962	5.87377
chr15:39584023-39584076	chr15	39584023	39584076	14.146	100	3.2247	6.59757	5.35625	14.2797	7.93161	5.38398	0	0	18.4098	11.5123	0	19.3311	32.0755	100	3.4623	13.6611	0	0	20.6123	21.0814
chr15:39591285-39591332	chr15	39591285	39591332	6.39431	39.2496	15.1119	9.04689	11.456	2.46219	18.133	0.867391	39.2496	0	7.38918	8.97953	2.38073	0	0	0	5.31498	5.77439	0.49157	1.22885	0	0
chr15:39593586-39593638	chr15	39593586	39593638	3.80696	53.9171	0	0	0	0	0	0	0	0	0	0	0	0	53.9171	22.2222	0	0	0	0	0	0
chr15:39802020-39802055	chr15	39802020	39802055	0	42.4	0	18.8549	8.5001	0	0	0	7.9615	0	42.4	35.8491	6.45461	4.99562	0	0	0	0.121951	0	0	6.76941	6.06041
chr15:39920046-39920090	chr15	39920046	39920090	0	100	100	14.2857	0	38.4823	34.8142	34.9313	100	26.7157	0	0	0	17.1589	0	100	30	14.0288	0	0	24.7767	11.9173
chr15:39977483-39977494	chr15	39977483	39977494	1.40991	6.27737	0	0.232558	0.394255	1.42715	6.27737	4.87805	4.55446	2.59859	0	1.01283	0	0	0	0	3.00353	1.66205	0.713386	0.369004	0	1.07494
chr15:40036169-40036223	chr15	40036169	40036223	16.1957	57.873	0	0	13.2292	0	29.062	34.1681	0	0	0	0	24.5996	40.5511	0	0	57.873	52.907	0	4.9425	31.927	34.6544
chr15:40414117-40414156	chr15	40414117	40414156	7.55284	17.8769	3.81679	11.4969	7.15923	6.71793	7.25349	17.0502	12.4929	10.7839	8.14697	8.88266	1.79564	1.13934	4.28571	11.0436	2.56363	5.57072	11.7518	17.8769	0.940678	0.287807
chr15:40419327-40419371	chr15	40419327	40419371	7.98758	30.5138	0	0	0	0.847168	19.8219	27.6061	6.56238	0	0	0	20.8466	13.8223	0	0	30.5138	4.13572	0	0	18.7075	16.8881
chr15:40419327-40419374	chr15	40419327	40419374	8.54106	31.8666	0	0	0	0.518533	21.9489	29.0966	6.30242	0	0	0	22.8667	15.4673	0	0	31.8666	5.04298	0	0	19.6732	18.038
chr15:40530469-40530530	chr15	40530469	40530530	7.14634	92.2481	0	0	0	0	0	92.2481	0	0	0	0	28.6585	0	0	9.98613	0	0	0	0	12.0341	0
chr15:40981176-40981186	chr15	40981176	40981186	2.67463	10.5769	5.40541	1.06383	5.32544	0	1.72414	3.33333	10.5769	3.30189	0	0	0	0	8.86076	2.34114	6.84932	2.92018	0	0	0	1.79028
chr15:41521054-41521106	chr15	41521054	41521106	0.510328	6.52742	0.278164	3.40097	0	0	0	0	6.52742	0	0	0	0	0	0	0	0	0	0	0	0	0
chr15:41557175-41557242	chr15	41557175	41557242	55.1891	95.9695	65.1867	81.9316	85.8141	71.7939	26.664	3.1063	85.2707	67.8524	74.3623	73.9827	60.9008	0	89.7193	95.9695	34.0559	0	92.0493	95.1227	0	0
chr15:41827174-41827204	chr15	41827174	41827204	18.6849	50.4098	7.88804	15.4989	41.6226	8.8729	2.33196	50.4098	37.4806	42.5532	0	3.63636	10.6061	20.5788	28.6136	9.05797	0	1.60643	7.75441	16.2486	35.0777	33.8603
chr15:42416901-42416918	chr15	42416901	42416918	6.28003	26.2539	13.2961	0.980392	2.48756	0	15.1333	0	0	0	6.10687	0	13.3811	8.70018	0	1.91004	0.947867	8.37113	26.2539	21.2726	4.06868	2.69086
chr15:43793865-43793908	chr15	43793865	43793908	9.21142	51.1663	0	0	0	0	0	12.3829	0	0	0	0	8.91724	41.7782	0	0	0	23.9091	0	0	46.0745	51.1663
chr15:43793885-43793910	chr15	43793885	43793910	6.62572	33.9082	0	0	0	0	5.45377	6.98535	0	0	0	0	15.3868	27.763	0	0	2.40928	12.9938	0	0	27.6142	33.9082
chr15:44526269-44526304	chr15	44526269	44526304	6.85857	25.8702	17.685	1.4975	10.8524	6.82906	14.0638	20.0348	0	0.146906	9.07042	0	9.11854	2.44211	1.78821	4.82242	25.8702	8.84354	0	4.10646	0	0
chr15:44561271-44561338	chr15	44561271	44561338	0.368526	2.83296	0	0	2.83296	0	0	0	0	0	0.505526	0	0	0	2.41914	0	0	0	1.6129	0	0	0
chr15:44717689-44717752	chr15	44717689	44717752	3.94044	15.4122	15.4122	3.64426	13.5904	14.9194	0	0	0	0.541189	3.27805	3.93137	0	0	0.403166	6.31502	1.92963	10.7607	0	4.08344	0	0
chr15:44717698-44717752	chr15	44717698	44717752	4.01977	14.612	14.612	4.02566	13.8806	13.8182	0	0	0	0.728246	3.27566	4.67505	0	0	0.238141	7.40323	2.4825	9.03861	0	6.21754	0	0
chr15:44717804-44717832	chr15	44717804	44717832	3.66183	15.4249	1.98404	0	0	0.777833	5.82486	12.9485	0	0	0	1.15759	15.3179	15.4249	0	0	3.73509	0	0	0	10.015	6.05094
chr15:44718039-44718049	chr15	44718039	44718049	3.46385	11.2074	1.63522	0	0	7.42358	3.41064	2.43902	0	11.2074	8.21186	0.595745	8.89414	4.24914	0	1.0664	3.66676	8.12626	0.844396	0	3.22653	4.27996
chr15:48330410-48330454	chr15	48330410	48330454	12.1637	100	19.3916	0	33.8583	100	0	0	10.2797	23.7547	10.1604	36.3102	0	1.75439	5.11045	0	0	0	0	0	2.65487	0
chr15:48331052-48331089	chr15	48331052	48331089	0	69.7987	0	13.9344	13.9442	13.8889	47.8528	23.3276	54.6205	45.5742	12.967	53.3528	13.253	0	34.0159	30.9582	69.7987	30.0242	0	39.3939	18.1287	20.4545
chr15:50182845-50182880	chr15	50182845	50182880	9.36249	58.6207	0	0	0	58.6207	14.3238	9.9082	0	0	0	0	46.6667	0	0.675204	0	0	0	0	57.0552	0	0
chr15:50608354-50608380	chr15	50608354	50608380	0.406307	3.77778	0	0.255165	0	0	1.40541	0	0.223991	0.961435	0.666667	3.77778	0	0	0	0	0	0	0.449006	0	0	0.386698
chr15:51911051-51911120	chr15	51911051	51911120	14.6433	29.5378	27.4575	27.2208	27.9192	27.7398	0	0	28.4899	29.5378	23.279	27.2443	0	0	4.2694	0	19.2738	28.6201	6.20661	15.6079	0	0
chr15:55340685-55340749	chr15	55340685	55340749	1.7503	14.7602	0	0.083224	7.63515	0	0	0	0	0	0	0	0	0	1.69623	0	0	0	14.7602	10.8313	0	0
chr15:55829642-55829687	chr15	55829642	55829687	21.1387	57.9487	5.35132	11.9409	28.0816	18.7895	57.9487	49.5935	38.087	18.532	18.0568	10.0183	9.95178	25.8461	10.6277	0	28.293	47.1916	9.43303	10.1951	9.00751	15.8278
chr15:59133484-59133501	chr15	59133484	59133501	4.80937	24.7619	0	0	4.65632	11.3924	5.70571	7.02479	0	0	24.7619	0	0	7.02875	0	6.66667	0	0.833333	15.736	0	10.8108	1.57068
chr15:59136738-59136802	chr15	59136738	59136802	21.3176	43.3852	34.7805	33.6565	32.9875	0	16.7702	0	42.3932	43.3852	5.76271	27.068	21.9503	16.6759	25.0526	27.2277	0	9.4764	39.0817	14.8584	7.84069	27.3848
chr15:59161124-59161158	chr15	59161124	59161158	0	0	0	0	0	0	0	0	0	0	0	0	0	0	0	0	0	0	0	0	0	0
chr15:59640844-59640867	chr15	59640844	59640867	0.139764	1.15741	0.489209	0.0674557	0	0	0	0	0.283855	0	0.497512	1.15741	0	0	0.0911993	0.103413	0	0	0	0.105235	0	0
chr15:63060895-63060916	chr15	63060895	63060916	0.088389	1.14075	0	0	0	1.14075	0	0	0	0	0.627034	0	0	0	0	0	0	0	0	0	0	0
chr15:63910169-63910180	chr15	63910169	63910180	0.19102	1.91304	0	0	0	0	0	0	1.90736	0	0	0	0	0	0	0	0	1.91304	0	0	0	0
chr15:64140978-64141029	chr15	64140978	64141029	24.4742	54.0499	29.1383	13.9907	34.253	41.2927	29.3094	11.4891	0	18.0906	50.4641	54.0499	32.9467	7.43347	23.3845	35.8585	14.495	14.1141	30.756	21.7272	9.27935	17.4108
chr15:64155962-64156019	chr15	64155962	64156019	20.5738	41.0452	25.7838	18.9236	23.7142	41.0452	16.0365	28.0441	17.7546	28.519	24.8866	27.9324	17.1494	14.6302	13.3547	3.22211	16.4475	16.1971	20.1511	20.1432	16.4153	21.1252
chr15:64156836-64156888	chr15	64156836	64156888	0	0	0	0	0	0	0	0	0	0	0	0	0	0	0	0	0	0	0	0	0	0
chr15:66499472-66499534	chr15	66499472	66499534	18.8499	55.5573	0	0	0	0	51.3046	53.0928	0	0	0	0	28.6952	54.711	0	0	31.0482	47.5434	0	0	55.5573	55.0449
chr15:67193463-67193530	chr15	67193463	67193530	5.8922	29.2797	0	0	0	5.62746	0	0	0	0	0	0	17.6143	20.2199	0	0.635543	18.0968	11.8958	0	0	29.2797	14.4744
chr15:67194355-67194393	chr15	67194355	67194393	0	0	0	0	0	0	0	0	0	0	0	0	0	0	0	0	0	0	0	0	0	0
chr15:68278427-68278482	chr15	68278427	68278482	32.4728	66.5081	12.4618	9.79993	9.60709	0.677095	53.3832	57.4437	22.0088	15.0354	20.8725	29.5719	45.8029	66.5081	9.47186	27.7607	53.2831	60.6314	10.5913	19.8352	65.905	58.8057
chr15:68824170-68824189	chr15	68824170	68824189	0	100	12.069	0	0	0	26.087	0	20.8791	0	24.4444	0	0	0	18.4932	8.10811	20.1044	28.7958	0	100	0	0
chr15:69393437-69393464	chr15	69393437	69393464	0	5.0552	0.413557	0.0979741	0	5.0552	0.256483	0	0.727008	0.0467071	0	0	0	0.0273598	0	0	0	1.40845	0	0	0.0151953	2.00082
chr15:69452849-69452884	chr15	69452849	69452884	0	0	0	0	0	0	0	0	0	0	0	0	0	0	0	0	0	0	0	0	0	0
chr15:69452937-69452966	chr15	69452937	69452966	46.4319	65.3129	65.3129	51.2536	62.501	50.7095	0	0	53.5716	55.2336	53.5169	60.5653	41.2759	40.9064	62.7584	50.9926	36.9117	39.0268	40.4689	62.4331	49.1078	52.0928
chr15:71279364-71279383	chr15	71279364	71279383	0	5.56161	1.48148	0	0	0	0	0	0	0	0	0	0	0	0	0	0	0	5.56161	0	0	0
chr15:71376252-71376262	chr15	71376252	71376262	0	28	6.19469	8.04598	0	0	0	0	0	0	0	0	0	0	0	0	28	12.5	0	0	0	0
chr15:71740867-71740881	chr15	71740867	71740881	0	3.67554	0	0	0	0	0	0	0	0	0	0	0	0	0	0	3.37079	0	3.67554	0	0	0
chr15:71892989-71893030	chr15	71892989	71893030	2.97359	15.0828	0	0	0	0	12.6411	0	6.76692	2.75384	0	15.0828	0	5.40146	0	0	5.64972	11.176	0	0	0	0
chr15:72199095-72199149	chr15	72199095	72199149	3.09988	13.5158	0	4.90103	0	9.25477	0	0	2.57646	13.5158	12.6622	6.44558	0	0	5.58452	7.05712	0	0	0	0	0	0
chr15:72199127-72199139	chr15	72199127	72199139	2.24008	6.76992	0.573711	3.52622	1.17681	3.35926	0	0	4.06899	4.11281	6.76992	4.73234	0	0	4.79282	5.74595	0	0	2.11507	2.67495	0	1.15281
chr15:72199401-72199456	chr15	72199401	72199456	8.06637	25.4014	10.4899	0	0	12.1276	0	5.32446	10.0152	12.1674	10.294	7.53562	0	21.5594	0.399148	0	9.88067	13.0171	0	0	23.1156	25.4014
chr15:72207148-72207198	chr15	72207148	72207198	0	0	0	0	0	0	0	0	0	0	0	0	0	0	0	0	0	0	0	0	0	0
chr15:73560618-73560652	chr15	73560618	73560652	54.0566	72.81	35.394	59.8154	54.5356	36.872	57.3973	69.5622	57.5909	36.1264	41.1794	55.511	57.6792	66.2758	49.5759	35.6595	69.1326	72.81	54.1227	44.9793	62.6919	64.2204
chr15:73570255-73570306	chr15	73570255	73570306	22.0784	51.0692	12.7634	19.2678	11.9814	15.147	32.7033	32.2535	51.0692	17.1792	8.14104	0	20.0723	42.744	14.484	13.6597	22.8941	37.7378	18.0304	8.90312	28.2327	34.3038
chr15:73712953-73713002	chr15	73712953	73713002	1.8202	11.9943	0	8.0703	2.42163	0	0	0	1.11965	0	11.9943	6.60585	0	0	0	0	0	0	6.19225	0	0	0
chr15:73713970-73714001	chr15	73713970	73714001	13.3301	28.5933	17.0249	20.2752	22.3042	22.299	10.3791	3.54232	22.2608	10.3247	28.5933	3.13686	8.97554	13.5297	16.6316	9.9631	8.1826	2.36267	22.9078	9.77463	11.3237	2.81118
chr15:74023324-74023371	chr15	74023324	74023371	2.85688	19.5414	0	18.9485	0	19.5414	0	0	0	7.98235	0	0	0	0	0	0	6.70623	0	0	3.95923	0	0
chr15:74721633-74721672	chr15	74721633	74721672	0	100	0	0	7.76699	0	0	0	0	0	0	0	62.1622	100	0	0	0	0	3.68753	0	0	0
chr15:74955551-74955601	chr15	74955551	74955601	0	75	0	0	0	0	3.68468	0	0	0	75	0	19.0751	0	0	0	0	6.85491	0	0	7.1944	0
chr15:75355875-75355929	chr15	75355875	75355929	27.4397	52.625	52.625	24.4978	33.6911	31.3327	32.4617	27.4866	17.9238	18.3343	35.5977	31.8833	24.8851	23.3633	26.673	28.7146	25.5935	22.8273	12.9872	29.4655	26.9981	21.4528
chr15:75658001-75658038	chr15	75658001	75658038	6.0449	21.9212	0	5.79649	0	0	13.4949	18.8915	0	0	0	0	8.76869	0	15.0505	17.0002	4.54966	0	21.9212	12.155	0	3.27
chr15:75937876-75937890	chr15	75937876	75937890	15.0898	96.2264	0	2.07283	5.26316	0	16.2455	14.8718	14.9294	7.2028	0	0	25	25	4.43756	6.29108	29.595	21.147	5.35948	0.154083	28	96.2264
chr15:77046708-77046775	chr15	77046708	77046775	20.7698	39.0658	28.2374	10.153	20.547	31.8047	26.0926	39.0658	1.48413	24.3128	17.6283	19.7121	16.8688	38.5924	7.15213	7.13756	29.9517	24.6149	0.0676715	9.85807	32.3979	29.7177
chr15:78771017-78771026	chr15	78771017	78771026	0	0.692993	0	0	0	0.118906	0	0.692993	0	0	0	0	0	0	0	0	0	0	0	0	0	0
chr15:79888490-79888501	chr15	79888490	79888501	0.0490267	0.404245	0	0	0	0.0913659	0.404245	0	0	0	0.168108	0.316817	0	0	0	0	0	0	0	0	0	0
chr15:79889122-79889144	chr15	79889122	79889144	3.81902	17.2902	0	0	0	0	9.51398	6.46317	0	0	4.70947	0	0	5.34091	1.73658	3.62095	9.88296	9.06253	1.6327	1.78347	5.34351	17.2902
chr15:80948985-80949007	chr15	80948985	80949007	3.51616	15.4965	12.7726	7.48899	13.4519	9.47722	0	0	0	0	0.871369	15.4965	0	0	5.66038	0	4.19162	0	0	0	0.912708	0
chr15:80950265-80950294	chr15	80950265	80950294	1.04628	10.4938	0	0	0	0	0	0	5	0	0	0	0	0	3.0303	1.94004	10.4938	0	0	0.461437	0	0
chr15:82474341-82474364	chr15	82474341	82474364	4.99047	15.9353	8.32164	0.684505	0	10.1557	0.708123	0	6.9025	5.87389	12.035	12.0869	0	0	0	0.0385555	15.8359	10.6445	0	0	15.9353	0.586907
chr15:82853259-82853270	chr15	82853259	82853270	0	30.7692	3.8961	0	0	30.7692	1.26582	0	0	22.8571	0	4.08163	0	0.111732	0	0	0.201207	0.806952	0	1.74029	0	0
chr15:83053358-83053372	chr15	83053358	83053372	0.0434862	0.341297	0	0	0	0.159456	0.257069	0.341297	0	0.0127223	0	0	0.0812652	0	0	0	0	0	0	0	0.0112397	0.00667379
chr15:84399500-84399514	chr15	84399500	84399514	0	29.1139	0	9.69529	0.75188	8.37438	6.74847	1.0989	0	0	14.0845	9.30233	28.7129	0	5.76923	20.1149	0	0	3.0303	1.87793	29.1139	4.93274
chr15:85132854-85132867	chr15	85132854	85132867	0.146942	0.817439	0	0	0.0853485	0	0.665188	0	0.817439	0.0186846	0.304878	0.246479	0	0	0	0.0729749	0	0.163809	0	0.350631	0	0.213402
chr15:88464743-88464789	chr15	88464743	88464789	0.55368	6.77199	3.99237	0	0	0	0	0	0	0	0	0	0	0	0.309241	0	0	0	0	0	0	6.77199
chr15:88899269-88899328	chr15	88899269	88899328	5.36686	24.7977	24.5731	0	0	0	0	0	0	0	10.3473	24.7977	0	0	17.3583	12.4735	0	0	7.11709	10.6701	0	0
chr15:88899272-88899328	chr15	88899272	88899328	5.40387	24.7028	24.7028	0	0	0	0	0	0	0	11.0775	24.6854	0	0	16.9689	12.5218	0	0	7.61456	10.5063	0	0
chr15:90904230-90904259	chr15	90904230	90904259	2.62415	13.7513	0	0	0	0	3.95593	0	13.7513	0	0	2.74754	6.97156	0	6.8611	0	7.44483	0	7.80303	1.0296	1.91818	0
chr15:90905509-90905578	chr15	90905509	90905578	49.959	71.9529	51.2172	50.2077	37.5132	36.11	58.8615	65.3458	47.0221	39.2775	48.3568	38.1092	54.9718	59.7755	51.4946	56.3448	50.3832	55.4289	71.9529	46.2281	37.3266	43.252
chr15:90981697-90981747	chr15	90981697	90981747	29.9664	44.684	31.1019	30.2729	35.4167	32.164	22.2628	26.2789	27.9064	28.0395	26.8201	19.972	33.2025	34.0872	29.9069	34.179	23.9793	24.4753	44.684	32.6803	31.3265	30.5714
chr15:94858208-94858219	chr15	94858208	94858219	0	5.36585	0	0	0	0	0	0	0	0	0	0	0	0	5.36585	0	0	0	0	0	0	0
chr15:95144652-95144661	chr15	95144652	95144661	0	8.15451	0	0	0	0	0	0	0	0	0	0	0	0	8.15451	3.66972	0	0	0	0	0	0
chr15:98649591-98649624	chr15	98649591	98649624	1.87033	15.0222	0	0	0	0	0	0	0	4.3525	0	0	0	15.0222	0	0	12.9771	4.75292	0	0	0	0.301854
chr15:98661081-98661097	chr15	98661081	98661097	0.875039	10.0917	0	0	0	1.03317	0	0	10.0917	0	0	4.375	0	0	0	0	0	0	0.784314	0	0	1.21655
chr15:98674135-98674144	chr15	98674135	98674144	0.277008	1.47006	0.411523	0.755375	1.2987	0	0.487805	0	0	0	0	0	0	0	0	0	1.47006	1.11669	0	0	0	0
chr15:99025134-99025145	chr15	99025134	99025145	0	33.3333	7.69231	33.3333	0	0	0	0	0	7.49465	0	0	0	0	0	0	0	0	0	0	0	0
chr15:99727955-99728017	chr15	99727955	99728017	17.821	42.2983	30.4175	3.54354	42.2983	26.7371	0	17.1817	10.652	13.1006	15.7916	12.3059	0	32.5435	16.8932	41.0399	16.6342	18.7423	2.63263	20.3939	10.4568	25.0552
chr16:57134-57184	chr16	57134	57184	0.420856	4.71941	0	0	0	2.45432	0	0	0	4.71941	0	1.24338	0	0	0	0	0	0	0	0	0	0
chr16:59350-59414	chr16	59350	59414	15.7364	37.4194	32.9969	18.6176	37.4194	25.5341	3.20239	23.7108	0	0	0	0	9.44372	32.8139	0	9.81649	32.0992	31.843	0	7.1615	18.6528	31.4167
chr16:59350-59418	chr16	59350	59418	14.9314	38.1286	32.4978	17.2463	38.1286	25.3185	0	22.4048	0	0	0	0	6.82102	32.4262	0	7.04689	31.8796	31.5133	0	4.55737	17.3581	31.4288
chr16:64830-64898	chr16	64830	64898	48.316	82.8896	82.8896	51.9965	48.6009	34.4011	47.0765	48.0772	42.04	45.9842	55.5283	48.5241	53.2445	40.5205	42.4885	36.8989	55.6549	51.1041	61.3384	54.8551	37.5021	27.5943
chr16:227554-227601	chr16	227554	227601	3.04761	15.9584	4.786	4.55446	1.81557	3.27255	0	0	9.4692	0	0	0	6.46766	0.407244	0	0	4.25978	4.86565	0.271911	2.56289	15.9584	2.26093
chr16:275334-275401	chr16	275334	275401	0	71.8702	5.61056	0	0	43.9062	32.6425	71.8702	0	0	8.52713	0	47.2409	32	0	0	34.5455	17.9175	0	12.2616	30.5302	59.2476
chr16:284594-284658	chr16	284594	284658	0	100	0	100	0	15.3584	0	65.2661	0	100	46.3544	8.20633	59.4296	100	54.9091	20	52.7945	42.5961	93.5484	9.90991	0	0
chr16:285016-285083	chr16	285016	285083	0	100	17.9811	18.239	0	0	20.3404	0	0	0	0	0	28.3031	68.4665	54.7297	3.92157	4.37533	0	0	0	100	0
chr16:285438-285505	chr16	285438	285505	0	59.2371	0	0	0	0	18.8333	30.8824	0	0	45.4031	29.6105	38.5305	42.246	50.9434	49.3575	17.7368	59.2371	0	0	0	0
chr16:374152-374220	chr16	374152	374220	31.3487	46.4932	46.4932	25.0436	11.1856	22.0759	29.555	15.8611	11.2214	40.486	32.6865	32.8396	33.8149	27.8845	29.6167	46.3086	37.872	42.8402	32.3975	29.713	41.4491	37.6304
chr16:399060-399103	chr16	399060	399103	4.3365	25.0736	0	0	0	0	20.3243	19.5296	0	0	0	0	25.0736	11.6902	0	4.77912	0.958714	4.37446	0	0	0	0
chr16:634661-634718	chr16	634661	634718	16.5789	25.7484	18.7157	15.3018	21.1806	18.2909	25.7484	24.3347	15.867	14.2934	12.6748	11.7284	21.6753	15.2389	11.7782	14.9053	24.8691	20.5119	6.13797	13.5885	14.4501	10.2865
chr16:655704-655772	chr16	655704	655772	32.4985	65.8201	65.8201	39.6709	48.3304	23.085	48.5119	52.3557	22.401	36.4232	24.1379	17.291	36.5255	43.2647	0	14.7806	52.3208	47.4227	0	23.5336	36.4912	17.603
chr16:666599-666654	chr16	666599	666654	31.969	48.5938	28.0726	14.0997	48.5938	36.2841	35.6942	37.6522	35.3324	32.0883	12.5346	20.4468	36.2241	23.1929	21.2106	26.5836	43.3994	33.7518	47.9086	16.9656	47.3324	42.013
chr16:677389-677458	chr16	677389	677458	34.2359	100	11.8774	77.1167	0	39.5349	39.2253	16.0778	13.4533	53.1773	41.1789	0	29.1396	100	26.4452	27.2153	0	0	74.3676	26.943	47.4026	61.5635
chr16:683253-683321	chr16	683253	683321	45.9873	62.8594	62.8594	58.4699	53.2935	40.2689	38.7996	37.9183	57.05	50.5283	62.6892	53.4937	30.7148	29.3743	55.8573	48.5721	46.2344	41.4688	43.1592	34.5045	35.659	38.8313
chr16:693270-693280	chr16	693270	693280	10.5813	39.6226	8.27068	11.7647	0	0	6.00235	1.002	11.1111	17.6094	3.25	11.1111	39.6226	23.8095	21.4058	10.72	12.4161	6.23701	19.685	7.6087	0	0
chr16:715806-715858	chr16	715806	715858	34.9514	58.5865	41.7334	28.252	24.9945	34.5326	34.7398	35.0265	45.1362	34.4828	29.6554	30.4529	26.1905	35.3527	34.5222	58.5865	46.8247	32.1436	42.6542	29.5241	32.5786	21.6459
chr16:716993-717052	chr16	716993	717052	8.78423	35.3367	4.37663	0.706026	8.98733	5.61004	18.8207	7.08665	0	3.09542	35.3367	23.5776	8.60533	13.8679	0	0	9.90184	6.99654	0	0	13.1263	15.5895
chr16:1346792-1346809	chr16	1346792	1346809	0	100	0	0	100	0	5.45455	18.7943	0	0	4.06504	2.48566	4.88889	0	0	29.8013	0	6.77507	0	0	0	0
chr16:1735255-1735292	chr16	1735255	1735292	1.00403	4.0705	4.0705	0	1.59744	0	0	0	0	0	3.55761	0.89172	3.99317	0.661339	0.837277	1.67754	0.93144	0	0	0	1.317	0.545653
chr16:1736202-1736213	chr16	1736202	1736213	1.4802	8.42607	8.42607	1.002	2.31481	0.267142	3.87364	3.77588	0	0	0	0.142248	0.77821	0	0	3.15969	2.23953	0	0.917431	2.34899	0.358423	0
chr16:1767736-1767804	chr16	1767736	1767804	17.8495	45.7313	11.6525	17.634	13.8068	21.5714	0	0	35.2941	24.3012	23.8061	37.0202	4.98492	0	45.7313	40.3662	9.55374	7.16645	34.4817	27.7358	1.88425	0
chr16:1772535-1772603	chr16	1772535	1772603	12.3676	30.4198	0	8.50519	0.13065	8.26774	27.6422	30.4198	8.52998	3.99195	7.19652	13.5754	14.134	13.3094	17.8023	15.1893	8.25046	9.53169	19.2899	8.47503	15.5729	17.5375
chr16:1772544-1772603	chr16	1772544	1772603	9.14878	26.0586	0	5.13553	0	7.19431	24.4136	26.0586	3.10864	1.28911	5.59025	10.5821	12.6627	9.84282	12.4938	10.9562	6.76382	5.75833	13.7056	4.50538	11.8875	11.0272
chr16:1772730-1772798	chr16	1772730	1772798	23.8269	52.4927	25.5696	13.2029	22.2931	16.4784	37.1458	34.1658	52.4927	18.6062	19.6602	17.157	33.8102	19.7318	19.9661	13.8401	17.4801	28.161	12.7623	14.5728	25.0334	34.4083
chr16:1826540-1826551	chr16	1826540	1826551	3.83336	13.3183	4.7619	1.0101	0	0	6.84211	2.17755	0	8.10235	1.74825	0	0.0801068	3.2882	12.0996	9.13349	12.5858	13.3183	0	0	1.51941	0
chr16:1962123-1962149	chr16	1962123	1962149	36.9733	60.3761	60.3761	44.3692	57.7263	35.5906	26.6466	28.0925	38.8333	42.9228	41.8946	45.4209	32.7009	22.8578	43.9958	31.5368	34.3191	31.2657	44.5703	54.9304	16.5541	4.86204
chr16:1981572-1981584	chr16	1981572	1981584	2.73955	12.8834	0	0	1.73913	10.7143	0	0	3.9548	2.10526	0	3.8835	5.26316	0	12.8834	9.70874	0	0.21978	4.31894	0	0	0
chr16:2002454-2002520	chr16	2002454	2002520	27.6712	41.316	18.7566	23.7176	33.141	22.662	28.2833	41.316	36.3756	32.1738	23.7587	26.529	24.343	28.6536	27.6929	36.9011	29.3067	20.7686	29.2659	20.7699	23.7962	25.2127
chr16:2106025-2106090	chr16	2106025	2106090	41.5151	63.3098	55.3119	41.5516	43.225	29.1919	46.6792	52.1532	21.9842	41.5452	29.9778	55.8049	46.1501	0	63.3098	59.5957	47.0994	47.0167	46.114	53.0605	28.976	21.5545
chr16:2206410-2206478	chr16	2206410	2206478	4.87044	20.3785	2.99421	12.6409	11.9192	20.3785	0	0	6.73851	10.272	11.8524	0.636283	0	0	11.1388	3.86147	0	0	4.9766	0	0	0
chr16:2242778-2242800	chr16	2242778	2242800	0.771155	2.74807	0	1.01276	0	0	0.438076	0.915989	0	0	0.295438	0.318072	2.71128	2.46445	0.386588	0.744009	0.479364	0	0.963106	1.02385	2.74807	0.922045
chr16:2528149-2528209	chr16	2528149	2528209	29.5945	43.4453	36.9932	34.4438	24.9966	17.4652	22.3122	16.8675	24.5665	20.3494	29.8661	29.8238	34.8263	22.9093	36.2637	37.9094	16.17	24.2183	40.2473	41.6609	36.5561	43.4453
chr16:2528560-2528626	chr16	2528560	2528626	13.0893	31.2866	21.8195	22.4299	0.0735565	21.7869	12.8068	4.99991	0	8.03728	14.8756	12.8816	7.12298	2.11319	19.0099	6.91667	31.2866	21.8615	0	7.34793	20.4768	25.9393
chr16:2763523-2763551	chr16	2763523	2763551	17.0104	36.2358	14.6851	13.1539	4.88885	10.336	16.4099	13.8285	15.2979	17.6796	17.1095	9.56659	15.743	24.303	21.4841	25.1832	7.74611	8.23971	36.2358	25.687	24.5931	18.0373
chr16:2896599-2896667	chr16	2896599	2896667	9.59458	30.7654	30.7654	11.3703	4.37334	13.7202	0	0	24.1239	7.00782	20.6237	18.0703	0	0	20.4977	18.5229	0	0	9.49486	13.3211	0	0
chr16:3025989-3026044	chr16	3025989	3026044	28.0341	46.8078	27.4196	37.5032	28.5917	46.8078	28.9743	21.9059	29.4501	34.5447	30.8822	29.2631	36.1777	12.7931	35.7689	31.4054	25.913	17.2018	28.7381	12.2745	24.0277	21.0401
chr16:3065711-3065780	chr16	3065711	3065780	0	100	0	0.0260485	0	5.74338	0	0	20.2046	9.73275	6.53242	6.47383	0	4.6384	0	100	21.5686	8.468	0	0	1.71149	0
chr16:3089124-3089175	chr16	3089124	3089175	0	47.9769	0	3.92157	0	0	0	0	0	0	47.9769	41.7249	0	0	0	0	0	0	0	0	0	0
chr16:3089136-3089181	chr16	3089136	3089181	0	88.3871	0	4.44444	0	0	0	0	0	0	88.3871	6.66667	0	0	0	0	0	4.18605	0	0	0	0
chr16:3142538-3142596	chr16	3142538	3142596	21.2454	50.6173	0	43.0723	9.67742	45.5738	9.27222	11.8824	20.8202	15.398	7.73196	8.29523	13.0945	50.6173	18.556	36.3498	2.32722	33.542	32.38	3.9629	30.6706	31.6847
chr16:3378652-3378669	chr16	3378652	3378669	0	28.8538	28.8538	4.59364	3.50877	0	0	0	0	0	10.8911	8.51735	2.62626	0	0	0	0	0	11.7647	23.3227	1.34529	0.719424
chr16:4690332-4690393	chr16	4690332	4690393	25.0338	59.6989	13.8114	0	8.23938	59.6989	30.499	29.7247	47.3851	7.97947	28.7445	42.1255	36.9539	35.4206	4.45661	31.0769	0.729802	6.45511	41.109	29.4345	30.5448	16.2863
chr16:8782048-8782116	chr16	8782048	8782116	0	40.1385	0	0	0	0	36.8206	36.2924	4	0	0	0	34.8351	40.1385	0	33.1808	35.2685	31.3223	0	1.69655	35.8876	0
chr16:8916404-8916419	chr16	8916404	8916419	0.483488	2.04891	0	0	1.43885	0	1.34702	0	1.51515	0.308506	0.429646	0.353982	0	0.341211	1.07181	2.04891	0.398536	0	0	0	0.393922	0.0222272
chr16:9107520-9107558	chr16	9107520	9107558	2.69201	16.0855	0	0	0	0	3.07502	16.0855	0	0	0	0	8.07665	12.3469	0	0	0.739389	0	0	0	7.04571	6.47118
chr16:10652016-10652031	chr16	10652016	10652031	0	10.7143	0	0	0	0	0	0	7.01754	10.7143	0	0	0	0	0	0	0	0	0	0	0	0
chr16:11181324-11181385	chr16	11181324	11181385	9.80769	74.744	0	0	0	9.03668	26.7159	7.79221	74.744	0.115875	0	0	10.2713	0	0	16.1419	0	14.1013	0	0	37.2345	0
chr16:11321628-11321680	chr16	11321628	11321680	0	87.152	0	0	0	0	0	3.60169	0	87.152	0	0	0	0	0	0	0	0	0	0	0	0
chr16:14302435-14302504	chr16	14302435	14302504	20.8405	61.25	54.3198	19.7595	7.64444	44.5863	61.25	0	11.453	45.8333	8.11272	0	2.82486	23.6381	0	0	41.9587	5.11453	26.0973	18.6938	3.59572	41.9278
chr16:14929422-14929490	chr16	14929422	14929490	26.4829	55.894	38.1062	46.7343	47.4677	12.3919	0	0	51.6102	34.734	29.5211	36.8423	0	11.2498	55.894	53.1197	0	0	43.3184	48.9584	19.7103	0
chr16:14935277-14935344	chr16	14935277	14935344	0.847844	14.6857	0	0	0	0	0	0	0	0	0	0	0	0	2.27116	0	0	0	14.6857	0	0	0
chr16:15133424-15133489	chr16	15133424	15133489	40.9085	67.5984	65.1704	34.5386	54.3687	23.1414	19.7732	21.5316	34.6939	64.3602	58.4787	53.4662	27.316	19.0388	49.7002	67.5984	37.2087	28.8624	47.6949	56.3357	21.3419	33.5509
chr16:15587346-15587413	chr16	15587346	15587413	3.20385	30.2409	0	0	0	0	0	0	30.2409	0	13.2713	0	0	0	12.1711	8.39378	0	0	0	0	0	0
chr16:16325242-16325307	chr16	16325242	16325307	18.4646	37.5143	10.578	12.751	12.694	29.0331	25.5593	28.214	0	0	28.0477	34.8203	37.5143	9.89718	14.5523	28.9321	19.8541	14.0014	2.85838	30.8824	12.9993	16.1026
chr16:16327907-16327975	chr16	16327907	16327975	31.0562	60.6928	3.16574	16.1332	26.721	19.7363	28.3197	32.8866	60.6928	34.6871	20.9333	15.702	51.0565	37.747	28.3895	42.4146	33.3854	32.5531	41.2554	30.996	20.7686	43.5804
chr16:16369530-16369595	chr16	16369530	16369595	13.9538	62.6331	49.578	9.41526	5.38313	62.6331	6.09505	8.16948	0	0	4.63894	13.3359	6.04508	14.5894	0	0	23.7984	19.7987	0	0	43.5962	12
chr16:17105013-17105034	chr16	17105013	17105034	0	23.3577	23.3577	0	0	7.60741	1.03172	0	0	0	0	0	20.5479	8.90511	0	0	0	0	7.37989	4.38075	0	0
chr16:18382586-18382651	chr16	18382586	18382651	22.9141	66.1453	0	0	0	4.71014	46.7912	66.1453	6.49351	0	10.5638	4.73202	54.8006	8.12667	15.5228	40.9227	29.1066	55.6634	47.0588	17.318	19.625	30.7008
chr16:19551826-19551863	chr16	19551826	19551863	3.67204	50.7471	0	0	0	22.6937	0	0	50.7471	0	0	0	0	0	0	0	0	0	0	0	0	0
chr16:19872205-19872249	chr16	19872205	19872249	0	43.8596	0	4.11803	0	0	0	0	15.9574	43.8596	0	31.0811	0	0	0	0	0	14.0704	0	0	0	0
chr16:20798800-20798831	chr16	20798800	20798831	1.57798	9.6432	0	2.23872	0	0.0960615	0	0	0	9.03274	1.81204	0	0	0	3.75609	4.98084	0	0	0	9.6432	0	0
chr16:20856188-20856233	chr16	20856188	20856233	35.0522	67.284	27.6374	40.7514	51.1046	67.1333	56.6887	43.8776	53.8462	27.3902	29.5164	48.9747	21.4919	26.3257	0	67.284	27.2541	32.8175	34.1344	0	16.4736	28.3433
chr16:23571226-23571268	chr16	23571226	23571268	11.3686	35.9912	0	0	0	0	29.7514	19.9113	30.2594	0	0	0	11.0397	35.9912	0	0.724413	24.9374	22.3793	0	0	27.2327	25.1461
chr16:23572524-23572586	chr16	23572524	23572586	17.0441	39.1671	38.118	27.1353	37.349	36.7454	5.07682	11.4812	39.1671	19.278	28.6551	16.4422	0	3.66934	6.33471	6.38364	5.42107	17.812	12.2218	6.97929	7.31019	15.3015
chr16:23572526-23572586	chr16	23572526	23572586	16.4347	38.4014	37.3557	26.3926	37.6471	36.5925	3.95839	9.9023	38.4014	19.109	28.093	16.8784	0	2.69747	5.9405	6.06505	4.30724	16.2981	10.5265	7.32096	6.61957	14.5875
chr16:23905904-23905914	chr16	23905904	23905914	0	12.9032	0	0	0	0	0	0	0	0	0	0	0	0	12.9032	10.3448	0	0	0	0	0	0
chr16:28590226-28590295	chr16	28590226	28590295	45.2071	64.0121	48.8024	59.3655	49.3562	46.9846	38.2022	27.4381	59.5592	23.2059	30.1688	43.3312	62.8925	56.0778	64.0121	39.4495	37.7057	34.9469	58.7714	30.7022	55.3229	37.8469
chr16:28914611-28914671	chr16	28914611	28914671	26.6097	58.7889	16.3372	31.2413	30.5102	30.2168	23.062	18.4528	58.7889	0	32.6289	21.801	20.2013	27.754	37.0591	33.9479	17.1141	18.7014	18.3795	29.8381	34.6252	31.5333
chr16:29697286-29697343	chr16	29697286	29697343	20.0464	52.9858	26.7562	17.833	22.0595	34.3927	13.8198	12.0508	16.2393	0	8.11523	10.0277	23.8506	16.8167	13.5451	19.8443	52.9858	20.6723	15.5532	19.6647	31.6558	25.0461
chr16:30083568-30083616	chr16	30083568	30083616	27.88	35.2435	35.1614	34.877	31.4456	26.2722	27.6285	24.5709	35.2435	27.3602	31.5689	24.9061	17.7814	22.6546	30.8759	28.5075	34.8473	29.0065	28.0422	25.7813	18.0588	23.0108
chr16:30525862-30525896	chr16	30525862	30525896	8.19962	23.244	0	11.6474	0	0	2.52174	22.3221	7.66831	3.73668	0	5.32908	12.5169	12.8449	23.244	19.0593	5.85934	2.91004	19.2812	4.4477	7.68487	2.91868
chr16:30756521-30756589	chr16	30756521	30756589	32.184	48.8766	33.6633	34.9117	40.7795	37.324	16.8737	9.50764	48.8766	37.6943	41.3528	27.3304	22.0079	23.2927	48.2809	40.7303	33.9096	27.1797	29.0107	32.6331	28.7192	29.6021
chr16:30953617-30953678	chr16	30953617	30953678	13.1426	38.8224	23.3218	0	0	38.8224	1.07891	0	27.8782	31.7392	30.3179	25.4924	1.42646	11.4522	8.27186	18.8466	0.332101	0	0	15.6904	15.415	12.7668
chr16:31077341-31077407	chr16	31077341	31077407	26.1234	56.2216	0	0	35.1696	56.2216	42.089	30.1311	32.1909	39.7454	32.6362	4.41086	0.524934	44.726	0	27.713	34.1211	53.0182	0	12.434	38.2869	39.05
chr16:31091132-31091193	chr16	31091132	31091193	23.1268	46.9875	1.80414	25.8956	23.4916	10.654	35.3689	46.9875	41.6939	22.6051	20.1861	7.60007	28.9069	18.8329	16.1312	8.79565	24.6915	29.4587	24.8441	19.6706	24.6889	30.2281
chr16:31120528-31120585	chr16	31120528	31120585	5.05284	12.6069	7.42422	8.50569	7.99125	0	4.56155	0	12.6069	0	2.10755	4.30271	4.91652	1.53876	5.52937	9.51328	11.6094	2.21708	3.03517	0	9.60757	5.58984
chr16:31135474-31135532	chr16	31135474	31135532	0	60.0253	0	0	0	0	60.0253	49.3013	50.4132	0	0	4.00208	0	0	2.60304	45.1707	36.5107	19.4475	19.3589	5.49771	0	0
chr16:31184821-31184831	chr16	31184821	31184831	0.103876	0.571231	0.0337724	0.0177274	0	0	0	0.136578	0	0	0.571231	0.0746454	0	0	0	0.236149	0.40404	0.364671	0	0.113507	0.0227221	0.102485
chr16:31493810-31493865	chr16	31493810	31493865	8.09427	27.6814	2.30928	7.34568	7.43667	7.57739	0	0.146516	15.2047	13.7226	7.72794	8.27741	0	0.70563	16.9122	15.5354	4.12881	3.84945	27.6814	12.4719	3.61431	7.23815
chr16:46626839-46626852	chr16	46626839	46626852	3.85244	14.7952	1.76817	0	6.95114	0	1.93483	14.7952	0	0	1.32548	9.57602	7.21747	7.93269	0	4.36836	7.11785	5.84551	0	2.51534	1.74029	3.9604
chr16:50633595-50633640	chr16	50633595	50633640	0	100	0	0	0	0	53.715	45.1411	0	0	0	0	76.7442	27.2727	0	0	0	0	29.7959	0	0	100
chr16:50798526-50798566	chr16	50798526	50798566	0	37.3665	0	7.78689	0	0	0	0	37.3665	0	0	0	0	0	0	6.31579	0	0	0	0	0	0
chr16:51646407-51646439	chr16	51646407	51646439	4.23783	16.8967	0	0	0	0	16.8967	15.607	0	0	0	0	13.4522	11.9843	0	0	8.65138	8.47441	0	0	5.81647	3.87405
chr16:51646502-51646540	chr16	51646502	51646540	0.277837	5.55675	0	0	0	0	0	0	0	5.55675	0	0	0	0	0	0	0	0	0	0	0	0
chr16:55811759-55811769	chr16	55811759	55811769	0	0.869565	0.230499	0.495415	0	0	0	0	0	0	0.869565	0.300212	0	0	0	0	0	0	0	0	0	0
chr16:56670685-56670722	chr16	56670685	56670722	0	94.2857	0	0	0	0	0	0	0	0	0	0	0	0	94.2857	0	0	0	0	0	0	0
chr16:58045499-58045531	chr16	58045499	58045531	10.2738	52.6531	4.75561	0	52.6531	0	0	0	17.7274	9.01754	2.39654	4.70215	2.85249	31.6239	9.14352	1.78519	26.0197	0	4.89574	14.9874	22.9167	0
chr16:58046767-58046824	chr16	58046767	58046824	18.1724	45.2145	11.9788	22.5421	37.8698	16.2479	0	0	34.3629	45.2145	33.3126	21.165	0	44.0407	0	34.8032	0	1.7162	22.7758	0	32.613	4.80549
chr16:61055767-61055793	chr16	61055767	61055793	5.11823	27.1621	0	0	0	0	6.72293	12.7334	0	0	0	0	0	13.8753	0	0	5.11896	10.7918	0	0	25.9602	27.1621
chr16:61055812-61055866	chr16	61055812	61055866	49.5591	84.6407	73.4551	64.0681	72.8241	84.6407	23.8419	24.8623	73.7507	73.514	72.781	72.1865	31.686	27.7893	42.6899	27.8759	33.2282	32.5807	24.1868	44.2142	50.7703	40.2371
chr16:66805863-66805911	chr16	66805863	66805911	18.2061	30.8826	30.8826	21.7505	21.9253	24.5974	13.3585	15.1603	21.851	18.3238	11.7651	10.6297	10.3388	17.3798	22.2625	20.0365	20.1509	11.8191	20.6574	16.6924	18.7794	15.7604
chr16:66916204-66916273	chr16	66916204	66916273	0	63.1868	63.1868	51.2727	0	0	0	0	0	0	34.5291	43.8776	0	0	0	0	0	0	10.3679	20.3566	0	0
chr16:67540502-67540551	chr16	67540502	67540551	14.0474	27.3009	17.2986	22.9671	14.9465	0	22.3844	27.3009	16.5818	5.36681	0	17.5327	17.7124	17.2444	19.8454	0.978474	12.0702	21.0329	0	9.84997	21.4846	16.3512
chr16:67659134-67659168	chr16	67659134	67659168	0.240572	1.76391	0	0.20434	0	0	0.456478	0.0185572	0	0	0.0761882	0.121819	0.72924	1.76391	0	0	0	0	0	0.712954	0.727959	0
chr16:67828606-67828666	chr16	67828606	67828666	26.38	34.7294	19.7963	21.8974	25.1984	28.3636	23.3566	25.7589	31.0557	34.7294	29.4278	33.5611	25.0968	22.2671	24.7835	30.6204	31.5015	20.5498	23.5518	26.4706	22.3488	27.2638
chr16:67843986-67844018	chr16	67843986	67844018	3.68199	12.1492	7.88773	6.00729	2.82786	12.1492	7.69108	6.38885	0.0824457	0	0.759412	0	1.60963	8.94108	1.49944	2.83066	11.1705	0	3.7946	0	0	0
chr16:67876498-67876541	chr16	67876498	67876541	0.0818921	1.63784	0	0	0	1.63784	0	0	0	0	0	0	0	0	0	0	0	0	0	0	0	0
chr16:67927814-67927881	chr16	67927814	67927881	0.249664	3.15363	0	0	0	0	0	0	0	0	0	0	0	0	0	1.83964	0	0	3.15363	0	0	0
chr16:67928795-67928827	chr16	67928795	67928827	0	0	0	0	0	0	0	0	0	0	0	0	0	0	0	0	0	0	0	0	0	0
chr16:68191358-68191384	chr16	68191358	68191384	8.33045	21.6791	0	0	2.64086	6.67047	19.065	9.00113	21.6791	3.03425	3.98966	0.166714	11.2029	15.7467	1.27291	2.15295	13.9292	11.1963	4.68013	4.38729	14.8882	20.9052
chr16:68232709-68232760	chr16	68232709	68232760	0	100	9.67742	0	0	0	18.9368	18.3525	36.2401	17.7165	8.82188	13.4766	0	28.4672	0	0	18.7932	14.8023	21.4969	21.086	0	100
chr16:68232718-68232760	chr16	68232718	68232760	0	100	29.2035	20	0	0	32.9055	30.1446	47.0447	33.3206	24.9066	27.9103	0	48.3871	9.49367	17.8849	30.6181	28.7463	35.2577	34	18.3673	100
chr16:69119693-69119737	chr16	69119693	69119737	22.0493	38.0572	30.6673	14.7341	28.6026	38.0572	9.73841	22.1207	37.9031	21.11	32.6295	23.1572	18.4389	20.8903	24.3719	27.2177	15.1791	22.0698	10.9376	16.0397	12.119	15.0015
chr16:69462625-69462682	chr16	69462625	69462682	8.23459	22.8457	22.8457	16.967	18.8101	4.21514	0	0	16.8176	13.3237	11.6302	12.2569	0	0	12.1272	10.4768	0	0	14.7842	10.4371	0	0
chr16:69710269-69710318	chr16	69710269	69710318	1.36429	7.73459	0	0	0	0	0	0	2.61528	0	0	0	0	0	4.73561	0	0	0	7.73459	0	5.14015	7.0601
chr16:70372304-70372364	chr16	70372304	70372364	3.03893	16.5656	0	15.9059	16.5656	0	0	0	1.22299	15.7791	10.3765	0	0	0	0	0	0	0	0.928607	0	0	0
chr16:70662156-70662198	chr16	70662156	70662198	6.46969	40.9371	0	0	0	0	9.52679	40.9371	0	0	0	0	6.28352	3.88613	8.51089	5.11734	6.249	14.7236	0	6.33051	12.3485	15.4804
chr16:71646328-71646341	chr16	71646328	71646341	10.1053	27.6923	4.81523	7.4558	19.5584	0	8.3045	10.1266	13.3378	7.24336	18.6373	10.9653	0.771208	10.3991	27.6923	5.71429	7.86585	13.2089	6.87285	0.794913	13.9148	14.4274
chr16:71732490-71732540	chr16	71732490	71732540	4.55596	18.1554	0	2.76645	4.99397	11.8315	16.9315	18.1554	1.5936	16.9031	0	2.4089	0	2.84708	3.69799	0	0	0	0	0	8.98959	0
chr16:71808808-71808877	chr16	71808808	71808877	47.091	80.6792	65.1723	59.4302	50.8842	48.1181	23.8694	0	60.6685	44.7096	60.5297	58.1805	55.2582	52.4968	77.0349	73.1626	4.44229	0	80.6792	64.8088	21.964	40.4105
chr16:71922519-71922569	chr16	71922519	71922569	10.2031	27.4389	16.4698	8.63586	12.2358	0.435816	23.738	27.1527	1.00131	7.11562	5.00745	0.0404055	27.4389	0.692338	14.4022	17.8866	10.2336	9.86031	6.49392	12.1684	3.05367	0
chr16:75112163-75112223	chr16	75112163	75112223	4.50078	27.3644	0	0	0	27.3644	0	0	0	8.33333	0	0	11.9011	0	0	0	0	0	17.284	25.1329	0	0
chr16:75159311-75159349	chr16	75159311	75159349	4.0228	33.4188	1.66113	1.22309	0	2.3903	27.6471	33.4188	0.758098	0.0495786	0	2.23114	0	2.70903	2.90635	0	0.399429	3.29737	0	0.890688	0	0.873908
chr16:75432426-75432441	chr16	75432426	75432441	0.0310677	0.373269	0	0	0	0	0	0	0	0	0.100374	0.373269	0.14771	0	0	0	0	0	0	0	0	0
chr16:75542277-75542286	chr16	75542277	75542286	0.230168	2.06134	0.152517	0	0.272904	0	0	0	0	0	0	0	0	0.293255	0.0874891	0	2.06134	0.990991	0.200723	0.338123	0.206016	0
chr16:81962193-81962204	chr16	81962193	81962204	0	90	39.6825	15.5556	0	0	9.30233	8.21918	0	0	0	0	11.1111	28.1853	90	0	20	21.7391	18.1818	0	0	0
chr16:84907925-84907968	chr16	84907925	84907968	0	100	0	14.2857	0	0.94291	0	0	100	0	0	0	0	4.85963	0	54.2857	0	0	0	15.5666	5.72358	14.6352
chr16:84975473-84975535	chr16	84975473	84975535	7.33036	39.2978	0	0	0.0660284	0	5.23047	39.2978	0	0	3.43325	3.63372	9.45641	14.2454	5.71586	10.6062	11.1446	11.6144	3.05613	5.34219	14.8607	8.90415
chr16:85780074-85780083	chr16	85780074	85780083	0.102003	0.555335	0.120016	0	0	0.0247668	0	0.231853	0	0.235097	0.0258198	0.0814272	0	0.310559	0	0	0.555335	0	0	0.259695	0.195491	0
chr16:86278836-86278905	chr16	86278836	86278905	0	28.7247	0	0	0	0	28.7247	0	0	0	0	0	0	0	0	0	0	0	0	0	0	0
chr16:86511960-86511971	chr16	86511960	86511971	0	9.87654	0	0	1.09356	0	0	0	9.87654	1.38568	0	0	0	0	0	0	0	0	0	0	3.07177	0.213767
chr16:87124426-87124444	chr16	87124426	87124444	0	56.25	0	4.16667	0	0	0	0	0	0	0	0	0	0	0	0	56.25	6.66667	0	0	0	0
chr16:87833632-87833644	chr16	87833632	87833644	0.440126	1.77778	0	0.0829938	0.127194	0.526064	0.018379	0.130378	0.813609	0.431398	0	0.234133	0	0.277049	0.950988	1.30939	0	0.148211	0.675056	1.29989	0	1.77778
chr16:88715510-88715550	chr16	88715510	88715550	7.91513	22.32	15.3714	7.71621	0	13.7371	0	13.5066	2.54255	13.4083	0	0	0	0	0.696665	11.3316	22.32	18.849	15.4084	2.30191	3.95322	17.1594
chr16:88718888-88718897	chr16	88718888	88718897	0.0282486	0.564972	0	0	0	0	0	0	0.564972	0	0	0	0	0	0	0	0	0	0	0	0	0
chr16:88809600-88809652	chr16	88809600	88809652	6.77394	28.0427	0	0	0	18.5477	0	4.25683	0	0	0	0	11.0857	28.0427	0	0	12.3072	19.3192	0	0	17.4645	24.4548
chr16:88859584-88859610	chr16	88859584	88859610	0.683724	6.37396	0	0	0.770455	0.0796292	0.100732	0.753072	6.37396	0.808069	1.0991	0	0.0944287	0	0.871843	1.1027	0.818089	0.325162	0	0.0897756	0	0.387455
chr16:88859585-88859611	chr16	88859585	88859611	0.695319	6.50614	0	0	0.766235	0.1062	0.122917	0.747786	6.50614	0.79129	1.09838	0	0.0910593	0	0.833276	1.0946	0.787641	0.325151	0.10001	0.121691	0	0.414007
chr16:89147721-89147785	chr16	89147721	89147785	1.42292	9.38358	0	0	0.789087	0	3.17778	0	9.15626	0	0	0	0	0	0	9.38358	0	0	0	0	2.40126	3.55051
chr16:89195151-89195207	chr16	89195151	89195207	0	44.4444	0	35.2941	13.7255	0	11.7842	7.95322	0	0	0	0	0	0	0	44.4444	0	0	0	0	0	0
chr16:89299531-89299557	chr16	89299531	89299557	1.52565	6.91568	0	0.313707	2.09428	0	0.306731	0.92123	6.3675	0	0	0	1.09701	1.70562	0	0	4.74072	2.81675	3.05181	6.91568	0	0.182023
chr16:89591059-89591126	chr16	89591059	89591126	10.0107	33.1755	0	2.67467	0	0	0	7.65856	9.04156	19.6344	0	0	16.2948	0	13.2233	25.2837	18.4903	11.2426	33.1755	17.811	20.5853	5.09817
chr16:89687922-89687975	chr16	89687922	89687975	5.53467	12.5432	5.12594	10.774	8.22675	5.04991	3.55015	2.59351	12.3068	9.75695	3.3619	0	1.45706	4.05431	0.0271628	3.90668	12.5432	12.0698	4.08109	4.21793	1.4954	6.09479
chr16:89710919-89710987	chr16	89710919	89710987	5.74936	26.3158	0	0	12.9722	16.9311	0	0	16.5049	0	2.03241	3.46075	0	4.64564	15.7143	0	26.3158	0	16.4103	0	0	0
chr16:89733413-89733481	chr16	89733413	89733481	22.5719	38.4637	26.1354	29.3756	20.4446	38.4637	29.4692	7.54205	19.258	16.3202	16.3875	6.22503	22.2133	34.1487	10.9374	14.9655	30.0468	30.7833	24.5441	12.9386	28.3853	32.8528
chr16:89736558-89736570	chr16	89736558	89736570	0.499912	2.00121	0.803213	0	0	0	0.851789	0	1.67658	2.00121	1.15721	1.09138	0	0	0.383142	1.34859	0.176991	0.026476	0.239521	0.242131	0	0
chr16:89737906-89737975	chr16	89737906	89737975	13.6494	35.2939	15.2534	0.174561	10.5077	5.53555	35.2939	18.6267	0	10.1051	0.275101	0.344087	22.3146	23.2093	12.7883	13.7191	32.0885	25.0518	0	4.07905	16.646	26.9759
chr16:89873660-89873728	chr16	89873660	89873728	10.3018	50.1297	0	0	25.3001	18.2885	0	0	50.1297	0	0	0	0	5.61518	30.3278	19.5757	21.8195	0	31.2643	0	3.71534	0
chr16:89873661-89873729	chr16	89873661	89873729	10.8222	49.1781	0.802053	0	26.7186	20.723	0	0	49.1781	0	0	0	0	6.88869	30.7325	19.7603	23.011	0	32.4359	0	6.19422	0
chr16:89908473-89908514	chr16	89908473	89908514	0.369317	2.0627	0.049787	0.451259	0.209805	0.387569	0.569683	0.58732	0.682046	0.368241	0.668531	0	0.0259808	0	0.602155	0	2.0627	0	0.116581	0	0	0.604694
chr16:89914487-89914514	chr16	89914487	89914514	22.8009	50.5747	26.5116	41.3363	50.5747	26.0317	30.4845	32.7424	23.0438	22.5426	1.57563	1.82897	22.6442	17.4489	29.8932	24.4635	17.6765	20.2678	2.19334	11.8932	12.5362	40.3289
chr16:89919880-89919948	chr16	89919880	89919948	18.2737	48.3312	19.9125	9.22231	0	10.106	37.7571	48.0229	0	12.5248	0	5.05891	48.3312	0	5.12541	32.5492	34.5293	39.2145	43.4903	5.02513	14.6042	0
chr16:89920713-89920780	chr16	89920713	89920780	11.1991	33.6316	0	17.0831	0	0	3.37795	16.7942	31.5617	0	0	4.63419	30.4496	0	31.5224	33.6316	0	16.1072	17.6656	6.44172	0	14.7119
chr16:89935357-89935411	chr16	89935357	89935411	17.185	35.1247	23.0683	0	2.31208	15.377	25.1029	24.3542	4.14041	6.06481	24.0782	22.7969	21.7247	32.2666	0	16.7886	35.1247	34.2138	0	11.3037	23.1082	21.874
chr17:769981-770043	chr17	769981	770043	26.9176	35.5996	27.0853	26.3165	34.3665	17.2258	27.9161	26.9334	29.9753	29.2132	35.5789	28.9103	28.3328	26.5409	18.8811	20.2984	32.4657	28.9316	17.1303	26.0867	20.5642	35.5996
chr17:1344982-1345019	chr17	1344982	1345019	3.57985	12.3417	0	3.37805	3.57999	0	0	11.0914	1.19426	0	0	0	4.263	0.410146	9.25056	12.3417	6.10725	6.00573	6.91688	7.05791	0	0
chr17:1364893-1364910	chr17	1364893	1364910	6.16954	23.601	0.497541	0	0	9.94184	21.529	23.601	1.47625	4.43064	6.37843	4.79628	8.44098	7.55868	0.0291571	1.18807	2.09216	6.30657	4.20936	0.130551	9.5339	11.2504
chr17:1674564-1674613	chr17	1674564	1674613	15.7999	31.2955	23.4751	23.9031	18.83	17.8538	29.857	31.2955	27.4954	25.756	21.3733	4.56248	0.683169	0	23.1765	9.90725	14.9437	14.0639	14.54	14.2819	0	0
chr17:1754907-1754965	chr17	1754907	1754965	0	80.9886	0	0	0	25.5208	30.2695	42.0024	0	6.36364	13.1095	0	19.6629	18.5542	0	0	14.2857	80.9886	9.46746	0	17.316	0
chr17:1777255-1777315	chr17	1777255	1777315	3.11417	30.503	0	0	0	0	25.9732	30.503	5.80711	0	0	0	0	0	0	0	0	0	0	0	0	0
chr17:1777367-1777403	chr17	1777367	1777403	0.830965	10.4823	1.86335	0	0	4.27364	0	0	10.4823	0	0	0	0	0	0	0	0	0	0	0	0	0
chr17:1858370-1858426	chr17	1858370	1858426	5.97242	28.9533	6.02414	5.20887	20.1142	0	0	0	7.61175	0	7.41509	0	0	0	12.7322	15.023	0	0	28.9533	16.3659	0	0
chr17:2690299-2690349	chr17	2690299	2690349	9.06408	29.8214	0	0	0	0	18.6356	2.58191	0	0	0	0.754282	8.89418	25.8006	13.9843	22.6469	29.8214	1.41257	10.7538	12.4616	14.8577	18.6765
chr17:3033494-3033530	chr17	3033494	3033530	1.70024	11.7647	0	0	10.6122	0	0	0	0	0	0	0	0	0	11.6279	11.7647	0	0	0	0	0	0
chr17:3591117-3591186	chr17	3591117	3591186	33.299	100	13.8889	29.0093	18.0263	15.419	54.4569	69.8591	32.9596	16.5742	34.501	25.9911	11.6264	38.1425	100	12.7036	46.7033	30.2398	21.4151	14.8872	19.7572	59.8201
chr17:4674581-4674620	chr17	4674581	4674620	5.39953	21.7125	5.69824	5.88482	21.7125	11.876	0	0	2.90585	0	0.0591017	11.5615	0	0	0	8.14472	4.23729	0	17.1058	18.8047	0	0
chr17:4823049-4823089	chr17	4823049	4823089	2.02138	12.1249	0	0	0	12.1249	0	0	0	0	0	0	4.4588	0	0	7.57282	0	0	8.6745	0	2.77301	4.82355
chr17:4898963-4898982	chr17	4898963	4898982	0	33.3333	0	1.35747	0	0	5.16432	18.1818	0	0	8.20896	11.6071	0	0	0	33.3333	2.1097	0	0	0	0	0
chr17:4940780-4940811	chr17	4940780	4940811	23.3923	43.7872	21.8022	16.9424	15.0975	0.249469	28.2318	32.034	19.0239	29.0659	20.3483	14.1567	17.57	29.1203	20.6565	23.1646	32.831	43.7872	15.7737	21.9189	31.0118	35.059
chr17:4945736-4945784	chr17	4945736	4945784	41.9642	52.9895	49.767	40.6866	40.5799	38.2655	47.6255	42.8694	43.9298	46.9808	30.4048	32.0368	48.5785	51.4784	39.2376	32.9811	39.1109	39.5572	37.5384	37.2147	52.9895	47.4511
chr17:4945762-4945809	chr17	4945762	4945809	30.8552	42.9649	38.8842	27.5773	27.6885	42.9649	25.1802	22.9299	25.0323	37.6859	31.316	32.8084	34.0421	30.3584	28.7763	28.5463	33.557	28.8051	22.4454	27.2687	35.4533	35.7843
chr17:4945864-4945891	chr17	4945864	4945891	1.1238	4.91052	0	0.405225	2.48776	0	0.990445	1.78051	4.91052	0	0	0	0	0	2.95588	3.15405	0	0	3.17061	2.62096	0	0
chr17:4946660-4946691	chr17	4946660	4946691	0	0	0	0	0	0	0	0	0	0	0	0	0	0	0	0	0	0	0	0	0	0
chr17:4946678-4946741	chr17	4946678	4946741	0	0	0	0	0	0	0	0	0	0	0	0	0	0	0	0	0	0	0	0	0	0
chr17:4947773-4947833	chr17	4947773	4947833	0.241379	1.33488	0.435057	0.0933078	0.134678	0.0406325	0	0	0.330728	0.638332	0.567424	1.33488	0	0	0.479286	0.386577	0	0	0.124872	0.261805	0	0
chr17:4948457-4948512	chr17	4948457	4948512	0	0	0	0	0	0	0	0	0	0	0	0	0	0	0	0	0	0	0	0	0	0
chr17:5345298-5345309	chr17	5345298	5345309	1.53265	10.6383	0	0	0.993789	0	10.6383	9.2437	3.30349	2.77008	0	0	0	0.420168	0.1321	0	1.16279	1.59652	0.392157	0	0	0
chr17:6650214-6650229	chr17	6650214	6650229	0.98988	5.55556	0	0.00600925	0	0	0.952381	2.57426	0	0.402568	0	0	0.383142	0	3.45041	5.55556	0.981767	5.07317	0.165029	0	0.253307	0
chr17:7014471-7014495	chr17	7014471	7014495	0	0	0	0	0	0	0	0	0	0	0	0	0	0	0	0	0	0	0	0	0	0
chr17:7174068-7174137	chr17	7174068	7174137	24.7192	100	20.2197	25.6188	36.642	31.9053	17.7776	24.999	31.0345	15.7785	24.1348	27.4021	23.5328	46.0106	10.742	28.1159	0	100	0	30.4703	0	0
chr17:7223731-7223789	chr17	7223731	7223789	25.8507	36.3984	32.0282	28.8556	26.2928	36.3984	29.3738	24.2745	32.3708	33.5225	33.8575	30.6553	23.8186	19.5477	20.7675	20.5126	21.7892	24.9191	11.3534	16.6164	24.5713	25.4889
chr17:7236068-7236098	chr17	7236068	7236098	9.75511	24.6575	11.1805	19.4478	6.16042	4.00747	0	0	14.8389	0	0	0	7.8239	19.4906	16.4671	7.62668	24.6575	18.0841	12.5612	5.40507	14.5802	12.771
chr17:7240795-7240840	chr17	7240795	7240840	12.9137	26.6179	11.0215	19.7604	1.36346	0	20.1946	20.6248	25.9334	11.8402	7.01837	5.08648	11.6558	12.4135	17.9819	14.0933	14.2518	11.9023	26.6179	13.2802	2.8577	10.3767
chr17:7240812-7240857	chr17	7240812	7240857	20.5072	41.5437	22.434	26.2585	22.7405	0	28.8557	26.5489	27.6916	15.003	18.7815	17.386	26.7093	14.1765	32.1678	24.8107	15.5427	9.17318	41.5437	30.525	4.19058	5.60511
chr17:7258763-7258801	chr17	7258763	7258801	6.82559	12.1979	4.65219	10.1126	7.10944	4.79364	3.92272	2.20626	4.22794	10.0875	12.1979	8.52328	2.64309	8.24124	7.88828	9.58149	7.47993	0	6.86325	7.26396	8.8172	9.89985
chr17:7312183-7312204	chr17	7312183	7312204	0	0	0	0	0	0	0	0	0	0	0	0	0	0	0	0	0	0	0	0	0	0
chr17:7313147-7313211	chr17	7313147	7313211	10.5089	26.2675	13.4666	8.2205	6.33847	4.26044	5.29951	5.50421	20.6867	6.48109	1.22566	6.92283	15.9451	14.6957	9.94367	14.909	12.7864	6.04777	7.20724	9.77985	14.1888	26.2675
chr17:7571506-7571539	chr17	7571506	7571539	21.3	27.1132	13.407	16.6812	25.7748	18.4698	24.2255	24.3049	22.1082	23.8591	25.4654	20.4702	21.4269	18.0263	21.7106	23.136	16.3388	24.7179	9.02007	24.476	27.1132	25.2675
chr17:7580174-7580189	chr17	7580174	7580189	3.44154	13.9028	3.21404	3.09239	2.44795	3.84265	0.631579	0	7.4518	3.90329	5.9816	2.73108	3.47307	1.56689	4.50247	4.00251	0	13.9028	2.81981	2.93147	1.16001	1.17525
chr17:7857262-7857328	chr17	7857262	7857328	24.824	43.1528	22.7512	17.2866	16.8814	25.4359	43.1528	36.1202	33.4151	26.8026	29.514	31.3966	28.5387	7.1407	13.666	15.2791	37.3053	30.1112	13.9381	22.2052	25.5878	19.9509
chr17:7944437-7944455	chr17	7944437	7944455	1.06379	3.90738	0	0.774622	0	1.5768	0	0	0.835138	0	0	0	1.4318	0	0.438495	2.61999	3.73832	3.90738	1.86199	1.13459	1.62703	1.32967
chr17:9889860-9889895	chr17	9889860	9889895	0	100	3.35915	1.28422	0	17.5258	0	0	24.2771	6.08975	0	0	0	0	0	0	0	0	0	0	0	100
chr17:15704450-15704517	chr17	15704450	15704517	66.7599	85.4205	75.0378	62.4675	76.5886	72.6893	80.3749	85.4205	70.3058	75.3845	50.9585	63.7542	65.0897	62.9157	56.4814	52.384	74.0419	79.353	52.0469	52.7249	66.5252	60.6546
chr17:16024309-16024318	chr17	16024309	16024318	1.23865	10.6509	0.0331455	0.150678	0	0	0	10.6509	4.03587	0	3.13076	0	1.46628	0	0.472813	0	0	1.76107	1.92926	1.14226	0	0
chr17:16450068-16450082	chr17	16450068	16450082	2.05699	12.7517	7.11071	1.24481	1.00334	0.787402	0	0	0	0	0	2.75808	0	0	12.7517	5.57185	2.53807	3.98671	0	2.2508	0	1.13636
chr17:17191685-17191701	chr17	17191685	17191701	0.66164	8.6351	0	0	0	0	0	0	0	0	0	0	0	0	0	0	8.6351	4.5977	0	0	0	0
chr17:17383746-17383805	chr17	17383746	17383805	2.35676	17.629	0	0	0	0	0	0	0	0	0	0	0	0	5.76726	17.077	0	0	17.629	6.66186	0	0
chr17:17816397-17816456	chr17	17816397	17816456	28.0566	45.6438	33.7433	29.6764	26.6424	35.9098	41.501	45.6438	17.5252	23.8625	24.0537	26.3457	35.0266	16.9099	28.4255	23.0733	31.0952	33.0475	19.6592	22.8641	24.571	21.5549
chr17:18208966-18208998	chr17	18208966	18208998	0.028866	0.57732	0	0	0	0	0	0	0.57732	0	0	0	0	0	0	0	0	0	0	0	0	0
chr17:18232577-18232642	chr17	18232577	18232642	32.5046	69.6392	25.1223	27.5691	39.8738	52.9088	20.5392	22.4266	69.6392	43.8567	31.6148	27.597	10.8211	24.3672	26.8875	33.0449	36.3324	26.7811	32.2336	32.1908	29.5018	36.7852
chr17:18265510-18265536	chr17	18265510	18265536	1.78419	16.416	0	4.28838	0	0	0	0	0	3.29218	0	0	0	0	0	0.381316	16.416	11.3058	0	0	0	0
chr17:18677468-18677535	chr17	18677468	18677535	27.6244	66.0092	62.5532	55.4264	64.9759	0	0	0	66.0092	37.688	34.7354	44.0454	0	0	59.7794	42.7771	0	0	43.5894	40.908	0	0
chr17:18735541-18735600	chr17	18735541	18735600	19.5533	38.8253	25.6459	17.5335	34.2344	25.7028	22.1336	0	26.4014	29.4736	8.06075	3.97906	15.4097	9.54654	31.0734	32.5328	15.1298	17.8455	31.1123	38.8253	6.4256	0
chr17:19313156-19313196	chr17	19313156	19313196	8.58244	21.1124	3.23378	0	0	17.8941	0	5.06956	21.1124	10.2352	11.8684	0	12.4904	13.7931	12.0453	19.5165	9.33666	8.55403	15.5702	0	10.9291	0
chr17:19446383-19446450	chr17	19446383	19446450	37.8592	54.8638	33.6583	31.2968	25.6071	32.2509	41.4535	51.9224	38.4181	36.1109	36.2819	33.1102	54.8638	50.8302	27.6647	26.5687	44.017	52.6785	14.1554	32.2207	45.2812	48.794
chr17:21028950-21028980	chr17	21028950	21028980	0.261817	1.48824	0.494777	0.34581	0	0	0	0.308214	0.474659	0.366698	0	0	0	0.101091	0.185731	0	1.48824	1.01527	0.433162	0	0.0226809	0
chr17:27311820-27311872	chr17	27311820	27311872	0.0137652	0.275305	0	0	0	0	0	0	0	0	0	0	0	0	0	0	0	0	0.275305	0	0	0
chr17:28725418-28725480	chr17	28725418	28725480	23.8422	45.2673	28.3148	18.0122	15.5982	16.4027	31.9691	45.2673	12.1997	16.961	11.2471	20.4129	30.1952	24.6882	24.2404	19.8602	24.6834	27.631	20.5051	19.3421	28.5233	40.7907
chr17:28747948-28748016	chr17	28747948	28748016	24.1797	38.2055	20.8807	33.7772	31.0116	22.2213	19.9426	16.4307	13.7162	21.889	24.9708	21.1603	24.3776	23.3034	20.1759	20.0782	23.1603	21.481	26.1248	27.68	38.2055	33.0064
chr17:28749751-28749812	chr17	28749751	28749812	27.2523	55.2204	49.062	40.2942	47.7197	35.5963	33.1262	37.7577	3.01374	36.1088	4.02041	17.6884	0	9.63072	36.3271	28.8967	28.3758	55.2204	31.032	35.856	0	15.3194
chr17:29280886-29280914	chr17	29280886	29280914	0.718877	4.60123	0.720696	0.40062	0	0	0	4.60123	0	0	1.17364	0.85827	0.90854	0	0	0	0.360825	3.91088	0	0	0	1.44284
chr17:30248606-30248631	chr17	30248606	30248631	5.53882	17.9266	1.46415	6.10107	3.58236	8.34951	1.78859	9.68419	7.13503	4.14201	8.96359	0.216775	0	6.52514	11.6831	15.5715	0	0	7.6428	17.9266	0	0
chr17:30379579-30379614	chr17	30379579	30379614	58.4123	80.7843	53.2096	58.2757	63.288	58.8797	43.0848	31.6887	70.4678	55.5147	56.6325	55.1464	39.1801	71.2651	80.7843	76.2282	51.5924	62.234	69.6894	51.4236	64.4729	55.1877
chr17:30525135-30525145	chr17	30525135	30525145	4.03337	15.1159	7.29237	15.1159	12.6882	0	0	0	7.12251	5.83333	0.918555	2.38806	0	0	0	0	0	10.9474	6.28988	12.0713	0	0
chr17:31034553-31034593	chr17	31034553	31034593	64.9246	86.4554	58.3474	66.1278	69.7943	25.5292	71.1981	78.9361	70.7385	48.4576	69.8277	71.2906	74.9074	86.4554	61.2556	58.0161	67.431	76.94	71.5609	66.6683	56.909	48.1002
chr17:32371463-32371491	chr17	32371463	32371491	10.9381	25.5624	14.9824	16.6918	6.97925	10.4518	1.22352	10.8154	5.04684	19.8878	9.7208	2.44364	0	9.32983	4.69616	2.32332	23.107	17.7291	25.5624	12.2995	1.66493	23.8059
chr17:32488860-32488929	chr17	32488860	32488929	22.6061	100	62.8205	31.7919	100	10.9677	15.6446	7.46018	63.5897	0	0	0	0	35.5449	0	26.5753	0	0	28.4169	11.7098	32.5547	25.0457
chr17:35352012-35352068	chr17	35352012	35352068	0	58.6074	15.626	20.0057	6.3907	4.81092	0	0	6.8697	2.35069	0	0	58.6074	35.9892	0	0	0	26.4815	20.5179	22.3048	0	0
chr17:35696146-35696168	chr17	35696146	35696168	0.0998777	0.325866	0.124805	0.105138	0.0729498	0	0.103869	0	0.325866	0.107244	0	0	0	0.190892	0.296457	0.253665	0.206939	0.125174	0	0.0845557	0	0
chr17:35725763-35725813	chr17	35725763	35725813	1.17506	18.3433	0	0	0	0	5.15789	18.3433	0	0	0	0	0	0	0	0	0	0	0	0	0	0
chr17:35824119-35824157	chr17	35824119	35824157	31.1745	47.4356	41.9778	22.9286	36.3118	41.5791	28.6582	10.165	25.7996	47.4356	35.9532	38.0916	24.863	30.8976	37.9731	47.2881	17.299	25.3214	23.2304	32.2151	29.3513	26.1497
chr17:35825528-35825537	chr17	35825528	35825537	0.812335	3.79009	2.54281	0.935252	0.153925	0	0	0.0697837	0	1.78849	3.79009	3.29949	0.11325	0.900901	0.0298954	0	0	0.271627	0.201644	2.14953	0	0
chr17:35833508-35833517	chr17	35833508	35833517	0.270658	1.87036	0.846024	0.100806	0	0	0.116777	0	1.87036	0	0	0	0	0.176056	0	1.44425	0.0611514	0.152568	0.645161	0	0	0
chr17:36014181-36014192	chr17	36014181	36014192	0	11.0132	0	0	0	0	0	0	0	0	11.0132	3.96717	0	0	0	0	0	0	0	0	0	0
chr17:36496207-36496269	chr17	36496207	36496269	0	0	0	0	0	0	0	0	0	0	0	0	0	0	0	0	0	0	0	0	0	0
chr17:38728955-38728984	chr17	38728955	38728984	4.56875	28.8269	0	0	0	3.16311	6.71673	1.44058	28.8269	4.30095	0	0	1.7272	0	16.2945	11.6567	0.679817	0	0	7.21382	8.08186	1.27291
chr17:38766977-38767020	chr17	38766977	38767020	0.031097	0.62194	0	0	0	0	0	0	0	0	0	0	0	0	0	0	0	0.62194	0	0	0	0
chr17:38810401-38810467	chr17	38810401	38810467	8.06851	29.3316	0	0.0629882	0	0	23.8033	14.4976	0	0	0	0	17.9476	29.3316	0	0	7.71293	16.7977	0	0	22.5241	28.6925
chr17:39727319-39727373	chr17	39727319	39727373	2.95931	22.8795	0	0	0	0	0	0	0	0	0	0	22.8795	15.6636	0	1.30506	0	0	0	0	9.33177	10.0064
chr17:39729635-39729684	chr17	39729635	39729684	18.9606	39.7902	7.91124	9.3835	13.269	27.7375	22.7873	20.6887	16.8468	14.6565	12.2813	10.0509	18.9544	33.3449	12.2039	10.6166	21.3846	24.4867	14.6468	10.6116	37.5594	39.7902
chr17:39981091-39981120	chr17	39981091	39981120	4.34084	23.4865	23.4865	0	7.61776	7.19286	0.351522	0	3.2367	14.7035	8.45049	10.4517	0	0	0	0	9.69438	1.63128	0	0	0	0
chr17:40457183-40457239	chr17	40457183	40457239	0	37.8036	37.5794	37.8036	34.6573	21.9378	7.80166	12.6104	18.5984	0	22.1545	20.4745	13.6251	7.28421	13.1454	0.450479	14.2822	8.45901	28.0447	12.851	7.5896	6.50384
chr17:40457533-40457579	chr17	40457533	40457579	0	0	0	0	0	0	0	0	0	0	0	0	0	0	0	0	0	0	0	0	0	0
chr17:41523895-41523956	chr17	41523895	41523956	3.50746	70.1493	0	0	0	0	0	0	0	0	0	0	0	70.1493	0	0	0	0	0	0	0	0
chr17:41582345-41582396	chr17	41582345	41582396	0	100	0	0	0	17.0068	0	0	0	0.424328	0	17.1577	5.53191	47.6534	0	100	0	0	0	15.4963	7.56757	0
chr17:41582387-41582455	chr17	41582387	41582455	0	44.3038	0	0	0	44.3038	0	0	11.4398	23.5066	0	0	0	9.90807	36.3095	0	6.47773	17.7673	0	0	1.66852	36.0595
chr17:41582406-41582455	chr17	41582406	41582455	0	39	0	0	0	28.7879	0	0	2.18978	12.2473	0	0	0	0	39	0	0.754148	7.26257	0	0	0	32.1386
chr17:41582415-41582455	chr17	41582415	41582455	0	27.5591	0	0	0	0	0	0	0	0	0	0	0	0	27.5591	0	0	0	0	0	0	0
chr17:41582456-41582500	chr17	41582456	41582500	0	10.5058	0	0	0	0	0	0	0	0	0	10.5058	0	0	0	0	0	0	0	0	0	0
chr17:41582477-41582500	chr17	41582477	41582500	0	62.8283	20.7547	0	33.3333	24.3243	33.3333	26.087	21.097	19.1291	0	62.8283	60.3774	7.19424	0	0	31.1475	31.0538	32.4521	38.3361	15.6773	14.1606
chr17:41583282-41583299	chr17	41583282	41583299	0	0	0	0	0	0	0	0	0	0	0	0	0	0	0	0	0	0	0	0	0	0
chr17:41583339-41583371	chr17	41583339	41583371	0	100	16.6667	0	0	28.5714	16.6667	0	16.6448	25.8427	0	38.7755	62.7645	15.6051	100	0	16.6667	27.1791	19.5365	17.748	67.0588	8.62511
chr17:41584278-41584298	chr17	41584278	41584298	0	33.3333	0	0	28	0	0	0	0	0	0	33.3333	0	0	0	0	0	6.5723	19.5418	7.72031	0	3.27869
chr17:41584278-41584319	chr17	41584278	41584319	0	45.4545	0	0	15.2174	0	0	0	0	0	0	0	0	0	45.4545	0	0	0	0	0	0	0
chr17:41584290-41584352	chr17	41584290	41584352	0	100	100	0	84.3023	3.57143	73.0964	54.2714	44.0332	46.8126	24.4444	58.5526	74.9559	79.3258	83.1776	0	52.492	42.6002	64.1455	56.8837	54.4954	44.2288
chr17:41585016-41585042	chr17	41585016	41585042	11.7499	100	100	0	37.5	0	0	0	7.13686	0	0	0	0	0	58.3333	0	14.5907	0	0	0	17.4377	0
chr17:41586409-41586447	chr17	41586409	41586447	66.2152	100	100	33.3333	80.6452	58.1395	29.4118	39.749	65.2537	66.6462	100	66.6667	59.144	45.0276	100	58.2418	64.6465	61.3772	75.0382	72.1275	84.5272	64.3296
chr17:41586424-41586486	chr17	41586424	41586486	77.3195	100	100	59.322	44.186	52.5424	41.4634	73.1051	82.0376	81.4281	100	80	82.4701	73.6434	100	95.5307	81.25	69.3326	80.9906	81.1917	81.9549	85.9405
chr17:41586439-41586486	chr17	41586439	41586486	0	100	100	100	0	0	24.4444	42.8571	7.82779	6.33505	100	0	47.9576	0.232558	0	64.486	2.17391	0	3.36312	4.00889	0	22.4105
chr17:41586487-41586530	chr17	41586487	41586530	0	100	0	0	61.165	13.0435	100	21.6931	0	0	0	0	0	42.1466	0	0	9.26829	19.9352	0	0	5.48926	1.5748
chr17:41586749-41586814	chr17	41586749	41586814	0	93.8776	0	62.1622	0	93.8776	0	50.3185	3.91018	4.04984	0	46.1847	78.3961	61.2903	42.5926	0	0	14.7075	42.545	0.122717	58.3673	48.5255
chr17:41586809-41586850	chr17	41586809	41586850	0	0	0	0	0	0	0	0	0	0	0	0	0	0	0	0	0	0	0	0	0	0
chr17:41610378-41610395	chr17	41610378	41610395	0	0	0	0	0	0	0	0	0	0	0	0	0	0	0	0	0	0	0	0	0	0
chr17:41612257-41612295	chr17	41612257	41612295	0	66.0714	50	0	12.3786	38.3529	0	0	5.18084	11.4668	0	0	66.0714	0	0	0	24.2913	0	0	0	0	40.9091
chr17:41612603-41612668	chr17	41612603	41612668	0	100	100	0	73.0193	65.3916	0	0	5.97531	8.99046	0	55.7522	100	0	0	0	34.5997	53.4901	14.3378	34.0745	0	7.58621
chr17:41619615-41619635	chr17	41619615	41619635	0	0	0	0	0	0	0	0	0	0	0	0	0	0	0	0	0	0	0	0	0	0
chr17:41619615-41619650	chr17	41619615	41619650	0	0	0	0	0	0	0	0	0	0	0	0	0	0	0	0	0	0	0	0	0	0
chr17:41620790-41620831	chr17	41620790	41620831	8.24107	46.9697	21.3307	0	0	16.8263	23.9609	0	2.38824	0	11.1111	46.9697	0	11.1794	14.0625	0	10.6583	0	6.33426	0	0	0
chr17:41621691-41621730	chr17	41621691	41621730	5.47357	60.4938	14.5336	3.96226	0	0	2.25564	0	0	0.879463	0	0	0	2.18978	60.4938	0	22.8948	2.26206	0	0	0	0
chr17:41622376-41622417	chr17	41622376	41622417	7.99119	66.9421	0	0	0	0	41.573	0	0	0	0	0	0	0	0	37.8531	0	0	10.8701	2.58543	0	66.9421
chr17:41624171-41624206	chr17	41624171	41624206	0	100	0	35.8586	0	1.65289	28.8754	100	0	0	0	0	0	0	0	46.9697	49.7059	30.6411	1.73474	9.50619	25	0
chr17:41624263-41624310	chr17	41624263	41624310	0	63.2047	0	0	18.1368	18.2339	0	0	0	25.7477	0	4.37018	63.2047	21.0375	30.7692	51.8519	0	0	0	0	0	0
chr17:41624430-41624483	chr17	41624430	41624483	0	100	60.5634	35.0785	67.2065	26.9006	100	74.8899	44.2331	43.4012	0	18.0887	64.8485	70.8108	70.5882	51.6129	64.0091	49.7115	60.9379	61.5564	71.897	72.5738
chr17:41767465-41767527	chr17	41767465	41767527	1.77118	28.2349	0	0	0	0	0	0	0	0.262765	0	0	0	6.92607	0	0	0	0	0	0	0	28.2349
chr17:41904314-41904323	chr17	41904314	41904323	0.0272468	0.125392	0	0.0348689	0	0.0543774	0	0.0107928	0	0.0296589	0.0520833	0	0	0.125392	0.0652316	0.0468165	0	0	0.0488111	0.0769034	0	0
chr17:42311185-42311251	chr17	42311185	42311251	8.41374	49.0994	0	4.44115	9.0379	0	7.50206	0	0	0	0	0	49.0994	0	3.73524	0	0	19.4222	36.6337	0	11.8261	26.5771
chr17:42402850-42402891	chr17	42402850	42402891	5.27375	21.0629	13.165	8.17569	13.8674	0	0.818113	2.54978	0	0	0	0	0	4.89567	12.2727	11.2359	21.0629	4.3369	8.44434	4.25413	0.396441	0
chr17:42460913-42460972	chr17	42460913	42460972	4.01393	36.4613	0	0	0	0	36.4613	0	0	0	0	0	17.7836	0	0	0	0	0	0	0	12.9455	13.0882
chr17:42574713-42574746	chr17	42574713	42574746	3.55667	16.72	1.74136	3.24832	0.434928	1.85471	3.45761	0.178891	2.87399	1.36429	9.0846	16.72	4.30691	3.77711	2.46489	3.03628	4.94598	4.9835	0.787979	2.19466	1.22589	2.45143
chr17:42700914-42700969	chr17	42700914	42700969	7.56684	24.4359	1.70068	0	5.65334	0	15.8741	24.4359	15.0101	1.49529	11.5425	13.3888	13.2189	0	0	0	21.0381	20.8123	0	0	7.16682	0
chr17:42779382-42779396	chr17	42779382	42779396	3.46074	8.4929	3.42878	1.17256	2.38733	0	4.78644	2.69861	2.68848	0	1.2159	3.16604	6.95074	5.93237	2.98806	5.8084	0.852788	3.18604	3.61374	3.69972	6.14591	8.4929
chr17:43360878-43360892	chr17	43360878	43360892	0	7.5	1.63221	0	7.5	0	0	6.44068	0	1.1501	0	0	0	0	0	0	0	0	1.80033	0	0	4.08163
chr17:44352815-44352849	chr17	44352815	44352849	0	0	0	0	0	0	0	0	0	0	0	0	0	0	0	0	0	0	0	0	0	0
chr17:44353017-44353052	chr17	44353017	44353052	5.14197	34.4583	0	0	0	0	15.7272	34.4583	0	0	0	0	1.99281	0	0	17.7363	3.61297	9.32554	12.418	7.56818	0	0
chr17:44772334-44772398	chr17	44772334	44772398	0	100	10.1227	0	28.3237	93.5484	47.9109	48.8513	100	22.0126	0	94.4186	4.2471	0	9.15751	16.2162	16.4659	0	0	0	31.8339	30.8108
chr17:45024329-45024344	chr17	45024329	45024344	4.49841	14.6717	4.39959	5.26099	8.5756	8.56963	0	0	1.6298	5.34469	1.02364	0.287121	6.27214	0	10	5.91379	1.82631	2.15463	3.72969	3.60507	6.70381	14.6717
chr17:45024335-45024344	chr17	45024335	45024344	1.10818	7.76071	0	1.52505	3.77408	0	0	0	0	2.54984	0	0	0	0	2.1658	2.48628	0	0	0	0	1.9019	7.76071
chr17:45137831-45137891	chr17	45137831	45137891	23.9043	45.4887	34.8123	19.5094	12.2162	9.09345	21.1247	31.7601	28.9504	16.8876	25.2491	27.9328	22.3481	45.4887	30.6158	26.3181	19.9066	10.6987	37.0136	8.56324	21.7453	27.8518
chr17:45580658-45580673	chr17	45580658	45580673	1.71521	9.49367	0	2.37849	0	0	0	0	5.34884	0.56243	3.24427	0	0	4.93097	0.694444	0	9.49367	4.54545	3.10559	0	0	0
chr17:46722101-46722128	chr17	46722101	46722128	19.9774	48.796	30.0847	29.9877	22.0145	22.1809	0	0	31.3436	24.0831	37.102	35.466	0	0	45.1674	48.796	0	0	38.6058	34.7154	0	0
chr17:47816716-47816779	chr17	47816716	47816779	9.26848	55.2511	0.238758	0	0	18.3084	0	0	55.2511	0.318251	0	0	1.1164	1.52801	33.1153	16.9004	12.5441	8.41448	21.2658	0	3.44418	12.9244
chr17:47947083-47947113	chr17	47947083	47947113	3.97268	40.959	0	0	0	8.41065	0	0	40.959	4.08421	0.0787136	3.75107	0	0	6.39818	13.5731	0	0	0	2.19862	0	0
chr17:48122167-48122231	chr17	48122167	48122231	24.7593	57.8467	15.8356	31.3505	24.7929	34.2246	28.6673	4.24433	57.8467	22.5728	19.7285	7.15198	15.9815	21.7462	25.6173	28.5138	36.2725	31.0172	30.4302	21.8492	21.0174	16.3251
chr17:48591648-48591684	chr17	48591648	48591684	0	100	15.0345	4.44243	0	0	0	0	37.5723	0	0	0	0	0	29.8165	32.1495	0	0	0	100	0	0
chr17:48908658-48908700	chr17	48908658	48908700	51.6971	68.2215	39.6066	52.0611	57.2171	68.2215	33.9251	43.5843	68.146	55.6331	61.0545	45.4816	26.8009	60.9858	54.5359	55.6915	53.2079	47.0943	57.763	42.1851	64.8998	45.8462
chr17:49054265-49054288	chr17	49054265	49054288	0	60.5489	18.4275	12.452	2.53165	44.6721	30.4996	28.7592	0.199442	51.1545	26.8429	26.53	60.5489	34.9941	22.1349	28.5623	0	30.8271	0	0	11.1821	24.183
chr17:49514440-49514498	chr17	49514440	49514498	23.3192	100	7.12401	0	100	100	53.791	47.9962	0	0	0	0	26.3847	33.1162	0	5.61798	31.2329	28.1106	2.07599	9.75813	21.1765	0
chr17:50185465-50185484	chr17	50185465	50185484	0	3.38983	3.25581	0	0	0	0	0	0	2.81521	0	0	0	0	0	0	0	0	3.38983	0	0	0
chr17:50185848-50185873	chr17	50185848	50185873	0	19.823	19.823	2.86738	4.22873	8.01748	0	0	10.0988	11.4983	0	0	0	2.65022	0	0	0	6.23535	0	3.8961	2.2391	0.680003
chr17:50190054-50190071	chr17	50190054	50190071	0	13.3333	0	0	0	0	0	0	0	0	0	0	0	0	0	0	0	5.36965	13.3333	0	0	0
chr17:50397394-50397456	chr17	50397394	50397456	2.86084	25.3319	25.3319	7.57253	0	0	0	0	11.6742	3.43008	0	0	0	0	0	9.20803	0	0	0	0	0	0
chr17:56891301-56891354	chr17	56891301	56891354	23.6265	43.5096	16.8028	14.5967	2.39391	0	28.4904	39.0798	43.5096	29.5196	24.2992	12.7819	37.8306	40.5049	12.7268	27.6994	7.41699	19.0151	26.3248	20.6569	37.4166	31.4638
chr17:57839736-57839756	chr17	57839736	57839756	1.87365	12.1952	0	0	0	0	3.50964	7.0542	0	0	0.571133	0	0	0	0	0	0	0	12.1952	9.78794	0	4.35488
chr17:58091365-58091375	chr17	58091365	58091375	2.36986	19.2771	0	0	5.54042	0	0	0.234375	10.3268	9.00901	19.2771	0	0	1.44605	0	0	0	0	0	0	0	1.5634
chr17:58095043-58095062	chr17	58095043	58095062	5.01348	35.9036	7.10835	9.68429	8.41837	0	0	5.36865	5.25974	1.16279	35.9036	0	0	0	12.26	0	2.51055	3.62005	2.66136	6.31179	0	0
chr17:59685632-59685658	chr17	59685632	59685658	8.99439	25.9755	6.39159	6.7054	4.62447	3.93559	22.9477	24.971	4.6028	4.07228	7.27947	8.89338	25.9755	12.75	6.23479	4.06852	5.47965	6.53603	4.9443	6.11402	8.16059	5.20072
chr17:59872732-59872743	chr17	59872732	59872743	0.282432	1.81818	0.1554	0	0	0	0	0	0.786164	0	0.454545	0	0	0	0.0261028	0.719424	0.58993	0	0	0	1.81818	1.0989
chr17:60129288-60129298	chr17	60129288	60129298	3.73615	15.7895	0	0	5.76923	0	0	11.1111	11.0638	0	0	0	0	11.1111	15.7895	0	0	6.33694	0	7.43802	0	6.10329
chr17:61257943-61257994	chr17	61257943	61257994	0	100	67.0886	0	45.1852	0	95.7746	0	0	15.1292	35.6643	100	0	0	0	0	0	14.352	4.15648	0	0	60.4839
chr17:61709363-61709372	chr17	61709363	61709372	0.0907726	1.33333	1.33333	0	0	0	0	0	0	0	0	0	0	0	0	0	0.118812	0.363306	0	0	0	0
chr17:61944117-61944152	chr17	61944117	61944152	10.4928	26.0641	10.7029	14.3612	4.11132	18.6846	0	20.1044	6.99396	25.0912	7.82877	0	15.3477	0	15.6963	7.20654	0.196802	7.03704	15.7669	26.0641	8.68801	5.9741
chr17:62690991-62691017	chr17	62690991	62691017	0	19.4402	0	14.0126	3.36368	0	8.89328	2.12693	0	0	0	0	19.4402	5.69354	15.4674	14.6749	15.2833	0.614439	17.8722	5.5491	7.5694	1.41568
chr17:62692814-62692846	chr17	62692814	62692846	0	25.1208	0	8.4259	1.68453	0	10.4285	19.6662	25.1208	0	0	0	12.0572	1.6525	7.55149	0	8.56454	14.1315	0	3.2874	6.79114	5.90137
chr17:63830874-63830914	chr17	63830874	63830914	0	0	0	0	0	0	0	0	0	0	0	0	0	0	0	0	0	0	0	0	0	0
chr17:64527846-64527898	chr17	64527846	64527898	2.66877	16.1323	0	0.533198	2.0846	0.0335233	0	2.04185	4.82777	3.98501	0	0	16.1323	8.60912	0.260184	3.00433	0.338494	0.374616	3.96148	2.0621	1.73531	3.39144
chr17:64819564-64819618	chr17	64819564	64819618	2.9141	15.2768	0	0	13.2039	3.33832	0.277008	12.6347	0	3.97954	6.29422	0	0	0	0	15.2768	0.153069	0	1.19808	0	1.92633	0
chr17:66806668-66806691	chr17	66806668	66806691	5.47652	23.7732	0	0	0	0	6.79612	2.9838	0	0	0	0	7.44752	23.7732	0	11.3937	15.747	5.05051	0	3.58875	12.9309	19.819
chr17:68046548-68046612	chr17	68046548	68046612	5.26762	18.7665	18.7665	0.0798802	1.82003	11.7565	0	0	0	7.97249	2.8682	15.712	0	0	12.8605	13.3361	0	0	11.0641	9.11609	0	0
chr17:70106145-70106157	chr17	70106145	70106157	0	3.91061	0	0	0	0	0	0	0	3.91061	0	0	0	0	3.83275	0	0	0	0	0	0	0
chr17:72411893-72411903	chr17	72411893	72411903	0	5.55556	0	0.132509	0	0.787402	0	0	0	5.55556	0	0	0	0	0	0	4.14201	3.62845	0	0.101112	0	0
chr17:74768644-74768693	chr17	74768644	74768693	16.3247	30.8987	8.38636	8.30517	16.0787	24.2344	10.4724	17.9872	25.5031	13.4709	6.32052	7.19168	19.7202	24.1958	14.3704	16.1311	17.914	18.5472	17.7038	30.8987	13.8959	15.1672
chr17:74768904-74768969	chr17	74768904	74768969	0.479558	9.59117	0	0	0	0	0	0	9.59117	0	0	0	0	0	0	0	0	0	0	0	0	0
chr17:75063678-75063746	chr17	75063678	75063746	7.62649	22.95	22.95	5.93973	0.483178	16.7014	0	0	19.8839	0	0	0	0	15.5787	4.32984	17.4405	20.7971	11.0465	17.379	0	0	0
chr17:75168040-75168097	chr17	75168040	75168097	4.95281	18.1523	0	0	0	5.52147	10.8955	9.05203	2.14343	11.9671	8.24343	11.9217	18.1523	0	4.4827	6.38024	0	0	0	10.2962	0	0
chr17:75240862-75240920	chr17	75240862	75240920	21.3556	42.5795	26.463	28.9966	20.0202	13.6678	0	0	42.5795	22.3082	20.2436	22.9768	12.6263	27.7866	26.6131	22.5291	28.0007	9.8365	37.7149	16.7794	17.1393	30.8299
chr17:75565147-75565179	chr17	75565147	75565179	0	58.9744	3.319	2.18284	58.9744	0.414938	0	0	4.41459	8.89276	2.15742	4.11599	0	0	0	2.93938	5.95199	5.69166	0	0	0	0
chr17:75566504-75566545	chr17	75566504	75566545	0	100	0	1.76934	100	0	0	0.137843	1.67161	7.55824	0	0	0	100	4.91263	5.7711	0	0	5.74099	0.235544	0	0
chr17:75778846-75778891	chr17	75778846	75778891	6.06061	43.34	0	0	0	0	22.7366	43.34	0	0	0	0	16.9974	13.9085	0	0	0	8.66768	0	0	6.60158	8.96061
chr17:75827656-75827709	chr17	75827656	75827709	20.4534	93.6842	0	0	0	41.9795	13.637	29.605	41.807	0	0	0	90.0498	5.88235	0	0	8.84094	12.2049	24.4207	23.0769	23.8806	93.6842
chr17:76001952-76002021	chr17	76001952	76002021	29.3	52.1408	26.7377	19.3288	35.1727	32.9123	23.7982	20.8084	46.5569	33.647	31.7594	27.6882	36.9309	52.1408	30.6961	32.5538	24.3675	24.7952	27.8702	16.4735	24.093	17.67
chr17:76039357-76039413	chr17	76039357	76039413	3.24252	16.9198	0	0	0	0	0.709285	16.9198	0	0	0	0	14.4272	10.2093	0	0	8.32709	12.4029	0	0	1.8547	0
chr17:76097843-76097884	chr17	76097843	76097884	6.86176	38.4424	0	0	0	0	27.4662	38.4424	7.652	0	0	0	16.1927	4.79106	0	5.38048	13.8685	3.93754	11.9566	0	3.64998	3.89773
chr17:76271155-76271168	chr17	76271155	76271168	5.3386	32.0695	21.1494	13.3353	0	0	0	0.552939	8.20021	1.65	0	2.83656	6.67794	16.9725	0	0	0	0	2.85474	0.472813	0	32.0695
chr17:76292227-76292256	chr17	76292227	76292256	17.0153	60.5128	23.1084	0	0	6.14806	5.55556	0	0	26.3345	43.0098	0	27.027	0.4329	47.7178	20.108	3.65297	60.5128	9.88142	0	21.9178	44.898
chr17:76292467-76292499	chr17	76292467	76292499	4.4384	26.8921	0	0	0	10.0937	0	16.8675	1.00604	2.90237	0	10.8639	0	0	0	26.8921	9.37231	0	10.2236	0	0.546448	0
chr17:76495671-76495719	chr17	76495671	76495719	1.29583	6.12245	0	0	0	3.97481	0	0	0	1.9039	3.70922	4.2885	1.0101	0	0	1.88679	0	0	3.02075	0	0	6.12245
chr17:76565453-76565462	chr17	76565453	76565462	7.50774	37.7848	12.8028	7.63889	0	13.8889	0.867052	0	0	9.67742	8.48485	12	0	1.0989	0	8.71795	2.87596	1.58094	21.3199	37.7848	2.32558	9.09091
chr17:76624872-76624911	chr17	76624872	76624911	0	17.757	0	17.757	0	0	0	0	8.14708	10.3751	0	0	0	0	0	0	10.9948	2.12766	8.31099	0	0	0
chr17:76736258-76736317	chr17	76736258	76736317	2.09881	13.941	0	0	0	2.87443	0	0	0	7.13028	4.4137	6.92709	0	0	6.68977	13.941	0	0	0	0	0	0
chr17:76739277-76739287	chr17	76739277	76739287	0.173726	0.962861	0	0	0	0	0	0	0.657895	0	0.962861	0	0	0	0	0.303951	0.289855	0.550747	0	0	0	0.70922
chr17:77088815-77088824	chr17	77088815	77088824	3.17564	23.1471	6.875	0	3.60111	0	0	0	6.62824	5.55556	0	0	0	0	10.6082	23.1471	0	0	6.14525	0	0	0.952381
chr17:77090886-77090935	chr17	77090886	77090935	1.08413	9.81132	0	0	0	9.81132	2.62348	0	0	0	0	0	1.7723	1.02065	0	4.90652	1.37568	0	0	0	0	0.172563
chr17:77215754-77215792	chr17	77215754	77215792	3.91735	18.7394	0	0	0	8.00991	4.84112	2.93293	0	0	8.4478	9.5122	3.80623	0	6.48846	18.7394	11.0717	4.20864	0	0.288739	0	0
chr17:77215972-77215984	chr17	77215972	77215984	2.1842	7.14286	0	6.83118	5.70147	2.27743	0	3.66559	1.1465	5.16129	0	0	0.143885	3.40265	0.837521	7.14286	0	2.25066	0.736067	0	0	4.38695
chr17:77498553-77498600	chr17	77498553	77498600	20.316	48.6963	15.8257	0	0	12.9978	43.9874	44.7669	0	10.7029	16.0606	16.5105	38.3552	43.0525	0.123956	6.62096	48.6963	44.1446	0	4.66982	33.8476	25.9568
chr17:77498837-77498864	chr17	77498837	77498864	2.18455	14.4714	0.346358	9.81704	3.15708	14.4714	0	0	11.0325	0.672323	0	2.60699	0	0	0	0	0	0	0	1.5873	0	0
chr17:78138480-78138549	chr17	78138480	78138549	0	100	0	0	0	0	19.4684	0	0	0	20.7953	24.8326	0	0	14.7583	18.0931	38.2488	0	0	0	100	0
chr17:78224580-78224620	chr17	78224580	78224620	17.9253	31.8761	31.8761	21.7772	26.5954	13.0344	11.3075	14.9509	17.1023	13.1717	19.1333	17.851	11.564	21.4296	22.1124	17.3375	14.9713	17.0608	21.7986	3.76432	16.1095	25.5581
chr17:78855374-78855422	chr17	78855374	78855422	0	38.8535	33.0404	9.09234	18.654	34.0808	0	0	35.871	28.7939	29.6899	30.2848	7.02564	7.68842	0	0	16.501	0	38.8535	36.1934	0	0
chr17:80365519-80365546	chr17	80365519	80365546	0.832898	4.13165	1.65972	1.04893	0.588235	0	0	0	3.48004	0	0	4.13165	1.00466	0	3.92157	0	0	0	0.257954	0.546708	0.0184843	0
chr17:81001764-81001777	chr17	81001764	81001777	14.9163	50.2488	0	8.90052	0	0.44843	0	0	39.2405	32.8671	3.09278	7.80142	0	5.61798	40.9396	20	50.2488	33.7349	21.519	28.4211	5.49451	0
chr17:81249439-81249486	chr17	81249439	81249486	15.4503	37.794	24.971	26.1462	11.2669	3.42024	37.794	28.3398	19.3154	10	7.87949	8.20036	14.7329	11.9812	11.033	25.5859	16.4144	17.693	13.3647	12.973	4.82562	3.06852
chr17:81510204-81510268	chr17	81510204	81510268	5.58972	15.5717	14.2139	6.23411	8.09588	15.5717	13.9846	9.24335	9.13658	0.170811	8.97665	5.34511	12.8289	0.330432	1.73634	0	0	0	4.10815	1.81779	0	0
chr17:81510215-81510268	chr17	81510215	81510268	6.80101	16.0382	13.6635	5.02372	8.97329	16.0382	13.6169	10.3049	11.647	2.74078	10.1761	6.36148	13.7294	4.43435	4.66621	4.12591	0	0	6.14894	4.36951	0	0
chr17:81510288-81510318	chr17	81510288	81510318	0.179668	3.59336	0	0	0	0	0	0	0	0	0	0	0	0	0	0	0	3.59336	0	0	0	0
chr17:81510314-81510358	chr17	81510314	81510358	7.22407	33.5961	2.75495	9.66105	2.92598	5.49527	0	0	33.5961	12.8384	15.4083	9.05907	0	0.644059	6.38038	3.57833	3.90201	6.6065	2.5464	4.90679	10.6412	13.5365
chr17:81510314-81510362	chr17	81510314	81510362	6.94519	34.6781	2.83936	9.68411	2.77718	5.21365	0	0	34.6781	13.9991	15.9241	9.23624	0	0	6.61187	3.91904	1.14771	3.6543	2.43262	4.8912	9.26888	12.6264
chr17:81510624-81510677	chr17	81510624	81510677	13.3252	46.9675	0	0	0	0.825694	36.1185	46.9675	0	0	0	0	38.5341	32.4248	0	6.71174	33.328	32.6467	21.3016	7.49721	10.1489	0
chr17:81511342-81511406	chr17	81511342	81511406	4.99124	28.7614	11.3734	0	12.6781	0	28.7614	21.1151	11.0677	0	0	0.177199	0	0	0	0	8.01547	4.96794	0	1.66853	0	0
chr17:81564916-81564983	chr17	81564916	81564983	7.78486	14.3828	11.5877	3.75855	7.96914	12.8473	3.03538	2.86232	14.3828	13.9305	14.1735	5.46619	1.13974	2.85894	10.1749	10.5609	12.6173	12.6843	3.69311	4.97322	3.29192	3.68935
chr17:81694854-81694923	chr17	81694854	81694923	8.30198	26.4651	8.65644	5.25705	0	26.4651	7.11336	11.0913	0	0	3.52731	1.44775	10.7029	15.5461	0	0	23.8171	16.8952	0	0	13.7951	21.7251
chr17:81812946-81813015	chr17	81812946	81813015	0	100	19.2771	49.6241	0	0	38.206	0	25.5556	100	100	32.2091	100	0	0	0	100	10.6667	0	0	0	0
chr17:81868427-81868494	chr17	81868427	81868494	3.41596	17.1851	0	0	0	0	0	0	0	0	0	0	17.1851	13.3405	0	0	16.6296	1.22315	0	0	10.9518	8.98917
chr17:82006226-82006268	chr17	82006226	82006268	1.97377	18.0367	18.0367	0	4.549	0	0	0	0	2.76382	0	0	3.42052	10.2904	0.414938	0	0	0	0	0	0	0
chr17:82036323-82036383	chr17	82036323	82036383	24.612	32.9787	27.0428	25.2765	25.0665	27.4867	18.0641	13.3999	32.3012	28.2731	32.9787	30.4115	17.3377	12.8915	30.0362	23.2082	19.8423	19.1308	32.1	27.9593	22.1671	27.2665
chr17:82036674-82036720	chr17	82036674	82036720	24.1065	32.0552	21.8207	17.4854	13.9498	21.9359	26.6312	26.1822	25.6591	19.0982	25.5616	20.4356	30.4106	17.0301	27.8652	24.3741	26.3761	30.836	30.4426	32.0552	25.4767	18.5041
chr17:82081882-82081939	chr17	82081882	82081939	14.7903	43.6654	12.5762	12.86	11.0129	14.6016	12.4428	11.6048	43.6654	19.6056	16.5793	17.6926	6.34097	7.03941	19.3099	19.7689	14.346	10.7772	12.8533	10.9422	11.3634	10.4237
chr17:82085677-82085735	chr17	82085677	82085735	16.0522	40.2863	22.0273	0	0	8.86674	14.9043	24.67	40.2863	21.7978	0	9.88893	10.0467	26.8007	6.92978	12.0562	12.44	34.7577	13.9647	10.8189	26.2709	24.5166
chr17:82234043-82234054	chr17	82234043	82234054	0.862137	5.37634	5.37634	2.29885	0	0	0	0	0	0	2.86102	2.41498	0	0	0	0	0	0	1.96078	2.02864	0	0.302115
chr17:82396450-82396490	chr17	82396450	82396490	1.64891	10.0975	1.67866	2.43333	0.88224	0	0.817136	0	4.0146	4.39659	0	1.75753	0.0565931	0	0	2.39783	10.0975	3.00678	0.416295	0.985786	0.0373448	0
chr17:82484456-82484504	chr17	82484456	82484504	0.696937	2.63652	0	0	0	1.10878	2.42062	0.270895	2.19101	0	0	0	0	0.882843	0	0	1.67025	2.63652	0.78691	0	1.85653	0.114381
chr18:670745-670777	chr18	670745	670777	0.175152	3.50304	0	0	0	0	0	3.50304	0	0	0	0	0	0	0	0	0	0	0	0	0	0
chr18:785471-785484	chr18	785471	785484	0.426624	4.34783	0	0	0	0	0	0	0	0	4.34783	0	0	0.534759	0.356506	0.634846	0.694444	0	0.775194	1.1889	0	0
chr18:2918616-2918655	chr18	2918616	2918655	4.28627	33.9452	0	0	0	10.2115	29.4559	8.38364	33.9452	0	0	0	0	0	0	0	3.72916	0	0	0	0	0
chr18:3278097-3278134	chr18	3278097	3278134	11.4346	32.2207	22.9052	4.60563	18.8632	14.7208	7.61114	14.1266	7.11488	17.1524	8.7249	13.8217	7.61487	0	14.9005	14.304	0	0	32.2207	30.0054	0	0
chr18:5244170-5244180	chr18	5244170	5244180	3.94896	18.9493	17.6471	0	0	0	2.51256	1.75439	13.8848	0	0	5.47264	2.63158	3.62694	18.9493	12.5	0	0	0	0	0	0
chr18:6719080-6719090	chr18	6719080	6719090	0	30.5556	0	0	0	0	0	0	0	0	0	0	0	0	26.087	30.5556	0	0	0	0	0	0
chr18:7955342-7955375	chr18	7955342	7955375	0	17.0284	0	0	0	0	0	17.0284	0	0	0	0	0	0	0	0	0	0	0	0	0	0
chr18:12326013-12326078	chr18	12326013	12326078	18.4629	45.4736	13.4348	18.284	8.78206	24.6099	26.0762	28.7904	13.6247	13.1313	15.3368	10.631	28.872	27.0304	0	0	45.4736	37.5199	0	0	29.5344	28.127
chr18:12885775-12885808	chr18	12885775	12885808	29.9667	100	40.8163	0	17.8571	90.0826	2.24719	47.9167	22.3382	16.0253	18.9358	23.7822	34.0909	58.1081	0	27.3756	27.6923	8.90052	1.96078	19.0083	100	42.1965
chr18:21006629-21006698	chr18	21006629	21006698	23.6425	37.1781	25.5608	26.5656	25.1539	13.1913	33.4963	14.0107	25.3471	28.6739	21.302	34.0733	37.1781	27.7604	18.4437	14.774	21.8752	32.0115	15.9208	13.9812	23.2172	20.3131
chr18:23257485-23257501	chr18	23257485	23257501	1.9763	8.98483	0	0	2.14395	4.86486	2.1102	0.212314	0	1.98223	0	0	0	8.98483	0	0	3.63527	4.82406	2.48963	0	8.27858	0
chr18:23477087-23477156	chr18	23477087	23477156	17.5458	26.4697	9.23429	13.9294	12.7131	18.7822	6.36473	11.0706	23.987	20.4131	25.0105	20.9572	17.1235	15.924	22.0516	26.4697	8.999	17.5795	20.4571	18.0187	20.6391	21.1913
chr18:23482944-23482959	chr18	23482944	23482959	2.63765	21.6399	0	0	0	1.28535	2.52874	0	0	0	2.19319	1.07937	0	0	0	3.15279	9.19205	0	11.6816	21.6399	0	0
chr18:23953110-23953177	chr18	23953110	23953177	0	67.4593	23.8023	21.3415	16.7403	17.6574	23.9448	44.2539	8.45531	20.5014	25.072	0	37.7815	6.77966	0	0	25.6941	27.49	19.2663	23.095	16.5138	67.4593
chr18:27993568-27993607	chr18	27993568	27993607	0	100	1.54314	0	0	10.9976	0	0	78.3784	0	2.73577	2.52782	0	0	0	0	100	0	0	0	0	0
chr18:31852527-31852594	chr18	31852527	31852594	48.0353	65.2512	46.4494	55.1093	53.9777	39.3985	45.7429	53.9484	65.2512	42.6547	50.1013	41.0845	46.3071	53.2807	37.6404	37.9899	60.1917	55.4096	46.6337	47.3805	45.4947	36.6597
chr18:47840019-47840080	chr18	47840019	47840080	4.23005	32.0596	1.08738	5.70532	0	0	0	0	11.3681	0.0730232	0	32.0596	0	0	14.9628	2.80533	0	0	13.3826	3.15671	0	0
chr18:48861451-48861466	chr18	48861451	48861466	9.4866	23.1378	9.85222	4.1979	11.4118	8.40243	8.24373	0.995733	20.5674	20.1629	7.70122	12.1723	8.49434	15.1102	0	0	1.88679	5.90717	6.15385	6.92432	18.4098	23.1378
chr18:54407060-54407082	chr18	54407060	54407082	0	0	0	0	0	0	0	0	0	0	0	0	0	0	0	0	0	0	0	0	0	0
chr18:58046965-58046974	chr18	58046965	58046974	0	100	0	28.5714	0	0	0	0	17.6471	100	16.5266	10.4715	0	0	8.69565	8.10811	100	6.66667	0	0	0	0
chr18:58864975-58864989	chr18	58864975	58864989	0	13.8462	4.2114	7.19101	0.367279	0.301508	5.02971	7.88038	0	0.829187	0	0	1.96532	0.0409333	0	0	5.01193	13.8462	0	0	3.00641	3.14791
chr18:59330834-59330881	chr18	59330834	59330881	11.322	43.0984	0	0	0	0	19.7274	28.6373	1.1949	1.68752	0	0	15.6465	43.0984	0	0	24.991	35.47	0	0	31.7732	24.2142
chr18:61814904-61814950	chr18	61814904	61814950	0	52.4096	0	0	0	0	0	0	0	0	0	0	20.4545	52.4096	0	0	0	0	0	0	12.9058	11.7877
chr18:62045007-62045043	chr18	62045007	62045043	19.2407	40.3263	18.7977	39.5367	12.0773	31.7276	21.0649	40.3263	16.3667	14.0865	36.7457	29.5409	20.3125	0	23.7874	4.0366	3.83838	19.5578	29.5252	9.85823	4.78455	8.84354
chr18:63804798-63804838	chr18	63804798	63804838	0	0	0	0	0	0	0	0	0	0	0	0	0	0	0	0	0	0	0	0	0	0
chr18:63902586-63902600	chr18	63902586	63902600	0	3.59373	0	0	0	0	0	0	0	0	0	0	0	0	0	0	0	0	3.38708	3.59373	0	0
chr18:68700874-68700889	chr18	68700874	68700889	0.74884	4.81613	0	0.0342896	0.0707965	1.08696	0	0	3.10713	4.81613	1.74497	0	0	0.0334001	0	1.46138	0	0	1.30845	1.19015	0.123153	0
chr18:73360787-73360824	chr18	73360787	73360824	0	2.97232	0.540262	2.97232	0	2.85714	0	0	0	0	0	0	0	0	0	0	0	0	0	0	0	0
chr18:74516286-74516329	chr18	74516286	74516329	8.71814	29.6472	2.48544	2.34932	6.49169	1.47942	19.8781	29.6472	1.40959	6.48226	0	0.866593	18.8987	7.85168	0	9.95929	14.4563	18.6513	2.65163	3.23193	10.9061	16.6662
chr18:77259220-77259277	chr18	77259220	77259277	0	0	0	0	0	0	0	0	0	0	0	0	0	0	0	0	0	0	0	0	0	0
chr18:79720296-79720324	chr18	79720296	79720324	1.0297	5.69948	2.56809	3.80048	0	0	0	0.749352	0	0	1.02136	0.820513	0	0.896861	0	5.69948	1.40436	2.78095	0.656716	0	0	0.195848
chr19:583011-583053	chr19	583011	583053	8.2874	20.6925	18.0155	2.87498	13.839	10.0705	0	0	2.70798	19.8064	16.9144	20.6925	0	0	15.0516	11.2382	0	0	17.223	17.3139	0	0
chr19:583022-583063	chr19	583022	583063	10.2653	27.0332	15.8089	9.86954	10.6069	4.70664	4.3136	0.148576	11.2586	16.4035	18.0463	16.9566	2.80767	0	25.4251	20.914	0	0	27.0332	21.0059	0	0
chr19:621667-621724	chr19	621667	621724	40.1166	65.2606	49.3351	43.7471	41.211	51.4409	27.8349	19.87	56.448	65.2606	45.1312	34.1233	21.0805	37.225	51.2544	42.0723	36.004	52.2053	49.4071	47.4554	18.2168	13.0085
chr19:622753-622820	chr19	622753	622820	47.8181	64.1785	52.4937	40.5245	38.0723	50.5564	52.5228	51.9575	64.1785	42.4974	29.6558	39.3847	61.734	47.8018	54.792	54.9613	44.6897	52.0952	46.0205	54.2186	38.2439	39.9612
chr19:758481-758540	chr19	758481	758540	0	82.4561	5.59048	0	0	0	0	0	0	17.9226	0	0	0	0	39.0374	0	0	0	0	7.2553	82.4561	0
chr19:811935-811968	chr19	811935	811968	3.62432	14.8069	0	0	0	0	0	0	0	2.00794	11.4855	2.8412	1.43606	12.5118	0.664024	9.72714	3.59921	5.9616	0.315997	0	7.12893	14.8069
chr19:811937-811970	chr19	811937	811970	4.32676	16.3409	0	0	0	0	0	0	0	0	12.0014	5.43572	5.82854	13.776	0.297107	10.9538	4.06559	7.23555	2.20582	0	8.39479	16.3409
chr19:1011678-1011725	chr19	1011678	1011725	20.8539	24.6999	22.144	20.9212	21.1859	16.0523	24.5089	22.0361	23.531	20.3468	20.5503	20.2392	22.1011	22.6245	18.399	17.3118	22.6287	21.0692	16.7416	15.7129	24.2747	24.6999
chr19:1105401-1105460	chr19	1105401	1105460	2.35219	35.0923	0	0	0	0	10.3371	1.61443	0	0	0	0	35.0923	0	0	0	0	0	0	0	0	0
chr19:1106460-1106523	chr19	1106460	1106523	22.9634	39.2939	17.2178	18.1063	16.8041	20.2244	31.3654	39.2939	38.2063	18.4541	20.8256	20.7157	18.3739	13.0473	25.7719	25.2205	30.6403	27.2561	24.2412	19.299	16.2444	17.9592
chr19:1258697-1258748	chr19	1258697	1258748	49.6598	75.841	70.3151	58.0167	57.3975	74.3408	36.9457	35.3576	71.4286	60.9467	56.3345	56.1889	38.3404	6.44401	72.0486	75.841	45.3968	45.6412	59.0225	56.25	3.95293	12.9861
chr19:1377378-1377423	chr19	1377378	1377423	14.3918	52.9265	15.2038	13.1495	10.8121	0	0	0	52.9265	10.6935	29.5211	36.9817	0	6.91765	15.5631	24.9372	9.69231	8.31135	46.2721	4.28533	0	2.56954
chr19:1391051-1391118	chr19	1391051	1391118	34.9023	50.4705	39.1562	30.6541	32.7003	36.4513	44.3828	38.6374	33.0881	47.6764	36.7678	33.0615	50.4705	40.426	20.2623	25.7588	34.9593	37.9825	13.4047	26.5287	36.4357	39.2413
chr19:1424128-1424177	chr19	1424128	1424177	0.310657	1.43694	1.43694	0	0	0	1.33579	0	0	0	0	0	0.948301	0.142076	0.993191	0	0	0.968393	0	0	0.13784	0.250603
chr19:1483768-1483837	chr19	1483768	1483837	0	100	0	0	24.0076	0	9.56276	3.78858	0	0	23.494	10.2522	0	100	28.6285	35.3368	0	97.1429	20.4748	9.96641	33.3333	35.2657
chr19:1610536-1610584	chr19	1610536	1610584	9.04642	34.4912	3.95695	10.8044	15.9361	0	5.33427	19.6533	0	0.099552	34.4912	9.95033	0	10.5369	8.34938	1.17704	30.3501	8.48667	0.8211	0	20.9811	0
chr19:1816155-1816224	chr19	1816155	1816224	35.3977	59.5316	37.8977	41.8671	40.2372	39.3967	44.891	36.6149	33.7546	32.8311	43.2574	30.246	35.8743	34.0129	42.791	26.1	59.5316	42.3207	1.81507	16.4278	35.076	33.0109
chr19:1979094-1979162	chr19	1979094	1979162	52.5936	70.1014	59.4434	48.5907	49.1405	47.5771	43.4554	38.4496	61.4862	70.1014	63.4056	64.5703	39.2772	41.7489	69.8712	60.1137	40.2659	41.7321	59.9729	47.0119	51.1013	54.5575
chr19:1979249-1979318	chr19	1979249	1979318	35.2307	60.2771	28.5195	23.4137	7.97288	34.9926	40.3925	46.4392	60.2771	21.8926	33.3251	25.2208	34.9597	46.3551	38.1742	39.8425	49.8001	41.0183	36.2726	27.5281	33.9958	34.2216
chr19:1986057-1986095	chr19	1986057	1986095	7.73616	23.1856	23.1856	18.9507	5.51011	0.904258	7.19643	15.2682	0	8.76866	8.39049	7.41721	0	12.3699	7.64826	4.76582	0	0	14.6763	19.6713	0	0
chr19:2039316-2039382	chr19	2039316	2039382	9.63031	38.169	5.42208	8.36611	10.4343	0	0	0	28.2723	12.3531	9.97526	4.08839	0	5.96398	30.7763	38.169	0.344037	0	26.3893	12.0519	0	0
chr19:2112444-2112462	chr19	2112444	2112462	2.86991	20.5495	0	1.69088	1.26211	0.466273	0	2.62489	0	0	9.10405	6.27615	0	0	8.87166	20.5495	1.50198	3.31665	1.2994	0	0	0.434693
chr19:2120897-2120935	chr19	2120897	2120935	5.95281	17.3263	0	2.58441	4.35494	0	0	0.606796	13.0302	17.3263	1.43088	0.52379	5.71655	12.7951	6.13563	10.6056	4.15304	10.547	9.76417	8.60156	10.8802	0
chr19:2121093-2121162	chr19	2121093	2121162	21.4177	39.0925	39.0787	19.0176	20.8248	18.3617	8.61617	0	39.0925	30.0922	33.1917	26.0199	7.98386	0	35.1536	32.2546	26.3113	12.794	35.3521	32.5323	3.6558	8.02197
chr19:2233330-2233362	chr19	2233330	2233362	11.3003	34.4143	9.38528	17.8472	22.0981	12.8627	0	0	12.5647	7.66671	17.7566	14.4202	7.30076	0	15.3832	11.3165	1.40114	0	34.4143	32.9335	0.672821	7.98138
chr19:2429273-2429337	chr19	2429273	2429337	1.9869	14.1059	0	0	0	0	0	0	12.3613	14.1059	0	0.153012	0	0	3.59608	0	0	0	4.31857	0	5.20308	0
chr19:3209179-3209227	chr19	3209179	3209227	5.30202	22.7548	2.93745	0	5.04315	12.2633	0	1.75181	22.7548	0	7.32406	16.4312	0.0161421	9.2641	0.826041	0	0	15.8739	0	7.49764	0	4.05693
chr19:3548942-3548952	chr19	3548942	3548952	0.0867698	0.63672	0	0	0	0	0	0	0.63672	0.60875	0	0	0	0	0.411862	0	0	0.078064	0	0	0	0
chr19:3578854-3578884	chr19	3578854	3578884	17.2455	41.1025	10.1961	12.5401	9.27878	4.73444	40.5976	35.6203	13.5443	9.81122	8.77704	3.78291	41.1025	22.6353	13.148	8.80485	24.6662	35.1745	11.2775	3.81235	16.3036	19.1026
chr19:3977273-3977335	chr19	3977273	3977335	0	0	0	0	0	0	0	0	0	0	0	0	0	0	0	0	0	0	0	0	0	0
chr19:3977976-3978032	chr19	3977976	3978032	3.97549	14.3831	10.7938	0	0	3.33306	8.08995	13.2434	0	7.19642	5.74992	14.3831	0	0	0	2.94589	3.07213	1.76733	0	8.93481	0	0
chr19:3979986-3980036	chr19	3979986	3980036	0	0	0	0	0	0	0	0	0	0	0	0	0	0	0	0	0	0	0	0	0	0
chr19:3982293-3982340	chr19	3982293	3982340	19.3609	32.6202	18.242	20.6034	17.8099	12.4276	16.3816	3.55024	27.761	21.9911	23.1643	25.363	32.6202	25.8106	18.243	18.5542	16.699	16.0324	11.3852	11.8171	24.9261	23.8357
chr19:3982308-3982332	chr19	3982308	3982332	11.734	18.1006	14.4269	15.3418	16.0555	7.05249	10.7801	2.8952	18.1006	13.8825	15.6477	14.9507	11.9956	12.9005	12.3108	11.7355	13.9382	11.6577	5.38567	9.10339	8.35721	8.16209
chr19:3982372-3982397	chr19	3982372	3982397	0.0480968	0.961936	0	0	0	0	0	0	0	0	0	0	0	0	0	0	0	0	0	0	0	0.961936
chr19:3983162-3983196	chr19	3983162	3983196	15.8418	30.9976	7.19842	5.0957	6.38696	13.7803	24.7626	13.7232	21.9825	18.4204	13.5847	6.72644	25.1833	30.9976	10.7922	8.35761	25.9598	20.7155	12.7182	9.67798	20.7707	20.0017
chr19:4323577-4323606	chr19	4323577	4323606	14.7309	100	0	0	7.21003	21.5268	0	0	100	23.2184	9.83607	32.8655	4.22535	13.5011	0	30.1695	5.50459	0	18.5185	23.8372	4.20489	0
chr19:5205701-5205746	chr19	5205701	5205746	0.295815	5.91631	0	0	0	0	0	0	5.91631	0	0	0	0	0	0	0	0	0	0	0	0	0
chr19:5828929-5828954	chr19	5828929	5828954	0	35.7072	0	0	0	1.44928	0	0	0	0	15.7773	35.7072	0	0	0	0.485437	0	0	0	0	0	0
chr19:6210965-6211025	chr19	6210965	6211025	8.00762	30.4442	0	0	0	0	18.3497	5.59291	0	0	0	0	22.2778	3.43899	27.7399	27.0354	10.2429	7.71223	30.4442	2.91397	4.40446	0
chr19:6361664-6361705	chr19	6361664	6361705	8.15891	27.191	14.9846	20.8877	5.5175	20.0956	0	0	27.191	23.243	2.31296	0	0	0	20.0779	26.3424	0	0	0	2.52548	0	0
chr19:6364519-6364572	chr19	6364519	6364572	2.60024	18.7315	0	0	0	0	2.12668	11.2181	0	0	0	0	9.56014	18.7315	0	1.13513	4.77183	0	0	0	2.08442	2.37716
chr19:6418729-6418779	chr19	6418729	6418779	0	0	0	0	0	0	0	0	0	0	0	0	0	0	0	0	0	0	0	0	0	0
chr19:6713240-6713276	chr19	6713240	6713276	16.3989	100	8.95187	0	28.5911	2.40881	2.14236	8.93994	0	9.17396	3.62826	7.54271	6.23927	100	0	0.422316	100	0	19.1601	0	21.3033	9.47368
chr19:6714115-6714165	chr19	6714115	6714165	23.0823	100	28.674	13.6863	26.254	3.96158	0	3.0303	14.3538	25.1293	24.8454	25.323	4.9505	100	23.8095	16.3233	0	0	32.3263	28.2179	32.8671	57.8947
chr19:6718326-6718364	chr19	6718326	6718364	30.464	100	26.245	26.0882	27.958	14.8248	14.17	0	37.2618	29.1221	27.778	25.596	39.7232	100	41.4545	30.6533	0	80	50.0443	27.634	0	10.7275
chr19:6751224-6751261	chr19	6751224	6751261	10.6875	28.5795	14.9397	11.6915	25.8996	0	0	0.590372	25.5311	9.06542	11.3039	11.0879	9.21807	0.903546	28.5795	14.7079	0	0	27.3179	22.9143	0	0
chr19:7520438-7520473	chr19	7520438	7520473	42.6953	60.4538	27.1633	15.7837	38.6364	38.3163	49.0746	55.3085	60.4538	52.1525	34.2632	37.4646	52.3493	41.5767	38.2524	48.0268	54.8837	36.802	36.8803	57.633	35.7352	43.1491
chr19:7618200-7618251	chr19	7618200	7618251	0	100	0	0	0	0	0	5.7849	0	100	14.2739	20.0879	0	0	0	0	0	0	0	0	0	0
chr19:7682634-7682687	chr19	7682634	7682687	12.7344	35.7278	0	2.08725	10.3269	0	34.2197	33.5783	0	0	0	0	35.7278	28.8032	0	0	35.3985	28.9575	0	0	22.4968	23.0931
chr19:7962865-7962924	chr19	7962865	7962924	29.7695	49.0318	33.2139	23.0674	4.43714	7.72324	35.4201	14.4144	49.0318	29.5488	2.23209	31.0415	38.3739	39.7451	48.9658	45.5952	39.7288	32.4738	44.5768	24.3615	26.8166	24.6226
chr19:8374515-8374527	chr19	8374515	8374527	4.58153	15.9705	14.5299	0	0	9.72763	0	0	7.22892	0	11.753	10.5351	8.14815	15.9705	0	5.04451	6.09982	0	2.11566	0	0	0.477327
chr19:9757731-9757775	chr19	9757731	9757775	0	73.7789	73.7789	41.2556	28.1772	21.1823	28.5974	69.6477	0	0	2.49187	0	27.5758	26.0355	5.9501	32.9513	35.6391	0	18.6371	0	38.9569	18.6903
chr19:9849324-9849371	chr19	9849324	9849371	7.087	17.1271	6.06397	4.18207	10.0847	15.8219	5.99367	3.4475	15.5108	0	17.1271	12.9435	0	0	6.28677	9.3465	17.0814	0.484462	6.88036	7.26835	3.2168	0
chr19:10286372-10286381	chr19	10286372	10286381	3.25249	36.9565	0	0	4.13648	1.47283	0	0.321027	3.69318	0	0	0	0	7.04225	4.7619	0	0	0	0	36.9565	4.57038	2.09524
chr19:10551976-10552044	chr19	10551976	10552044	34.5884	54.5184	44.5632	33.1605	40.2844	49.9754	26.9246	22.2331	38.9059	36.9508	47.3219	54.5184	35.7801	24.0422	36.2813	31.8013	28.6058	25.0879	32.618	34.4936	24.2449	23.9755
chr19:10643143-10643153	chr19	10643143	10643153	0.0348884	0.312726	0	0	0	0	0	0	0	0.312726	0	0	0	0	0.0547345	0.19992	0	0	0.0636177	0	0	0.0667705
chr19:10928441-10928510	chr19	10928441	10928510	26.9291	61.1417	37.3694	61.1417	38.4699	16.8231	18.8263	24.6531	38.5681	37.5321	46.7084	51.883	4.36726	8.29365	25.9464	30.0398	8.24129	0	37.889	27.7236	10.6073	13.4991
chr19:11166168-11166192	chr19	11166168	11166192	10.9229	44.2455	0	5.82591	0	5.60765	35.5286	14.0204	11.1802	0	15.4664	0	14.5501	21.9903	0	3.47418	13.0566	11.4645	44.2455	0	12.0758	9.97232
chr19:11166503-11166553	chr19	11166503	11166553	0	0	0	0	0	0	0	0	0	0	0	0	0	0	0	0	0	0	0	0	0	0
chr19:11399970-11400039	chr19	11399970	11400039	0	100	34.3941	0	19.1147	45.9241	38.1556	39.0999	44.9507	30.849	21.1225	31.3684	19.4389	35.7314	0	100	0	0	0	0	5.6338	36.4929
chr19:11400134-11400201	chr19	11400134	11400201	0	100	25.608	31.5789	23.9691	2.25564	26.136	27.4604	22.1321	16.0743	40.6031	25.7365	49.6514	0	27.7778	100	0	0	0	0	100	24.8555
chr19:12643412-12643426	chr19	12643412	12643426	3.85141	18.6288	0	0	0	0	10.9036	18.6288	0	0	0	0	15.7976	9.21761	0	0	6.57643	10.0953	0	0	4.0814	1.72757
chr19:12643753-12643785	chr19	12643753	12643785	17.3439	55.9965	0	0	0	0	36.9727	31.6384	0	0	0	0	49.1018	55.9965	0	0	35.7993	39.9703	0	0	44.4272	52.9727
chr19:12675950-12676016	chr19	12675950	12676016	30.2399	42.9243	42.9243	39.6648	31.0458	25.7001	21.2619	22.8441	31.7616	25.4085	28.8826	22.8774	37.2075	36.6156	27.6807	27.599	36.0975	37.4104	23.6504	34.0804	22.8446	29.2402
chr19:12699727-12699769	chr19	12699727	12699769	1.11014	9.46143	0	4.89567	0	0	0	0	9.46143	0	0	0	0	0	0	0	0	0	0.242131	0	7.60355	0
chr19:12730964-12731017	chr19	12730964	12731017	0	0	0	0	0	0	0	0	0	0	0	0	0	0	0	0	0	0	0	0	0	0
chr19:12748021-12748088	chr19	12748021	12748088	21.6797	39.0161	39.0161	10.3523	16.6831	5.39014	29.3809	31.5155	15.2265	22.3884	15.1465	28.8281	27.9836	31.0545	11.5921	10.5472	35.0586	21.5004	12.2657	21.7372	26.2259	21.7017
chr19:12763600-12763667	chr19	12763600	12763667	19.0099	32.9876	8.63147	19.7026	0	7.48361	32.9876	24.4291	13.0357	8.08444	23.0007	0	20.5126	24.5666	15.471	28.1092	19.395	25.3681	29.223	31.1915	26.438	22.5686
chr19:12774742-12774811	chr19	12774742	12774811	18.2135	48.1845	0	0	0	0	48.1845	30.2982	29.6507	21.5755	0.0169866	0	34.6599	38.2273	0	15.9192	33.9882	37.1584	20.13	6.70484	15.5404	32.2163
chr19:12891203-12891270	chr19	12891203	12891270	5.19721	26.4171	0	1.71585	0	0	0	4.54461	7.75862	15.5595	17.8026	24.9839	0	0	0	0	26.4171	0.528806	4.6332	0	0	0
chr19:13138491-13138537	chr19	13138491	13138537	11.5908	36.7295	0.750637	0	0	0.655248	18.5651	19.7831	0.826948	4.4753	0	0	18.7699	31.8475	0	0	33.0685	29.8324	6.79691	0	29.715	36.7295
chr19:13138699-13138750	chr19	13138699	13138750	47.5808	67.2638	36.2953	34.982	40.805	58.4073	57.9614	60.296	37.2745	51.2821	67.2638	54.875	50.0083	43.2287	33.8572	43.3434	57.1728	43.0424	47.7377	34.168	51.7179	47.8968
chr19:13240732-13240792	chr19	13240732	13240792	0	50.6494	26.5823	0	13.9616	50.6494	8.32915	5.70419	0	0	0	0	0	0	0	0	0	0	0	0	3.94027	17.6634
chr19:13956029-13956085	chr19	13956029	13956085	24.6819	42.9409	34.1427	24.584	26.47	11.6905	38.9049	42.9409	18.2518	20.3067	16.3415	21.2177	26.3939	24.7956	22.728	22.7104	29.0915	26.1371	20.8581	28.3608	11.3335	26.3783
chr19:13959896-13959957	chr19	13959896	13959957	25.2459	46.9489	30.3105	28.5758	46.9489	33.5568	18.4954	12.253	27.5586	29.2214	28.3688	34.0105	27.5999	13.6719	21.0118	19.4539	10.9663	16.2658	25.8224	31.4821	28.4902	20.8546
chr19:14070638-14070694	chr19	14070638	14070694	16.6205	61.9892	0	0	4.83015	61.9892	15.7859	7.90215	25.7075	20.0428	0	0	0	40.7595	0	0	0	47.6021	0	0	53.6604	54.1293
chr19:14088188-14088244	chr19	14088188	14088244	6.09175	36.476	0	0	12.6261	0	0	0	0	0	0	0	8.89351	36.476	0	0	29.8793	29.8287	0	0	0	4.13152
chr19:14089107-14089148	chr19	14089107	14089148	20.3083	55.8824	55.8824	43.2366	33.5158	14.9586	10.3603	0.264131	47.0312	32.1699	20.2842	21.549	2.57857	6.12022	18.7773	15.2143	9.79314	9.25803	22.485	16.5591	7.95257	18.1764
chr19:14481822-14481831	chr19	14481822	14481831	0.0648118	0.585404	0	0	0	0	0	0.267142	0	0.0309693	0	0	0	0	0	0	0.585404	0.412722	0	0	0	0
chr19:14517680-14517691	chr19	14517680	14517691	0.260007	0.878594	0.17094	0.473934	0	0.715084	0.233645	0.0766116	0.878594	0.479452	0	0	0.341984	0	0	0	0.541126	0.771536	0.0738106	0.169958	0.273463	0
chr19:15691763-15691773	chr19	15691763	15691773	0	2.18341	2.18341	0	0	0	0	0	0	0	0	0	0	0	0	0	0	0	0	0	0	0
chr19:16102262-16102306	chr19	16102262	16102306	0	0	0	0	0	0	0	0	0	0	0	0	0	0	0	0	0	0	0	0	0	0
chr19:16227589-16227626	chr19	16227589	16227626	0	0	0	0	0	0	0	0	0	0	0	0	0	0	0	0	0	0	0	0	0	0
chr19:16660024-16660084	chr19	16660024	16660084	0	0	0	0	0	0	0	0	0	0	0	0	0	0	0	0	0	0	0	0	0	0
chr19:17069607-17069620	chr19	17069607	17069620	0.443545	4.60014	0	0	0	1.1236	0	0	4.60014	1	0	0	0	0	0	1.14416	0.729927	0.273075	0	0	0	0
chr19:17279117-17279143	chr19	17279117	17279143	10.2215	21.3165	12.6787	3.80856	2.51505	0	10.4822	12.5612	12.343	9.18958	11.5821	16.5157	9.24974	14.4391	11.4265	13.3079	21.3165	5.79038	11.1153	9.49212	11.4036	5.21215
chr19:17488940-17489007	chr19	17488940	17489007	43.3092	72.9363	72.9363	53.2601	63.3077	43.5608	43.9622	50.1179	30.2136	29.944	52.1687	46.4805	55.239	62.9196	53.2025	14.9073	9.59752	15.4577	27.8534	39.1165	53.5354	48.4025
chr19:17514034-17514058	chr19	17514034	17514058	0.590993	5.26994	0	0	0.0721922	0	0.0591465	0	0	0.53847	0	0	0.0901835	0.502959	5.26994	2.27052	0.461653	0.750082	1.54185	0.262859	0	0
chr19:18280645-18280677	chr19	18280645	18280677	0.29685	4.0628	0	0	0	0	0	0.0183824	0	0	0	0	0	0	0	0	1.85582	0	4.0628	0	0	0
chr19:18431191-18431214	chr19	18431191	18431214	0.610009	5.44218	0	0	0	1.24224	0	0.615883	5.44218	1.88395	0	0	0.344141	1.24481	0	0	1.21169	0	0	0.215285	0	0
chr19:18433486-18433499	chr19	18433486	18433499	0.544097	2.44884	0	0	2.29226	1.23023	1.78716	2.44884	0	0	0	1.07066	0	0	0	0	0	0	0	0	0	2.05279
chr19:19270277-19270344	chr19	19270277	19270344	0	100	29.1553	71.4681	49.1255	75.5179	9.15411	4.5045	0	0	26.9991	1.39571	29.1861	0	0	100	0	0	9.09091	0	8.8785	45.0199
chr19:19505361-19505406	chr19	19505361	19505406	0	0	0	0	0	0	0	0	0	0	0	0	0	0	0	0	0	0	0	0	0	0
chr19:19647529-19647598	chr19	19647529	19647598	34.9774	53.2609	21.7736	11.5471	5.9641	39.4524	38.9407	35.9198	48.4584	23.4252	21.2613	28.7363	30.268	46.5574	38.6227	42.1115	50.6752	39.6917	38.9443	37.1216	53.2609	46.8161
chr19:20125143-20125193	chr19	20125143	20125193	36.4077	90.1187	58.5173	73.5509	61.2321	11.1353	0	0	61.7613	27.4972	26.5745	30.6325	41.3974	0	86.5462	90.1187	0	0	86.0627	73.1283	0	0
chr19:20814060-20814069	chr19	20814060	20814069	0	60	0	0	0	0	0	6.27615	0	0	0	0	0	0	0	60	1.49254	1.11111	10.989	9.09091	0	3.44828
chr19:21193989-21194000	chr19	21193989	21194000	0	33.3333	0	0	0	0	0	0	14.8649	0	0	0	0	4.44444	20	0	0	3.0303	9.2437	4.62963	0	33.3333
chr19:21398809-21398845	chr19	21398809	21398845	0	18.342	0	0	1.14192	0	0	0	0	0	18.342	0	4.91803	2.36356	0	0	18.1045	9.33143	5.26316	2.6253	0	0
chr19:21538881-21538903	chr19	21538881	21538903	0	34.321	0	0	32.7635	13.5135	0	0	0	0	9.60452	7.69231	0	0	34.321	30.4737	23.9636	11.5468	0	1.88679	0	1.42672
chr19:23256977-23257043	chr19	23256977	23257043	0	81.8908	0	0	41.4791	81.8908	65.3161	59.1653	0	0	0	34.6772	59.6449	67.8503	18.0077	0	66.0146	66.8441	29.2172	1.94872	72.5738	47.9107
chr19:23827501-23827569	chr19	23827501	23827569	22.7083	45.7662	11.5438	23.2687	11.4045	25.248	31.0625	44.3937	25.4186	6.05885	12.6662	4.09056	20.7779	40.8761	9.20779	0	42.2685	45.7662	18.698	0	38.1605	43.2558
chr19:23827585-23827635	chr19	23827585	23827635	1.95696	10.7384	2.73252	0	1.32724	0	0	0	0	0	0	0	10.7384	0	6.20543	1.22029	0	0	6.57146	10.3439	0	0
chr19:23827825-23827893	chr19	23827825	23827893	29.309	55.3719	46.5217	44.3753	50.7025	55.3719	7.30129	15.1174	51.2321	53.3726	54.2306	51.8835	11.2865	6.98664	33.1943	24.037	0.726641	0	27.2476	31.2997	11.2715	10.0202
chr19:23827863-23827883	chr19	23827863	23827883	20.0786	48.0149	34.5278	29.6408	37.0796	48.0149	2.19483	5.04391	32.4777	33.4196	30.3395	28.9385	10.3108	10.2402	13.0814	8.16173	13.4763	11.4902	17.2037	15.4115	10.9842	9.53544
chr19:23827952-23828003	chr19	23827952	23828003	8.63881	22.453	22.453	0.12473	10.4203	21.0812	0.0809447	0	19.0384	20.2085	14.6897	11.4923	4.90206	2.53724	8.9395	1.57781	18.8155	7.41469	0	3.43997	3.2897	2.27072
chr19:28610314-28610368	chr19	28610314	28610368	0	100	100	0	96.1538	0	0	38.9691	0	0	0	0	0	0	1.32505	2.3029	0	0	0	100	0	0
chr19:29213009-29213065	chr19	29213009	29213065	71.6676	83.0182	62.5993	56.5846	67.2421	70.0466	79.1859	79.9132	83.0182	76.3397	76.087	73.2803	72.4965	75.1572	77.8168	66.0848	71.7627	74.986	62.0814	54.1338	78.1571	76.3789
chr19:33212446-33212513	chr19	33212446	33212513	0	100	50.1916	0	0	0	49.8415	32.1614	0	0	36.583	23.7689	100	0	0	0	52.1875	0	0	0	0	0
chr19:33379074-33379143	chr19	33379074	33379143	45.7669	83.674	28.4378	21.6989	22.1717	41.6408	72.5439	83.674	36.7489	33.6493	42.154	42.112	62.7805	66.4478	32.2514	38.1384	59.478	72.2315	27.3581	23.2981	52.8525	55.6699
chr19:35040020-35040085	chr19	35040020	35040085	23.3787	59.0909	28.891	20.4545	41.6899	0	11.2306	7.51578	0	16	41.0676	42.6579	33.9704	0	59.0909	21.4953	0	12.6795	27.1676	33.3333	34.85	35.4792
chr19:35122793-35122822	chr19	35122793	35122822	0	69.2308	27.3743	0	0	0	1.02389	69.2308	0	0	0	0	0	0	0	0	16.8495	22.0495	0	0	0	0
chr19:35123098-35123141	chr19	35123098	35123141	0	3.67119	0	0	0	0	1.6	3.20405	3.02703	1.56873	3.67119	0.443656	0	0	0	0	0	0	0	0	0	0
chr19:35267442-35267489	chr19	35267442	35267489	0.650708	7.53241	0	0	0	0	0	0	0	0	0	0	0	2.48447	2.99728	0	7.53241	0	0	0	0	0
chr19:35279075-35279138	chr19	35279075	35279138	14.6214	27.3745	5.76253	10.2263	13.0258	15.7148	14.5386	16.6258	19.0825	17.8859	13.4668	16.7167	7.56405	5.84722	27.3745	19.0909	11.7955	18.2911	13.8319	12.9351	14.9472	17.7048
chr19:35547241-35547291	chr19	35547241	35547291	23.7431	37.9793	18.6924	15.7368	17.4602	11.6217	24.2208	28.3024	18.6416	17.6357	19.0583	18.5922	37.9793	31.5356	22.6259	24.567	33.4859	31.5665	24.3766	22.5894	28.484	27.6895
chr19:35617194-35617262	chr19	35617194	35617262	17.4296	41.3215	12.0338	9.0321	15.2294	41.3215	6.56042	12.3503	28.4912	31.1667	16.2217	14.7684	30.2681	0.0987167	15.46	8.54049	26.6183	19.034	16.088	6.77802	23.8028	14.7287
chr19:35623276-35623319	chr19	35623276	35623319	3.50883	17.124	4.72667	0	3.70821	0	0	12.3857	0	0	17.124	5.12559	3.87427	0	0	7.11775	0	0	0	10.7489	0	5.36555
chr19:35744422-35744490	chr19	35744422	35744490	18.2426	42.7147	21.3464	13.6588	5.90679	15.2124	13.6848	26.3093	6.85253	10.3802	20.2733	18.7887	23.8165	34.7533	15.5499	12.2233	28.3861	23.0976	22.4761	0	42.7147	9.42054
chr19:35746785-35746837	chr19	35746785	35746837	0.546719	10.9344	0	0	0	0	0	0	10.9344	0	0	0	0	0	0	0	0	0	0	0	0	0
chr19:35746786-35746835	chr19	35746786	35746835	0.555087	11.1017	0	0	0	0	0	0	11.1017	0	0	0	0	0	0	0	0	0	0	0	0	0
chr19:35755506-35755564	chr19	35755506	35755564	0	100	1.75439	0	0	7.76236	0	11.7043	100	3.11111	26.3158	0	11.8302	17.8535	0	100	9.43396	83.2061	0	0	12.4441	10.7483
chr19:36017779-36017847	chr19	36017779	36017847	18.6509	59.2764	9.03515	14.7472	48.5176	19.9119	36.3869	38.1118	5.97987	0	0	37.4646	59.2764	21.963	0	5.26146	1.07066	3.03982	4.27913	18.8657	26.3629	22.7436
chr19:36234321-36234335	chr19	36234321	36234335	0.755863	5.61798	0.148262	0.26743	0.0312728	0.268817	5.61798	5.14706	0	0	0.343022	0.54902	0	0	0	0	1.32626	1.26497	0	0	0.153173	0
chr19:36546266-36546303	chr19	36546266	36546303	25.7692	71.8506	0	39.0714	0	2.35581	9.35341	11.9822	41.3696	23.9076	45.1142	2.46914	54.8967	28.4672	10.1894	7.10522	38.4156	71.8506	22.0752	11.6217	40.4031	54.7365
chr19:37183552-37183565	chr19	37183552	37183565	2.484	17.2932	0	0	6.27835	8.81503	0	0	0	0	0	0	0	0	17.2932	4.34783	0	0	0	0	11.5352	1.41026
chr19:37737170-37737213	chr19	37737170	37737213	7.07723	27.5238	0	0	0	0	0	0	5.25123	3.34466	0	0	0	27.5238	0	22.9508	11.3737	19.1122	3.33614	0	23.7197	24.9324
chr19:37792623-37792664	chr19	37792623	37792664	0	0	0	0	0	0	0	0	0	0	0	0	0	0	0	0	0	0	0	0	0	0
chr19:37830742-37830769	chr19	37830742	37830769	0	100	0	0	0	100	20.9112	0	0	0	0	0	76	60	100	0	0	0	76	0	0	100
chr19:38291983-38292051	chr19	38291983	38292051	6.3879	29.8756	4.82313	0	0	0	0	0	14.1998	22.343	4.33071	0	29.7297	29.8756	11.1621	0	0	0	0	0	11.2937	0
chr19:38304905-38304937	chr19	38304905	38304937	7.65238	41.8182	19.8736	8.49542	0	0	4.74468	0	19.4973	19.7158	41.8182	12.2632	0	0	25	1.63934	0	0	0	0	0	0
chr19:38328611-38328629	chr19	38328611	38328629	0	12.7879	0	0	12.5377	6.59288	0	0	0	0	0	0	0	0	0	0	0	0	8.74404	12.7879	0	0
chr19:38738348-38738417	chr19	38738348	38738417	23.661	100	11.6484	0	0	89.0909	22.3614	0	100	0	24.3983	55.9168	15.2872	13.9186	46.9522	28.6975	1.46561	24.2131	20.3575	17.4424	1.47059	0
chr19:38738504-38738573	chr19	38738504	38738573	0	48.0176	15.5323	0	0	48.0176	0	0	0	0	0	27.9917	3.17613	3.47349	28.9894	2.6253	32.5815	20.5791	43.9679	40.6476	0	30.5699
chr19:38816386-38816452	chr19	38816386	38816452	32.7522	56.7494	33.3867	43.2673	27.6044	42.78	24.081	27.8699	56.7494	31.4363	26.6405	22.2208	26.8825	33.4742	29.8711	29.5426	43.6462	35.1759	31.9315	25.6521	27.903	34.9285
chr19:38832453-38832465	chr19	38832453	38832465	0	49.5798	11.1111	0	10.4478	0	0	42.8571	13.0435	4.7619	49.5798	25	0	44.4444	13.5802	11.1111	6.97674	17.8082	0	6.43275	0	0
chr19:38907923-38907956	chr19	38907923	38907956	7.48191	17.937	17.2894	10.611	12.6092	4	1.48856	0.258967	10.0541	17.4981	16.8404	15.1335	0	5.1744	17.937	12.9386	0	6.18436	0	0	1.62063	0
chr19:38932392-38932435	chr19	38932392	38932435	15.0341	40.8166	0	0	0	0	40.4224	40.8166	0	0	0	0	37.9581	37.6619	0	3.5441	33.7481	35.6046	0	0	36.542	34.3851
chr19:39384327-39384367	chr19	39384327	39384367	16.1423	43.7392	6.52341	14.3718	16.1609	0	11.102	8.64332	43.7392	8.12261	11.6213	6.98319	12.3967	12.0071	36.3855	38.4982	14.8621	9.39622	36.8552	26.6317	8.54592	0
chr19:39384328-39384364	chr19	39384328	39384364	16.6048	42.1524	6.86067	14.4371	16.1753	0	13.0716	11.3458	42.1524	7.58149	10.8379	7.57132	13.6236	14.5546	36.0806	38.0022	16.0859	11.0535	35.5815	25.9691	10.2301	0.880889
chr19:39469173-39469241	chr19	39469173	39469241	25.8095	36.5153	36.5153	25.4333	27.4663	23.6483	20.7349	22.8928	24.5314	33.7089	26.2955	19.3335	24.6443	23.287	31.9951	31.0682	20.4081	21.0983	24.4692	32.0366	21.7879	24.8345
chr19:39539129-39539182	chr19	39539129	39539182	1.04287	13.4884	0	0	0	0	0	13.4884	1.04173	0	0	6.32727	0	0	0	0	0	0	0	0	0	0
chr19:40371704-40371762	chr19	40371704	40371762	5.05508	22.8141	8.41155	0	7.27725	16.6812	0	0	22.8141	9.56324	14.1336	8.79024	0	0	0.347333	0	0	0	5.06599	8.0171	0	0
chr19:40619374-40619409	chr19	40619374	40619409	2.15347	43.0693	0	0	0	0	0	0	0	0	0	43.0693	0	0	0	0	0	0	0	0	0	0
chr19:40666140-40666158	chr19	40666140	40666158	15.6451	56.1644	1.55119	13.6922	0	17.9487	56.1644	16.8317	0	0	0	0	38.5542	0	43.8298	28.1633	10.4167	0	45.5429	21.6931	8.92626	9.58722
chr19:41382946-41382956	chr19	41382946	41382956	1.99928	21.7391	0	3.54167	0	0	0.763359	0	0	21.7391	0	0	0	0	6.9697	2.49729	0	4.01003	0	0.464499	0	0
chr19:41424662-41424717	chr19	41424662	41424717	15.5701	47.8221	31.2593	11.257	0	12.5953	1.38864	14.3925	0	19.324	15.4691	17.2929	17.0131	17.9759	0	6.49145	32.481	47.8221	37.1472	29.4933	0	0
chr19:41431825-41431886	chr19	41431825	41431886	5.59612	17.8353	8.48922	0	15.1856	0	0	14.4938	0	0	0	0	0	0	9.0784	10.9851	13.1028	10.0915	12.6605	17.8353	0	0
chr19:41432498-41432546	chr19	41432498	41432546	3.36198	16.4865	5.6204	0.623346	2.04707	0.942726	4.50847	0.870456	5.8567	7.8202	8.42085	1.16343	1.34017	0	0.0733963	0	16.4865	3.86732	0	0	3.07181	4.52675
chr19:41521788-41521834	chr19	41521788	41521834	42.2206	91.129	53.7109	50.6667	70.1695	84.2857	34.5029	86.3636	19.0805	17.1765	28.4553	57.6923	0	1.28327	91.129	40.7407	27.0126	4.04204	60.1695	40.9594	32.906	44.0654
chr19:42279441-42279453	chr19	42279441	42279453	3.65525	17.7305	17.7305	4.49438	0	0	0	1.7199	9.25926	0	0	0	0.485437	5.29412	0	0	2.00267	7.48092	8.62944	5.88235	4.41176	5.71429
chr19:42348397-42348448	chr19	42348397	42348448	6.52567	27.049	18.2622	27.049	3.51722	3.84701	0	5.21302	0	14.8325	0	0	0.244798	4.52289	21.4917	0	9.67742	0	19.5346	2.32099	0	0
chr19:42352253-42352292	chr19	42352253	42352292	20.4071	100	1.61374	22.4716	19.0953	16.3641	16.0811	5.15165	100	52.8736	3.45086	25.386	10.7984	0	43.3544	5	4.46097	6.63058	7.44382	30.8405	23.6908	13.4354
chr19:42512438-42512463	chr19	42512438	42512463	0	30.6358	0	0	18.8406	0	0	5.52995	30.6358	5.39846	0	0	0	0	0	0	0	0	0	21.3078	5.59006	0
chr19:43543366-43543383	chr19	43543366	43543383	0	0	0	0	0	0	0	0	0	0	0	0	0	0	0	0	0	0	0	0	0	0
chr19:44141409-44141449	chr19	44141409	44141449	0	39.0863	39.0863	17.2269	15.3527	0	0	0	10.1449	0	0	0	0	0	0	0	0	0	0	0	0	0
chr19:44908556-44908609	chr19	44908556	44908609	3.93449	66.5025	0	0	0	0	1.60573	0	0	66.5025	0	0	10.5817	0	0	0	0	0	0	0	0	0
chr19:45163122-45163166	chr19	45163122	45163166	18.7451	55.4464	16.6586	26.2292	28.9279	7.22338	0	0	55.4464	20.3294	15.8294	11.5112	26.1706	37.4198	16.9824	6.43191	3.87141	8.23512	16.5948	2.51377	44.8366	29.6894
chr19:45815501-45815513	chr19	45815501	45815513	0	100	0	9.80392	0	21.0526	29.4118	19.2308	20	0	62.2642	9.09091	19.4444	0	8.10811	14.2857	6.15385	4.7619	0	21.5686	6.25	100
chr19:46016107-46016124	chr19	46016107	46016124	0	100	2.04082	0	0	0	0	0	0	100	0.771208	0	0	48.4211	0	3.74753	0	14.7541	18.4953	27.4419	14.3369	0
chr19:46390402-46390436	chr19	46390402	46390436	3.99568	50.9865	0	0	0	4.52878	0	0	50.9865	7.51936	10.2189	0	0	0	3.14133	3.4	0	0	0	0	0	0.11858
chr19:46775187-46775237	chr19	46775187	46775237	5.57147	34.5168	0	0	0	0	0	0	34.5168	0	0	0	3.12653	0	18.5856	22.0946	0	0	21.6464	11.4594	0	0
chr19:46838403-46838455	chr19	46838403	46838455	3.4802	22.1028	22.1028	2.91421	0	0	0	0	1.4273	0	6.71669	5.69487	0	0	4.76814	11.4629	0	0	7.19406	7.32304	0	0
chr19:47487804-47487857	chr19	47487804	47487857	18.6281	31.7409	5.70705	0	3.89837	9.36849	28.0924	31.7409	28.1902	17.9623	11.5928	14.9879	30.3028	27.5178	23.4153	23.6668	24.1099	30.2141	16.7039	6.01852	18.6616	20.4108
chr19:47742144-47742206	chr19	47742144	47742206	8.84095	61.6236	0	0	4.37001	14.3962	0	0	0	15.5436	56.8182	61.6236	0.562048	0	0	20.2454	0	3.26009	0	0	0	0
chr19:48483795-48483837	chr19	48483795	48483837	0	100	5.9867	0	0	0	0	0	19.5025	0	13.4553	13.587	0	0	8.15603	51.1364	0	0	0	0	100	0
chr19:48810525-48810573	chr19	48810525	48810573	2.25859	24.0723	0	0	0	0.155315	0	0	0	0	24.0723	14.641	0.247926	1.85822	0.36579	0.329689	0.643225	0.80098	0.440348	1.20942	0.407674	0
chr19:48845447-48845516	chr19	48845447	48845516	27.474	57.3248	27.551	0	15.2577	19.1859	40.6359	37.707	0	53.5836	0	19.8663	16.2534	47.9167	15.6669	13.4432	57.3248	52.7778	44.1365	0	51.6927	36.4801
chr19:48845466-48845516	chr19	48845466	48845516	23.7041	45.2514	27.2727	7.34824	13.0261	18.9923	34.1798	32.6995	0	45.2514	0	23.1618	17.0848	39.1798	14.4591	11.4169	36.8421	33.3333	41.8831	0	42.9492	35.0012
chr19:49150530-49150596	chr19	49150530	49150596	24.9177	66.2753	21.1129	11.6765	11.0112	20.0997	0	46.2316	12.0801	36.1277	26.5656	12.582	20.1896	66.2753	0	0	40.358	62.6305	18.2186	3.59497	45.6934	43.906
chr19:49453204-49453223	chr19	49453204	49453223	13.1339	43.8017	18.7919	11.1782	16.3934	9.73451	6.12385	1.39771	7.91367	19.7302	15.3061	20	19.8113	11.1111	1.47783	12.7193	1.76678	4.06674	11.2329	43.8017	17.2996	12.8205
chr19:49491866-49491917	chr19	49491866	49491917	0.837691	14.699	14.699	0	0	0	0	0.72127	1.33358	0	0	0	0	0	0	0	0	0	0	0	0	0
chr19:49492142-49492181	chr19	49492142	49492181	0.854025	10.2343	0	0	0	0.618708	0	0	0	0	0	0	0	0	0	0	0	6.22753	0	0	0	10.2343
chr19:49640024-49640080	chr19	49640024	49640080	0.322034	6.44068	0	0	0	0	0	0	0	0	0	0	0	0	0	6.44068	0	0	0	0	0	0
chr19:50365754-50365763	chr19	50365754	50365763	0	12.2363	0	11	0	9.375	0	1.53846	0	0	0	0	0	0	3.83275	12.2363	1.34529	0	0	2.1645	0	0
chr19:50402125-50402188	chr19	50402125	50402188	24.1083	49.9064	32.3944	22.6292	49.9064	42.4482	12.9951	2.46803	31.7686	18.4447	21.8113	30.1414	8.10274	14.2953	23.5751	23.8359	27.0799	21.1428	27.8473	27.2944	20.6679	23.3164
chr19:50414871-50414910	chr19	50414871	50414910	3.71146	22.3918	0	0	7.83118	2.44451	0	0	22.3918	4.12503	0	5.88658	0	0	12.2369	8.13165	0	0	10.0565	0.837902	0	0.287081
chr19:50512291-50512359	chr19	50512291	50512359	12.8192	91.1765	15.1515	0.319489	0	11.3402	0	0	91.1765	0	9.00569	27.9263	14.2857	0	87.1795	0	0	0	0	0	0	0
chr19:51014795-51014817	chr19	51014795	51014817	0	100	0	24.3697	0	0	7.60795	18.6644	0	0	0	0	0	0	0	0	0	0	0	0	0	100
chr19:51098287-51098324	chr19	51098287	51098324	9.97481	54.0802	0	4.38729	12.6119	8.52713	0	0	24.6347	17.3132	48.155	54.0802	0	0	0	9.84615	0	19.9406	0	0	0	0
chr19:51225156-51225217	chr19	51225156	51225217	0	49.2754	11.2782	0	0	0	14.2857	0	49.2754	13.503	0	0	0	0	20.0886	32.452	0	0	0	0	0	0
chr19:51686582-51686596	chr19	51686582	51686596	0	30.8824	4.38596	0	0	0	0	21.4286	30.8824	2.63158	0	0	0	0	2.85714	0	0	0	0	0	0	0
chr19:52014339-52014353	chr19	52014339	52014353	5.10242	14.4737	5.69801	0	2.89017	14.4737	5.30888	7.87766	11.9926	4.46761	3.71567	0	0	1.46212	8.28025	3.45605	6.27519	0	11.1933	9.66525	4.80769	0.484262
chr19:52226113-52226178	chr19	52226113	52226178	0.639958	4.57236	0	0	0	0	0	0	0	0	0	0	4.19	4.0368	0	0	0	0	0	0	4.57236	0
chr19:52643457-52643470	chr19	52643457	52643470	0	30.031	0	0	3.37711	13.3333	2.78552	0	10.1847	20.979	9.10232	0	6.40394	7.74711	9.11708	11.8659	30.031	15.3106	6.53536	1.64288	11.2268	0.102775
chr19:53457579-53457605	chr19	53457579	53457605	4.17434	18.3526	2.03556	0	11.752	4.44293	0	9.73451	12.9561	0	1.51705	6.22711	0	0	3.91948	3.07692	0	0	7.41665	18.3526	2.05588	0
chr19:53469794-53469803	chr19	53469794	53469803	0.520741	4.85437	4.85437	0	0	0	0	0	0	0	0	0	0	0	0	0	4.4898	0	0	0	1.07066	0
chr19:53942391-53942433	chr19	53942391	53942433	0	100	0	0	0	41.4141	3.48022	3.2295	0	0	0	0	0	0	0	0	0	100	0	0	11.0924	50.8571
chr19:55181536-55181568	chr19	55181536	55181568	5.35653	59.8015	0	0	0	21.4953	13.0435	0	0	59.8015	0	0	5.09804	0	0	0	0	0	0	7.69231	0	0
chr19:55401654-55401721	chr19	55401654	55401721	0	0	0	0	0	0	0	0	0	0	0	0	0	0	0	0	0	0	0	0	0	0
chr19:55456980-55456995	chr19	55456980	55456995	0.68861	6.0241	0	0	0.255754	0	0	0	0	6.0241	2.02206	0.184615	0	0	0.39093	0.779799	0	0	0	1.26796	2.84698	0
chr19:55531033-55531042	chr19	55531033	55531042	0	100	0	0	0	0	10.5714	5.40773	0	0	0	100	1.70778	0.502513	0	0	0	0	0	0	0	0
chr19:55675236-55675304	chr19	55675236	55675304	4.2748	16.7509	0	0	0	5.1851	0	0	0	2.49799	0	3.50439	0	16.7509	13.5176	0	5.90041	0	15.3619	7.51014	5.89436	9.37339
chr19:56087574-56087586	chr19	56087574	56087586	2.25214	16.4374	8	1.64453	0.189753	2.71547	0	0	0	0	0.814176	0.0265041	0	0	0.663717	6.19946	0	0	8.35181	16.4374	0	0
chr19:56111201-56111211	chr19	56111201	56111211	1.76269	11.7647	1.99637	0	0	0	1.28535	0.902201	11.7647	0.657895	0.961538	0.595238	0	0	0	0.505051	9.55414	7.03125	0	0	0	0
chr19:57336438-57336450	chr19	57336438	57336450	0	100	9.09091	26.5306	56.5217	0	0	0	9.375	21.147	46.6667	10.1124	25.9259	0	0	0	0	100	4.61538	65.2174	0	20
chr19:57400050-57400108	chr19	57400050	57400108	28.3881	50.3717	23.8062	50.3717	46.2874	30.7558	11.0776	7.71593	21.915	28.4602	30.0248	27.5003	38.6572	42.8433	18.9639	14.9139	35.0111	18.7948	49.7065	27.2767	21.5292	22.1505
chr19:57780359-57780398	chr19	57780359	57780398	4.86832	22.5547	0	7.07468	0	0	0	18.8912	11.2858	0	6.56448	0.951557	2.86837	2.03504	2.04934	0	4.3573	0	10.3677	7.27308	22.5547	1.09314
chr19:58393412-58393446	chr19	58393412	58393446	0.738602	5.00932	0	0	0	0	0.580157	0	0	0	0	0	0	4.29375	0	0	2.14553	5.00932	0	0	1.27502	1.46826
chr19:58548061-58548111	chr19	58548061	58548111	0.613402	6.38839	0	0	0	0	0	0	0	0	3.8671	0	0	0	0	6.38839	0	0	0	2.01255	0	0
chr19:58548777-58548839	chr19	58548777	58548839	7.35849	15.8872	1.40308	6.89515	13.048	15.8872	9.68673	0	6.45771	6.34498	14.6495	13.3728	13.0466	2.34176	5.83784	7.68542	3.25224	0	3.89516	4.54996	7.77623	11.0394
chr19:58549512-58549564	chr19	58549512	58549564	3.63299	13.7709	9.82443	10.1282	0	7.12371	0	0	0	8.00782	9.25128	8.332	0	0	0	0	0	0	13.7709	6.22143	0	0
chr19:58555885-58555917	chr19	58555885	58555917	17.6699	55.2834	0	0	0	0	28.3407	31.3899	0	0	0	0	54.818	55.2834	4.72395	13.5726	30.0872	35.8454	16.2354	1.76128	40.2037	41.1356
chr19:58556828-58556891	chr19	58556828	58556891	71.5516	83.7518	60.6787	70.9583	73.1396	58.4944	82.2057	79.8024	69.7199	61.6674	61.5872	68.8721	74.9842	77.5628	73.8698	72.1076	65.8453	75.8508	69.8304	73.8151	76.2892	83.7518
chr2:3175538-3175569	chr2	3175538	3175569	0	45.283	0	0	0	0	0	45.283	0	0	15.3488	0	0	0	0	0	0	5.14019	0	0	0	0
chr2:10053148-10053163	chr2	10053148	10053163	11.6743	43.1694	18.0135	5.47703	21.0968	0	7.67888	43.1694	1.34656	7.96695	5.18909	7.32714	22.7818	0.697527	0.188088	11.3615	22.1821	30.5556	18.81	4.25777	0	5.387
chr2:10129392-10129448	chr2	10129392	10129448	2.38142	11.2909	0	0	0	8.29008	0	0	0	11.2909	4.15402	8.59582	0	0	3.06668	7.8619	0	0	1.66783	2.70115	0	0
chr2:10440552-10440591	chr2	10440552	10440591	2.33035	18.9246	0	0	0	3.68404	9.00865	18.9246	0	0	0	0	9.31582	0.19813	0	1.68814	0	1.85636	1.93117	0	0	0
chr2:10794089-10794102	chr2	10794089	10794102	0.035659	0.170903	0.0693879	0	0	0	0.0703447	0.071582	0	0	0.0446495	0.090429	0.0264885	0.00506009	0	0.105798	0.170903	0.052616	0	0	0	0.00592207
chr2:11155511-11155556	chr2	11155511	11155556	7.26752	53.5135	6.8346	7.23906	12.5896	0	0	0	53.5135	0	0	19.5674	0	0	21.7121	8.58741	0	0	3.31442	11.9924	0	0
chr2:11355555-11355569	chr2	11355555	11355569	0	0	0	0	0	0	0	0	0	0	0	0	0	0	0	0	0	0	0	0	0	0
chr2:20000461-20000483	chr2	20000461	20000483	0	4.80929	0	0	0	4.80929	2.56082	0	0	0	0	0	0	0	0	0	0	0	0	0	0	0
chr2:21010937-21010961	chr2	21010937	21010961	0	100	0	0	0	19.2982	11.1111	100	0	0	0	0	0	0	0	0	0	0	0	0	0	0
chr2:21024337-21024404	chr2	21024337	21024404	0	100	0	0	0	0	0	0	0	0	0.891715	0.432206	0	0	0	0	0	0	0	0	0	100
chr2:24077565-24077604	chr2	24077565	24077604	29.7132	46.0317	29.6842	12.0188	39.7322	38.3784	39.0662	9.88185	31.1658	40.1631	35.4139	46.0317	30.9923	40.356	28.3761	13.4868	29.4299	24.6073	27.199	35.0221	24.3745	18.8837
chr2:25879074-25879086	chr2	25879074	25879086	0	100	0	0	0	0	0	0	0	0	100	20	0	0	0	0	100	0	0	0	0	0
chr2:26190936-26190983	chr2	26190936	26190983	3.22117	15.7039	0	9.21361	0.310148	0	0	0	4.65027	7.09608	15.7013	0	0	0	15.7039	11.7481	0	0	0	0	0	0
chr2:26780318-26780345	chr2	26780318	26780345	2.25688	17.1863	17.1863	0	0	0	0	0	0.934112	0	0	0.854701	0	0	7.10882	2.16492	0	0	7.88845	9.00027	0	0
chr2:27040069-27040105	chr2	27040069	27040105	4.2337	16.6631	0	0	0	6.57218	7.28222	16.6631	0	0.950968	1.30813	2.88023	0	11.7939	0	0	10.4002	2.98626	0	0	11.5222	12.3146
chr2:27071536-27071588	chr2	27071536	27071588	0	0	0	0	0	0	0	0	0	0	0	0	0	0	0	0	0	0	0	0	0	0
chr2:27130971-27131028	chr2	27130971	27131028	23.0442	54.5621	17.0013	0	18.384	21.171	35.3036	54.5621	29.5634	8.72729	8.48257	15.0639	46.0659	46.5698	12.6655	14.0769	23.7279	15.8714	17.3614	4.69805	43.5594	28.0281
chr2:27215546-27215597	chr2	27215546	27215597	10.1036	17.9131	9.86562	17.0249	17.7103	12.3849	7.985	2.41071	12.6227	8.76817	12.3269	8.86028	0.57374	0	15.9039	17.9131	10.8934	12.3298	16.7813	13.991	0	3.72655
chr2:27233440-27233500	chr2	27233440	27233500	0.982068	10.7119	0	0	0	0	0	0	0	0	0	0	0	0	10.7119	0	0	0	8.92949	0	0	0
chr2:27277274-27277285	chr2	27277274	27277285	0	100	100	18.5185	0	0	9.69529	9.09091	77.7778	0	0	0	0	0	0	0	0	0	0	0	0	0
chr2:27441900-27441949	chr2	27441900	27441949	4.76514	33.561	10.5751	1.45349	5.95997	4.86709	0	0	33.561	0	0	0	0	0	7.72866	12.93	4.28749	3.60262	3.45618	6.88109	0	0
chr2:32820948-32820962	chr2	32820948	32820962	5.27248	16.1622	2.87001	2.44121	1.30916	0	6.33803	0.806452	9.06282	10.989	10.6202	16.1622	11.0266	0	2.15453	3.05129	0.632911	0	7.01206	13.3617	0	7.61155
chr2:36537428-36537478	chr2	36537428	36537478	6.54912	48.0916	20.2665	9.09281	4.55239	11.6841	0	0	0.627935	0.425139	6.34922	7.19883	0	3.0334	0	48.0916	2.99539	10.4564	0	3.62358	0	2.58512
chr2:36538410-36538421	chr2	36538410	36538421	0.0902909	1.02205	0.0115323	0.0658472	0	0	0.429646	0	0	0.0359648	0	0.169549	0	0.0495609	0	0	1.02205	0	0	0	0	0.0216631
chr2:36847695-36847750	chr2	36847695	36847750	5.85175	32.9736	0	0	0	1.59744	6.29921	1.27448	0	0	0	0	32.9736	7.62305	0	0	13.8637	10.1361	0	0	12.0691	31.1983
chr2:36873064-36873073	chr2	36873064	36873073	0.0754469	0.806452	0	0.0886525	0	0	0	0	0.0542888	0	0	0	0	0	0.806452	0	0.52356	0	0.0359842	0	0	0
chr2:37204534-37204573	chr2	37204534	37204573	0.635034	4.4322	0	1.57276	0	2.33895	0	0	3.25094	0	1.10582	0	0	0	0	0	0	0	4.4322	0	0	0
chr2:37209838-37209848	chr2	37209838	37209848	1.01982	6.01093	0.387973	0.82713	1.03093	0	2.59002	3.16369	2.20058	0.201207	1.32075	6.01093	0	0	0	0	0	2.43902	0.224215	0	0	0
chr2:38295779-38295821	chr2	38295779	38295821	3.94241	17.1297	2.63473	0	2.82171	0	0	9.23114	0	9.10583	6.0343	5.48992	0	9.43882	0	0	7.89664	9.06547	0	0	0	17.1297
chr2:38302315-38302328	chr2	38302315	38302328	1.23996	9.26829	1.30368	0.70303	2.7907	9.26829	1.24521	0	1.70736	0	0	2.17466	0	0.0538503	0	0	0	0	2.33645	3.14793	0	0.067981
chr2:38481905-38481947	chr2	38481905	38481947	19.7493	60.2731	0	0	0	55.194	0.463659	33.0827	0	30.4404	20.2651	10.0765	0	41.5589	0	0	57.1219	60.2731	0	0	33.8718	52.6378
chr2:38749567-38749595	chr2	38749567	38749595	0	0	0	0	0	0	0	0	0	0	0	0	0	0	0	0	0	0	0	0	0	0
chr2:39771006-39771023	chr2	39771006	39771023	1.31322	9.09091	0	1.49254	0	9.09091	0	0	0	1.48048	1.61663	7.7381	0	0	0	1.06952	0	0	1.21212	2.5641	0	0
chr2:42058051-42058099	chr2	42058051	42058099	0	30.9072	30.9072	10.3824	18.5185	19.7321	4.10641	0	25.153	13.382	0	3.68651	15.505	17.564	9.79145	15.5238	19.0476	0	0	0	4.33196	0.681496
chr2:42331956-42331991	chr2	42331956	42331991	0.0238265	0.476529	0	0	0	0	0	0	0.476529	0	0	0	0	0	0	0	0	0	0	0	0	0
chr2:42795858-42795902	chr2	42795858	42795902	0	54.5455	0	0	0	0	24.8092	54.5455	0	0	0	0	0	0	20	0	0	0	0	0	0	7.93651
chr2:43986722-43986737	chr2	43986722	43986737	0.474504	3.97727	0.31401	0.090045	0	0	1.69492	0	0	0.252699	0	0	0	0.935829	3.97727	0.143839	0.450045	1.1194	0.512013	0	0	0
chr2:45180426-45180494	chr2	45180426	45180494	0	0.555476	0	0	0	0	0	0	0	0	0	0	0.555476	0	0	0	0	0	0	0	0	0
chr2:46377972-46377998	chr2	46377972	46377998	1.8693	7.30949	0	0	0	0	7.30949	0	0	0	0	0	3.2624	6.62644	0	0	7.17953	4.91123	0	0	6.42662	1.67037
chr2:46904847-46904911	chr2	46904847	46904911	2.86864	32.6509	0	0	0	4.63466	0	32.6509	20.0873	0	0	0	0	0	0	0	0	0	0	0	0	0
chr2:46904849-46904912	chr2	46904849	46904912	2.86912	32.5688	0	0	0	4.91857	0	32.5688	19.8951	0	0	0	0	0	0	0	0	0	0	0	0	0
chr2:47075776-47075787	chr2	47075776	47075787	3.02066	16.7702	1.07271	4.69993	0	1.78571	16.7702	1.3986	15.0943	0	3.45269	0	0	0	4.54545	0	7.21393	0	4.37956	0	0	0
chr2:47691019-47691048	chr2	47691019	47691048	70.0656	87.0299	83.6556	82.1393	86.4619	74.015	59.3634	57.4577	85.2384	85.9874	87.0299	86.4451	54.8349	56.4776	76.1495	71.9008	40.1629	57.1438	68.8267	82.2642	54.0556	51.7032
chr2:47806156-47806172	chr2	47806156	47806172	0.145099	0.666134	0.251745	0	0.262726	0	0.00692761	0	0	0	0.157895	0.452617	0.595238	0.0919399	0.311025	0.105736	0	0	0	0.666134	0	0
chr2:52883066-52883083	chr2	52883066	52883083	0	14.2857	0	0	0	0	0	0	0	0	0	0	0	0	0	0	14.2857	0	0	0	0	0
chr2:54669410-54669466	chr2	54669410	54669466	6.31444	15.0885	15.0885	8.05627	12.0199	0	14.3606	4.92798	10.3425	1.01115	7.70023	6.73651	11.9093	14.7145	5.06095	0	8.96121	0.221234	1.87641	3.30143	0	0
chr2:54972673-54972728	chr2	54972673	54972728	7.5885	26.3702	0	0	0	10.3519	16.9521	13.5281	0	0	1.1628	0	7.24105	23.9095	0	0	5.94564	25.9513	0	0	26.3702	20.3574
chr2:55050030-55050085	chr2	55050030	55050085	0.662205	13.2441	0	0	0	0	0	0	0	0	0	0	0	0	0	0	0	0	13.2441	0	0	0
chr2:55537619-55537628	chr2	55537619	55537628	0.611321	2.58503	0	0.477099	0.973675	1.38568	0	0	0	0	1.24481	2.58503	0	0.490751	0.771892	1.59039	1.01604	0	0.475436	0.213402	0.0283366	0.97386
chr2:61236100-61236160	chr2	61236100	61236160	21.632	44.2352	9.51822	24.0621	11.5241	14.0504	44.2352	28.0858	31.2214	20.5714	23.2473	20.9661	9.70069	13.382	30.6519	28.9359	13.7882	22.693	31.5442	20.9499	15.543	17.97
chr2:61370428-61370497	chr2	61370428	61370497	28.6785	44.5212	44.5212	29.4349	33.4662	40.9959	20.3439	21.3642	28.3441	34.4241	38.668	35.1001	16.5857	14.3938	32.2886	37.5278	22.7417	18.368	29.1336	33.7597	16.2916	25.818
chr2:61492610-61492630	chr2	61492610	61492630	2.84166	13.7076	0	0	0	0	2.47545	0	0	0	0	0	0	13.6008	0	0	4.44659	13.7076	0	0	12.2446	10.3582
chr2:64591951-64591992	chr2	64591951	64591992	8.68728	34.2308	9.30074	0	0	0	8.27995	11.8857	1.26622	0	0	0	27.768	18.4531	0	0	24.2941	14.0227	0	0	24.2443	34.2308
chr2:64633361-64633404	chr2	64633361	64633404	24.5585	34.5171	31.7279	30.9892	32.7321	30.303	26.1622	19.4326	34.5171	13.6175	33.8538	23.3394	30.2463	25.543	23.9718	21.09	31.1557	14.3202	11.6423	21.5162	25.0542	9.95501
chr2:65088121-65088189	chr2	65088121	65088189	2.53322	12.9994	4.84656	0	0	0	1.91451	2.33136	0	2.26523	0	0	10.2762	0	0	0	2.49711	12.9994	0	0	7.76307	5.77087
chr2:69423608-69423669	chr2	69423608	69423669	12.7086	61.5662	19.3141	12.61	37.2267	61.5662	0	0	0	13.5106	37.1721	39.9733	0	0	0	0	0	0	0	32.7997	0	0
chr2:71343859-71343902	chr2	71343859	71343902	0.486452	2.03585	0.603605	0.678139	0.253991	0	0.654751	0.291545	0	0	2.03585	0.548514	0	0.272705	0.594648	1.32333	1.5939	0.302555	0	0.327592	0	0.24791
chr2:71512797-71512808	chr2	71512797	71512808	0	6.66667	0	0	0	0	0	0	0	0	0	0	0.637798	3.34237	0	0	0	0	6.66667	0	0	0
chr2:73852942-73852963	chr2	73852942	73852963	0	0	0	0	0	0	0	0	0	0	0	0	0	0	0	0	0	0	0	0	0	0
chr2:74148141-74148150	chr2	74148141	74148150	15.1505	42.8571	15.5844	6.74157	4.52261	3.34347	14.7651	28.6988	0	21.1268	16.1798	28.5926	22.5	0	29.9242	20.5161	42.8571	0	12.5	9.47368	17.6471	8.03571
chr2:74361522-74361560	chr2	74361522	74361560	1.56113	8.38536	0	0	0	8.38536	0.518797	2.51562	6.13064	0	0	0	6.53759	0	0	0	5.19141	0	0	0	1.94318	0
chr2:74418308-74418340	chr2	74418308	74418340	31.7293	83.5358	63.0733	27.1976	61.7192	83.5358	0	0	15.6923	57.0988	72.2968	72.8209	3.44828	27.1795	25.5912	36.9113	0	2.25118	12.388	37.2263	36.1549	0
chr2:74460331-74460379	chr2	74460331	74460379	3.127	14.1723	8.67485	12.4707	1.4474	0	0	0	0	3.21281	14.1723	2.69757	0	0	0	9.56882	0	0	1.93763	8.35789	0	0
chr2:74496148-74496160	chr2	74496148	74496160	8.39935	100	0	3.20856	0	100	0	0.452489	15.2941	17.3729	0	5.68862	0	0	16.3265	0	0	5.81395	3.82979	0	0	0
chr2:75656549-75656576	chr2	75656549	75656576	3.37299	12.4469	12.4469	12.4283	3.50268	6.28218	0	0	2.34758	0	7.47889	3.04852	3.10825	10.1925	6.62397	0	0	0	0	0	0	0
chr2:84906498-84906522	chr2	84906498	84906522	2.93186	23.7703	0	0	0	0	0.63535	6.93777	0	0	0	0	0	23.7703	0	0	0	11.5265	0	0	15.7672	0
chr2:85344515-85344532	chr2	85344515	85344532	0.4208	3.29721	0	0	0	0	0.893414	0	3.29721	0.258293	0	0	0	0	0	2.31228	0.810373	0	0.392542	0.239018	0.212879	0
chr2:85355214-85355252	chr2	85355214	85355252	2.69013	9.5835	1.07395	1.25049	6.65535	0.837054	0	0	2.03027	4.62078	0	7.17672	0.121212	0	4.41613	5.36343	9.5835	7.92814	2.49897	0	0.246508	0
chr2:85539278-85539325	chr2	85539278	85539325	65.226	88.8162	65.1844	55.5655	78.9815	88.8162	68.1989	64.2136	65.3514	83.3432	82.751	83.961	66.146	67.5859	44.8484	34.8933	60.7997	62.6575	30.5613	52.0402	74.2412	74.3796
chr2:85543771-85543837	chr2	85543771	85543837	3.08411	13.4966	3.48587	6.47902	2.4492	8.68836	1.72324	0	13.4966	6.51495	0	6.5068	0	0	1.79837	0	0	0	9.37734	1.16243	0	0
chr2:85599575-85599613	chr2	85599575	85599613	3.90031	20.3387	4.71424	0	6.26777	20.3387	0	0	2.45353	0	0	0.137148	0	2.8308	18.9609	8.22736	5.00628	0	0	4.1543	0	4.91525
chr2:85608833-85608885	chr2	85608833	85608885	65.6042	84.1111	77.8785	64.0434	62.3915	66.9929	83.0153	83.545	55.3251	74.8029	83.5275	82.3726	61.8523	50.0259	60.4571	54.1147	81.5885	84.1111	40.1273	40.5009	57.278	48.1344
chr2:85611599-85611667	chr2	85611599	85611667	6.92534	16.3373	0	1.11173	4.56082	0	3.18807	7.88201	6.10121	0	5.51249	16.3373	9.39589	15.995	2.10676	0	15.3523	13.9697	16.0391	1.42675	5.94883	13.5788
chr2:86529309-86529344	chr2	86529309	86529344	0.130198	2.60396	0	0	0	0	0	0	2.60396	0	0	0	0	0	0	0	0	0	0	0	0	0
chr2:88016352-88016392	chr2	88016352	88016392	0	100	0	0	31.5315	0	0.436681	100	0	0	28.75	26.9231	0	7.31707	0	0	100	100	53.7415	88.8738	100	0
chr2:96268535-96268569	chr2	96268535	96268569	7.31781	20.2454	20.2454	8.75671	8.54907	15.9602	0.55833	3.37532	6.50554	10.871	15.4726	12.332	1.04195	5.14546	0.321153	4.18899	10.2875	10.7836	0	7.26935	2.21097	2.48085
chr2:96594084-96594093	chr2	96594084	96594093	1.66723	13.2463	0	0	0	0	0	0	2.05761	2.67306	0	0	0	0	1.13895	0	0	0	12.6886	13.2463	0	1.54022
chr2:97646105-97646163	chr2	97646105	97646163	0	0	0	0	0	0	0	0	0	0	0	0	0	0	0	0	0	0	0	0	0	0
chr2:99203366-99203409	chr2	99203366	99203409	9.90311	21.8686	0	6.19529	0	0	11.3514	9.43953	16.6229	10.7935	0	20.5713	18.6139	20.9255	12.6979	4.74951	21.8686	19.1339	10.0533	0	10.3748	4.67099
chr2:100568313-100568352	chr2	100568313	100568352	0	9.35412	4.34783	0	0	0	0	0	1.18265	9.35412	0	6.30631	0	0	6.83453	0	0.41866	4.20624	8.07453	5.24642	0	0
chr2:100965784-100965797	chr2	100965784	100965797	0.25909	1.50754	0.102328	0	0	0.811688	0	0	0	0	1.50754	0.145325	0	0	0	0	0.544662	0	0.615174	0.230592	0	1.22449
chr2:101269831-101269867	chr2	101269831	101269867	7.08447	21.3885	21.3885	5.4483	9.6218	8.27475	11.2543	0	0	8.85703	3.01881	12.9021	0.693448	4.89846	3.68127	3.55026	10.6202	10.568	10.1378	15.3558	1.41844	0
chr2:101434542-101434551	chr2	101434542	101434551	0	10	0	0	3.44828	10	0	0	0	0	0	0	5.55556	0	0	0	0	0	0	0	2.6178	2.17391
chr2:105361241-105361270	chr2	105361241	105361270	0	0	0	0	0	0	0	0	0	0	0	0	0	0	0	0	0	0	0	0	0	0
chr2:107686334-107686356	chr2	107686334	107686356	0	3.7037	0	0	0	0	0	0	0	3.7037	0	0	0	0	0.888805	2.88892	0	0	0	0	0	0
chr2:109551952-109551984	chr2	109551952	109551984	0	24.6049	0	0.456524	2.13866	10.1743	5.58683	4.18204	0	0.350877	24.6049	13.2932	0	0	0	0	0.31188	0.724272	0	0.0188857	0.258498	0.203562
chr2:110212293-110212328	chr2	110212293	110212328	19.8603	58.9974	7.60736	21.5649	8.63162	0	24.2502	20.903	43.907	30.0128	0	0	43.1781	0	46.7404	54.4838	0	0	58.9974	36.9301	0	0
chr2:111862444-111862488	chr2	111862444	111862488	1.7689	14.6305	0	0	0	0	0	0	7.40027	14.6305	0	4.92448	0	1.72564	0	0	0	0	0	4.87594	0	1.82116
chr2:112592591-112592604	chr2	112592591	112592604	0	100	5.71429	0	0	0	4.34783	0	26.6667	12.5	20.7792	11.2	0	0	0	0	27.2727	100	100	0	0	14.2857
chr2:113587862-113587899	chr2	113587862	113587899	3.70317	16.6579	0	13.0817	16.6579	1.76565	4.60578	3.42084	14.3297	2.99213	0	0	1.91374	0	0	0.959434	1.45897	10.2716	0	0	1.01061	1.59538
chr2:113598200-113598210	chr2	113598200	113598210	2.04555	8.33333	0	0	0	0	0	2.89256	8.33333	0	0	0	1.15607	5.26316	5.3206	6.08875	3.31754	1.28023	0	1.54525	0.157978	5.55556
chr2:119437093-119437134	chr2	119437093	119437134	8.88265	52.518	0	0	13.2075	52.518	0	5.57014	51.1494	0.787402	3.74302	0.0761028	0	0	0	0	0	18.9613	0	0	0.766284	30.8738
chr2:120278658-120278726	chr2	120278658	120278726	20.3668	38.353	0	6.78641	18.0414	20.42	24.6204	32.9586	37.3593	21.3767	37.9735	33.6503	38.353	18.4937	22.0528	4.44022	0	0.686855	25.3592	19.4486	23.0285	22.2862
chr2:126696198-126696212	chr2	126696198	126696212	0	18.7616	0	0	4.59452	13.4669	2.86348	0	0	0	0	0	16.2488	10.8453	13.7768	8.50289	0	0	0	0	16.6852	18.7616
chr2:127381904-127381930	chr2	127381904	127381930	1.49904	7.36342	0.0542594	0	0	0	0	0	0	3.125	6.08696	3.92314	0	0	7.36342	0	0.501074	2.90771	1.91571	3.22581	0	0.877646
chr2:127405264-127405277	chr2	127405264	127405277	0	100	0	0	100	0	0	29.0323	0	0	0	0	0	0	0	0	16.9811	0	0	0	0	0
chr2:127428713-127428746	chr2	127428713	127428746	0	100	0	8.8968	0	100	0	0	100	0	2.08233	0	100	0	0	0	0	17.3333	0	14.1631	0	0
chr2:128189897-128189963	chr2	128189897	128189963	14.3396	38.2394	4.15496	0	5.21619	25.4322	21.3403	35.1666	0	12.0468	8.80657	18.9946	0	31.2919	2.34122	0	32.1715	38.2394	0	2.53064	27.8084	21.2498
chr2:130341945-130342014	chr2	130341945	130342014	71.7861	84.9556	80.1576	74.3833	80.6847	84.9556	64.5731	58.0169	65.859	69.0096	64.3056	70.5035	67.9996	76.3558	65.0945	64.2372	78.2708	70.1841	61.701	77.3569	83.9715	78.1021
chr2:131040193-131040260	chr2	131040193	131040260	0	70.3295	20.0409	42.1708	29.9135	24.8928	18.3957	0	70.3295	50.2823	0	0	28.5366	30.0855	0	0	29.9299	7.86817	26.451	32.6243	45.283	0
chr2:131043714-131043741	chr2	131043714	131043741	0	100	1.47783	8.92308	0.687071	1.84659	0	5.50534	1.96078	0	0	0	0	0	0	100	5.11551	2.93955	4.24264	4.9793	0	0
chr2:131147992-131148052	chr2	131147992	131148052	2.11323	15.4453	5.80843	0	0	0	0	0	15.4453	14.6165	0.956002	1.52866	0	0	3.90981	0	0	0	0	0	0	0
chr2:131623264-131623295	chr2	131623264	131623295	0	15.625	0	0	0	0	0	0	0	0	0	0	0	0	15.625	4.81844	2.61921	8.3954	0	0	0	0
chr2:131666716-131666748	chr2	131666716	131666748	0	3.27654	0	0	0	0	0	0	0	0	0	0	0	0	3.27654	0	0	0	0	0	0	0
chr2:134454145-134454187	chr2	134454145	134454187	6.34823	26.4536	26.4536	1.35729	18.6077	8.75961	3.67622	0	0	6.63284	1.43079	9.47244	0	0	16.8698	8.91319	0	0	9.23261	15.5585	0	0
chr2:149663907-149663924	chr2	149663907	149663924	0	100	0	0	100	0	0	0	0	0	100	3.53698	0	0	0	0	0	0	0	0	0	0
chr2:151468552-151468620	chr2	151468552	151468620	7.57038	17.8238	17.8238	11.1649	15.8954	17.7807	0	0	6.15988	12.7767	8.71897	15.3369	0	0	8.75044	15.5555	5.15112	0	9.95767	6.33568	0	0
chr2:152676644-152676708	chr2	152676644	152676708	9.00927	43.1938	0	0	0	0	0	0	12.6307	0	0	0	0	43.1938	16.2705	20.7458	31.3358	19.1458	10.666	0	12.9275	13.2695
chr2:152676650-152676708	chr2	152676650	152676708	13.2393	49.7345	2.71831	8.69425	0	0	7.62557	0	20.1315	0	0	0	0	49.7345	21.5792	24.5543	37.333	26.9719	18.7307	5.46775	20.7533	20.4912
chr2:152676653-152676708	chr2	152676653	152676708	19.6263	55.9101	12.4141	19.2515	7.51972	0	15.4533	3.23227	28.7465	0	0	7.52217	6.69347	55.9101	28.6631	29.6999	43.8547	34.5121	28.0035	13.8902	28.9123	28.2479
chr2:161282254-161282269	chr2	161282254	161282269	0	27.9188	15.7718	27.9188	0	0	0	0	0	0	0	0	0	0	25.5151	25.8182	1.97183	0	0	0	0	0
chr2:161411476-161411489	chr2	161411476	161411489	0.54303	3.5392	0	0	0	1.22577	2.57645	0	3.5392	0.58944	0	0	0	0	0	2.92974	0	0	0	0	0	0
chr2:162347628-162347669	chr2	162347628	162347669	0	26.747	0	0	0	0	0	0	2.5572	0	0	0	26.747	0	0	0	5.7016	4.2054	0	0	0.617415	0
chr2:166220479-166220490	chr2	166220479	166220490	0	20	2.86678	2.49355	1.13086	0	0	0	0	0	4.73136	1.8617	0	0	3.8835	20	0	0	0	0	1.05863	0
chr2:169687864-169687882	chr2	169687864	169687882	2.47098	21.0103	0	0	0	0	0	0	0	3.58127	0	0	0	9.21986	12.4166	21.0103	3.19149	0	0	0	0	0
chr2:170752470-170752526	chr2	170752470	170752526	31.2495	63.2724	6.45601	22.7898	7.00659	34.2735	55.5044	63.2724	35.0603	30.7069	32.8152	20.5169	52.137	55.9311	7.2825	7.68325	41.664	45.209	4.92333	3.64218	50.6039	47.511
chr2:171517384-171517395	chr2	171517384	171517395	2.87034	12.8715	0	0	0	12.8715	4.40556	4.6078	0	0.399013	0	0	1.86798	7.98722	0	0	0.462764	6.09496	0	0	6.27847	12.4315
chr2:173368635-173368675	chr2	173368635	173368675	0	0	0	0	0	0	0	0	0	0	0	0	0	0	0	0	0	0	0	0	0	0
chr2:175072298-175072340	chr2	175072298	175072340	0	0	0	0	0	0	0	0	0	0	0	0	0	0	0	0	0	0	0	0	0	0
chr2:175178197-175178232	chr2	175178197	175178232	6.28872	20.9383	9.92699	13.511	12.083	0	0	0	7.0819	0	4.88545	6.74557	0	0	20.9383	16.8604	0	0	15.5639	18.1777	0	0
chr2:175178273-175178304	chr2	175178273	175178304	5.14745	26.4	0	0	0	1.79073	0	0	0	0	0	0	0	17.7804	0	0	15.7487	17.836	0	0	23.3931	26.4
chr2:175179087-175179122	chr2	175179087	175179122	5.31986	24.4244	0	0	0	3.69688	10.407	10.3284	0	0	0.302467	5.38118	24.4244	10.9677	4.08629	9.16932	13.3004	1.79055	7.72959	0.241113	4.57188	0
chr2:176321094-176321134	chr2	176321094	176321134	1.26165	13.9945	0	0.0208325	0	0	4.85093	13.9945	0	0	0.880237	0	0.46057	0	0	0.0459483	0	4.14229	0	0	0.164996	0.672739
chr2:177220035-177220090	chr2	177220035	177220090	4.50963	20.867	19.085	2.55947	16.7144	20.867	0	0	1.78171	0	1.84528	10.2509	0	0	1.63568	5.81682	0	0	0	9.63632	0	0
chr2:177221515-177221569	chr2	177221515	177221569	7.36858	29.7343	6.72952	1.66466	0	0	16.1489	29.7343	0	0	5.83658	6.47033	9.8874	8.81604	0	0	24.7398	17.6554	0	0	11.8995	7.78921
chr2:177264611-177264664	chr2	177264611	177264664	5.06314	30.3779	1.3285	27.7018	0	0	0	0	0.757942	0	0	0	0	0	30.3779	29.9568	3.17199	0	7.96787	0	0	0
chr2:177541337-177541361	chr2	177541337	177541361	0	18.3741	0.438888	3.61142	0	2.16201	18.3741	0	0	0	0	0	0.034638	4.23926	0	0	0	0	0	0	5.49159	12.5872
chr2:178526471-178526540	chr2	178526471	178526540	1.50404	14.5134	0	0	0	0	7.94885	0	0	2.31776	2.63953	0	14.5134	0	0	0.556355	0	0	0	2.10481	0	0
chr2:178804574-178804613	chr2	178804574	178804613	0	24.6231	0	0	0	0	24.6231	0	0	0	0	0	0	0	0	0	0	0	0	0	0	0
chr2:179106122-179106132	chr2	179106122	179106132	3.27974	17.8571	0	2.43902	2.78638	17.8571	0	0	0	0	0	1.34529	0	9.33786	8.33333	0	0	8.58369	0	4.04624	8.28402	2.58176
chr2:181538496-181538507	chr2	181538496	181538507	0	100	1.81818	0	0	0.777874	0	33.3333	0	0	0	0	0	0	0	100	0	0	2.49584	14.0351	0.231481	14.7531
chr2:181916198-181916264	chr2	181916198	181916264	15.8531	36.5359	20.4767	12.3393	23.821	20.9179	19.9751	17.9225	3.02584	2.34908	11.0146	14.0846	36.5359	26.9225	8.58968	0	22.7255	19.4405	4.64068	10.9563	29.1397	12.1846
chr2:187466435-187466469	chr2	187466435	187466469	2.27817	10.5431	0	0	0	10.1688	10.5431	0.389105	0	0	0	0	4.36709	2.28376	0	6.13339	0	4.73373	0	6.94444	0	0
chr2:189746748-189746758	chr2	189746748	189746758	15.4402	43.8424	23.8261	7.87717	43.8424	0	4.08922	38.1818	9.70464	7.38523	13.1886	0	19.1111	9.44882	36.3158	11.3636	14.0389	29.4574	3.31754	0	11.1913	26.4637
chr2:190935133-190935185	chr2	190935133	190935185	15.8924	55.5224	0	0	0	0	43.115	36.8439	0	0	0	0	14.4412	30.4572	0	0	40.2151	49.3173	0	0	47.9368	55.5224
chr2:195735103-195735132	chr2	195735103	195735132	22.558	40.7363	26.1228	14.7208	24.6724	8.37685	36.2111	40.7363	19.1504	26.7774	19.2621	21.061	32.0962	34.586	17.5005	7.99526	8.52259	10.0471	31.6778	26.5551	22.6124	22.4758
chr2:197497185-197497200	chr2	197497185	197497200	10.7617	31.5475	2.25994	1.56657	0.14529	0.0477079	20.1127	21.8542	3.07222	0.591116	2.20773	4.53481	31.5475	30.8503	6.73153	10.8011	13.71	11.2203	10.0993	2.4373	25.712	15.7327
chr2:201480313-201480343	chr2	201480313	201480343	5.45008	21.813	21.813	4.33817	4.70649	12.7326	7.55277	0	10.58	0	5.2655	5.30838	7.30272	0.527899	0	0	12.0417	3.01153	4.48033	7.54112	0	1.79932
chr2:202036030-202036071	chr2	202036030	202036071	2.50561	22.9422	0	10.1619	5.53427	1.00017	0	0	0	0	0.411523	10.0621	0	0	0	22.9422	0	0	0	0	0	0
chr2:203190797-203190865	chr2	203190797	203190865	30.643	63.1777	19.1359	36.0449	6.69506	3.16543	49.0135	10.1831	42.8448	25.1677	16.7485	9.91555	63.1777	49.0829	33.906	34.9626	48.4708	37.5526	34.3839	12.9908	37.3695	42.0492
chr2:203190957-203190995	chr2	203190957	203190995	7.04813	17.3247	17.3247	9.35794	4.98986	11.5041	0	12.813	6.85529	13.1177	7.33757	4.99218	0	9.88417	5.27811	6.78176	0	4.27235	0	0	13.2248	13.2291
chr2:203209182-203209244	chr2	203209182	203209244	6.55557	34.5112	14.1636	0	7.79074	34.5112	0	0	0	0	17.3737	30.2107	6.55842	0	0	0	0	20.5031	0	0	0	0
chr2:206159903-206159936	chr2	206159903	206159936	0.586069	6.38118	0	0	0	0	0	0	6.38118	2.04105	0	0	0	0	0	3.29915	0	0	0	0	0	0
chr2:208292921-208292942	chr2	208292921	208292942	0.772725	5.66038	0	0.933852	0	0	2.99936	0.657895	5.66038	0.460829	0	0.653595	0.768049	0.680272	0.419986	0.619195	0	0.249732	1.35135	0	0	0
chr2:214726979-214727039	chr2	214726979	214727039	12.7594	58.0273	2.99961	0	0	16.2516	23.2149	19.8942	0	0	0	0	58.0273	19.7738	16.8167	31.0088	21.9345	18.0984	0.623286	0	13.8356	12.7101
chr2:214780779-214780799	chr2	214780779	214780799	13.9144	37.2108	25.0102	20.4678	23.7186	4.14201	13.1102	9.2511	13.5699	8.13713	12.8695	11.3974	32.6531	2.56739	10.0314	2.64743	37.2108	19.9164	10.656	8.62471	8.72046	3.58607
chr2:214785072-214785084	chr2	214785072	214785084	0.330123	2.60417	0	0	0	0	2.60417	0.609013	0.621118	0.807382	0	1.96078	0	0	0	0	0	0	0	0	0	0
chr2:214847412-214847465	chr2	214847412	214847465	0	0	0	0	0	0	0	0	0	0	0	0	0	0	0	0	0	0	0	0	0	0
chr2:215361232-215361296	chr2	215361232	215361296	13.7915	29.8065	27.4296	4.78128	25.2258	20.8041	15.3561	14.1157	0	0	7.56878	14.9057	24.8185	20.3512	7.54279	29.8065	16.5863	10.2435	0	17.3284	12.7643	6.2016
chr2:215372240-215372304	chr2	215372240	215372304	15.7384	70.6667	0	0	0	0	33.2356	30.8565	70.6667	17.9487	1.79665	0	28.0558	21.9827	18.2308	0	20.877	21.366	8.36444	0	22.8821	18.5052
chr2:215404522-215404564	chr2	215404522	215404564	0	10.5135	0	0	0	0	7.35097	10.5135	0	0	0	0	2.37155	3.13419	0	0	0	0	0	0	0	0
chr2:215406309-215406344	chr2	215406309	215406344	0	31.0873	0	0	0	2.99713	0	4.43761	0	0	9.33195	8.06151	0	0	31.0873	0	0	0	5.60984	4.93731	0	0
chr2:216119066-216119116	chr2	216119066	216119116	9.06068	36.1796	0	0.7031	0	0	30.8325	36.1796	0	0	0	0	22.1079	18.5866	0	0	16.9279	23.1911	11.622	0.829976	11.5183	8.71475
chr2:216259322-216259383	chr2	216259322	216259383	0	18.2761	18.2761	6.10526	0	0	0	1.56886	0	0	0	0	0	0	0	0	0	0	0	4.12876	0	0
chr2:216691433-216691442	chr2	216691433	216691442	0	0	0	0	0	0	0	0	0	0	0	0	0	0	0	0	0	0	0	0	0	0
chr2:216694907-216694971	chr2	216694907	216694971	0	100	0	49.6774	5.01687	0	0.546448	1.20735	0	0	93.5484	0	0	1.09369	0	100	0	0	26.8421	0	0	0
chr2:217847697-217847742	chr2	217847697	217847742	0	100	0	0	0	0	12.5	0	34.0659	100	0	0	0	0	0	0	47.181	19.4631	0	0	0	0
chr2:218274629-218274682	chr2	218274629	218274682	2.49291	16.8861	9.47119	2.72447	16.8861	0	7.74371	0	2.45232	7.13312	0	0	0	0	3.44727	0	0	0	0	0	0	0
chr2:218737633-218737681	chr2	218737633	218737681	9.27832	29.2099	11.9453	0.520833	0	0	29.2099	27.1421	0.156223	4.33815	2.45905	10.1727	27.669	0	5.54009	0	21.2011	9.86539	0	0	16.5059	18.8406
chr2:218738223-218738269	chr2	218738223	218738269	12.0987	41.3834	0	0	16.7423	0	28.6597	31.843	8.51973	12.0743	5.29996	5.18233	5.76663	41.3834	0	0	13.4611	14.1978	0	0	36.3916	22.4524
chr2:219466666-219466725	chr2	219466666	219466725	15.7896	40.0254	0	14.6628	0	0	18.6695	40.0254	0	0	31.7073	33.913	19.2461	34.5717	0	25.9711	23.9427	0	0	0	34.5082	38.5746
chr2:223984777-223984825	chr2	223984777	223984825	0	47.8295	30.0388	18.1491	24.1692	30.0354	35.7289	33.4064	0	10.9661	1.86999	22.0628	24.6842	19.4358	0	0	14.2008	47.8295	16.5026	14.4534	20.9106	11.6831
chr2:227380727-227380745	chr2	227380727	227380745	0	42.1965	0	0	0	0	0	0	0	0	0	0	0	0	0	0	42.1965	28.7009	0	0	0	0
chr2:227530664-227530688	chr2	227530664	227530688	0.257225	0.898218	0.143522	0.118569	0.0178396	0.0416295	0.83424	0.215796	0	0	0.407492	0.503525	0.0199907	0.21549	0.257954	0.700233	0.307051	0.898218	0.321881	0.141066	0	0
chr2:227813894-227813912	chr2	227813894	227813912	0	5.41872	0	0.327332	0	0	0	0	3.39623	0	0	0	5.41872	0	0	0	0	0	0	0	0	0
chr2:229765055-229765091	chr2	229765055	229765091	4.87458	18.6825	14.597	0	0	9.43396	18.6825	0	0	10.4922	1.7045	1.69131	17.1934	14.1254	0	0	0	0	0	0	4.79247	4.77894
chr2:229791958-229792017	chr2	229791958	229792017	5.40319	26.3358	25.2228	11.7527	9.27874	26.3358	0	0	15.6364	14.5975	4.56681	0	0	0	0	0	0	0	0.672953	0	0	0
chr2:231050960-231051004	chr2	231050960	231051004	0	100	65.8321	0.840336	0	0	0	100	0	0	43.6138	32.4187	0	0	0	0	14.2857	0	0	0	0	0
chr2:231056929-231056978	chr2	231056929	231056978	0	0	0	0	0	0	0	0	0	0	0	0	0	0	0	0	0	0	0	0	0	0
chr2:231256136-231256183	chr2	231256136	231256183	15.0408	46.1842	21.6924	18.0188	14.2615	3.10603	0	0	11.0737	19.0517	21.0328	23.0944	0	0	39.6382	46.1842	0	0	40.6773	42.9843	0	0
chr2:232553229-232553241	chr2	232553229	232553241	0.124268	1.45773	0	0.0131909	0.0913798	0	0	0	0.228236	0.220103	0	1.45773	0.0217659	0	0	0.383142	0	0	0.0698115	0	0	0
chr2:232857215-232857229	chr2	232857215	232857229	3.68796	13.3015	13.3015	11.5371	0	7.36579	1.42049	3.3375	4.99895	6.02753	9.45993	2.14969	1.82283	0.41799	0	2.36318	0.481946	0	0	0	2.76604	6.30878
chr2:232886124-232886141	chr2	232886124	232886141	0	6.66667	0.847937	0.754976	0	0	0	0	0	0	3.79421	0.331646	0	0	0	0	0	4.70316	0	6.66667	0	0
chr2:233463334-233463364	chr2	233463334	233463364	1.13838	4.67062	1.57744	0	1.83893	4.62745	4.15903	0	0	0	1.0279	1.14307	2.21806	4.67062	1.50506	0	0	0	0	0	0	0
chr2:233840763-233840793	chr2	233840763	233840793	28.8164	68.985	15.5573	0	51.7449	57.1342	26.8675	8.89338	68.985	42.0781	22.9545	22.2831	25.4027	47.3529	25.9728	20.8126	38.008	43.619	10.1054	2.16049	22.1663	24.2306
chr2:237098139-237098172	chr2	237098139	237098172	0	0	0	0	0	0	0	0	0	0	0	0	0	0	0	0	0	0	0	0	0	0
chr2:237749226-237749268	chr2	237749226	237749268	0.0334836	0.669672	0.669672	0	0	0	0	0	0	0	0	0	0	0	0	0	0	0	0	0	0	0
chr2:237766313-237766326	chr2	237766313	237766326	1.63953	14.2857	0	2.31425	1.66403	6.85484	0	1.41509	0	4.91803	0	0	0	0	0	14.2857	0	1.18613	0	0	0.152517	0
chr2:238167280-238167345	chr2	238167280	238167345	20.6311	100	35.4552	11.1827	4.33512	10.3778	10.0302	25.2257	4.2836	16.4402	100	0	27.0226	0	49.3511	35.2723	42.4419	6.60451	31.8919	0	0	2.70621
chr2:239048955-239048993	chr2	239048955	239048993	6.09583	26.7167	0	0	0	0	0	18.9632	23.3202	1.40845	0	0	0	0	24.165	0	0	0	26.7167	21.1204	0	6.22261
chr2:239346553-239346576	chr2	239346553	239346576	0	100	100	45.4545	0	100	0	48.1481	38.6364	0	0	0	0	0	0	0	14.9367	12.4051	4	0	6.66667	0
chr2:240816176-240816209	chr2	240816176	240816209	0	0	0	0	0	0	0	0	0	0	0	0	0	0	0	0	0	0	0	0	0	0
chr2:240873692-240873746	chr2	240873692	240873746	0	100	0	0	0	0	0	0	0	0	7.85216	11.8996	100	0	0	0	0	0	0	0	0	0
chr2:241209429-241209497	chr2	241209429	241209497	0	24.7863	0	0	0	0	0	24.7863	0	0	0	0	0	0	23	0	0	0	0	0	0	0
chr2:241353222-241353285	chr2	241353222	241353285	5.31406	17.0575	17.0575	13.9192	13.7885	4.68539	0	0	13.2325	14.5204	5.62381	8.27975	0	0	4.74964	0	0	0	5.36244	5.06219	0	0
chr2:241495039-241495068	chr2	241495039	241495068	1.46024	18.6047	0	0	0	0	0	0	0	18.6047	3.56309	0	0	0	0	4.79376	0	0	2.24334	0	0	0
chr2:241499833-241499876	chr2	241499833	241499876	1.26897	5.42331	0.17163	0	0	1.11121	1.15057	0	5.42331	1.29225	1.02001	0.219407	0.618562	0.645176	1.01576	0.851934	2.45625	5.22394	0.589026	0	1.1636	2.42684
chr2:241725847-241725914	chr2	241725847	241725914	5.52985	24.798	10.6781	12.1305	10.3491	10.8773	0	0	24.798	11.1149	21.5022	0	1.41037	2.91662	0	0	0.475393	0	0.365141	0	0	3.97926
chr20:326678-326716	chr20	326678	326716	5.11377	24.1589	7.12457	0	0	10.2627	1.55598	0.0646109	3.22019	5.49898	0	0	8.90818	4.35685	0	0	0	18.2893	0	0	24.1589	18.8353
chr20:327301-327342	chr20	327301	327342	11.0611	30.6334	1.35922	3.48525	14.8862	6.6107	23.9771	23.7078	0	4.62863	20.6866	30.6334	1.77268	0	13.0709	21.663	22.5806	9.45946	0	0	3.99248	18.7077
chr20:353894-353912	chr20	353894	353912	0.725362	7.66149	0	0	0	0	0	0	0	7.66149	0.075601	0	0	0	0	6.77014	0	0	0	0	0	0
chr20:1313359-1313420	chr20	1313359	1313420	14.9975	100	0	0	0	0	0	4.46389	100	0	35.6676	5.04775	0	0	33.3333	12.3857	33.617	26.7427	9.22166	0	39.4713	0
chr20:3786496-3786547	chr20	3786496	3786547	82.5995	96.0955	77.5552	73.8916	64.2292	83.1124	93.4492	82.3541	78.7719	88.8231	75.6051	90.9296	88.6959	84.6706	86.2551	79.3055	96.0955	84.6823	90.6299	84.9705	84.6817	63.2808
chr20:3804875-3804931	chr20	3804875	3804931	14.7513	35.4321	9.64042	20.4518	18.9063	0	8.6339	0	20.3775	16.1434	34.869	15.6873	13.2859	6.25421	35.4321	19.7993	22.8775	1.04783	24.4245	20.7059	5.11189	1.37777
chr20:3805627-3805648	chr20	3805627	3805648	13.0308	26.8506	18.5291	19.9051	10.6915	6.01657	11.0543	7.22309	12.5868	10.6633	26.8506	17.6798	15.7783	11.796	16.3997	0	12.1523	9.8481	19.565	8.15884	5.93847	19.7793
chr20:4700871-4700899	chr20	4700871	4700899	0.289682	4.74199	0	1.05164	0	0	0	0	0	0	0	0	0	0	0	0	0	0	4.74199	0	0	0
chr20:5943183-5943200	chr20	5943183	5943200	0.167596	0.984366	0	0.420109	0	0	0.923077	0	0.263105	0.431344	0	0	0	0.0530504	0	0.0305717	0.984366	0	0.246305	0	0	0
chr20:8491441-8491499	chr20	8491441	8491499	0	100	0	0	100	100	100	100	0	0	51.3411	36.2924	0	0	100	0	59.596	0	0	0	100	100
chr20:10624341-10624389	chr20	10624341	10624389	19.0257	56.3898	0	2.92353	2.88372	3.17662	41.5562	28.2443	7.68019	42.461	11.3579	25.7852	17.4897	56.3898	0	8.52451	24.9453	25.2872	0	16.9286	40.5642	24.3159
chr20:10650274-10650325	chr20	10650274	10650325	3.71528	48.9796	0	0	0	0	0	0	0	7.96992	0	0	0	3.08533	48.9796	0	0	14.2708	0	0	0	0
chr20:10661708-10661718	chr20	10661708	10661718	0	2.55102	1.28681	0.644641	0	0	0	2.06034	0	0	0.875722	2.37382	0.806452	0	0	0	2.55102	0.961538	0.297717	0.149729	0	0.877193
chr20:13818036-13818049	chr20	13818036	13818049	0	37.1429	3.125	0	17.037	37.1429	0	0	6.66667	0	0	0	0	0	0	21.4953	11.1111	2.47934	21.6285	0	4.34783	0
chr20:17659088-17659117	chr20	17659088	17659117	42.5769	72.1561	44.8408	33.1618	35.4671	39.803	72.1561	71.7259	21.6454	46.8661	39.2114	48.2185	37.7404	36.5758	31.0798	65.1831	39.339	35.6815	30.6645	41.2993	41.0097	39.8679
chr20:17950228-17950290	chr20	17950228	17950290	6.47001	20.2429	3.95659	8.20056	8.66844	3.15515	0	0	8.79065	14.8333	10.8619	9.34255	0	0	14.1998	20.2429	0	0	6.43349	9.58272	2.20435	8.92778
chr20:21755280-21755302	chr20	21755280	21755302	0	0	0	0	0	0	0	0	0	0	0	0	0	0	0	0	0	0	0	0	0	0
chr20:25198735-25198748	chr20	25198735	25198748	0.731935	4.6729	0.984529	0.687898	0	0.223964	3.15361	0	1.97628	4.6729	0	0.10661	0	0	0	0	1.31926	0	1.41897	0.0946671	0	0
chr20:25291912-25291922	chr20	25291912	25291922	0.390769	2.12766	0.153576	0.101637	0	0	0.278552	1.55304	0	1.11607	0	0.391718	0	0	0	2.12766	0.842697	0.388098	0	0.0172582	0	0.84507
chr20:25296698-25296707	chr20	25296698	25296707	1.79905	8.87785	0	0	2.02874	0	0	0	2.89728	0	0	0	0	0.754361	3.4965	3.27381	2.70035	3.31867	7.78317	8.87785	0.850288	0
chr20:29883954-29883994	chr20	29883954	29883994	0	100	39.5498	21.3992	4	0	0	0	0	0	82.684	0	0	0	0	21.723	58.9189	42.6901	53.6424	78.9474	100	0
chr20:30654533-30654547	chr20	30654533	30654547	0	25	2.48092	0.626959	0	0	0	0	0	0	0	0	0	0	0	2.35627	25	6.66667	0	0	0	0
chr20:30668502-30668521	chr20	30668502	30668521	0	100	52.9303	46.8977	0	0	0	0	12.069	41.2245	64.2072	55.0939	0	0	40.1747	24.4769	25	10.9948	100	0	0	0
chr20:32166239-32166260	chr20	32166239	32166260	9.16886	23.5045	23.5045	11.072	17.1093	2.80494	0	0	10.1015	10.9561	10.0422	12.9334	4.22838	9.63844	16.3754	11.5873	3.06974	5.23715	12.953	10.3956	6.49583	4.87259
chr20:32433537-32433588	chr20	32433537	32433588	0	0	0	0	0	0	0	0	0	0	0	0	0	0	0	0	0	0	0	0	0	0
chr20:32727688-32727698	chr20	32727688	32727698	0.117358	0.840336	0.0199005	0.27248	0	0	0.840336	0	0.151745	0	0	0	0	0.0693963	0	0	0.475162	0.518135	0	0	0	0
chr20:32808527-32808564	chr20	32808527	32808564	0.851526	14.4838	0	0	14.4838	0	0	0	0	0	0	0	2.54669	0	0	0	0	0	0	0	0	0
chr20:32808745-32808814	chr20	32808745	32808814	8.08061	41.5882	0	0	0	0	29.7289	38.0405	0	0	0	0	41.5882	0	0	0	23.4906	27.8458	0	0	0	0.918105
chr20:33373162-33373213	chr20	33373162	33373213	0.981861	10.0934	0.230326	0	0	0	0	0	0	0	0	0	0	3.13488	0	0	3.58996	0	0	0	2.5886	10.0934
chr20:33657517-33657551	chr20	33657517	33657551	5.00682	22.2824	3.37494	1.05227	0	4.84351	0	0	0.479781	7.86141	4.59427	7.09372	0	10.7595	0	0	10.5673	13.6355	0	1.12797	12.4639	22.2824
chr20:33677358-33677425	chr20	33677358	33677425	17.7347	45.3337	7.53105	12.4899	9.62634	11.3921	16.8402	14.9525	9.17509	4.49504	10.3318	0	31.3752	45.3337	16.5291	22.0695	29.0822	30.0648	13.2369	10.4208	27.9983	31.7486
chr20:34089222-34089247	chr20	34089222	34089247	6.65284	30.5399	0	0	11.4056	0	0	0	4.15013	1.98183	21.1924	4.40309	0	0	22.4701	30.5399	0	26.6486	0	0	0	10.2652
chr20:34280548-34280572	chr20	34280548	34280572	8.56805	18.7101	1.56107	5.33583	8.65626	4.50091	9.64629	18.7101	9.0866	8.30651	0.820264	6.11805	11.2491	15.9456	3.33639	1.41141	18.4774	16.915	4.6848	6.93189	10.2921	9.37528
chr20:34711049-34711106	chr20	34711049	34711106	6.24889	25.3582	0	0	2.29008	0	0	14.8064	0	7.25505	0	0	21.5302	25.3582	0	15.5466	6.62476	15.2011	16.3653	0	0	0
chr20:34921474-34921543	chr20	34921474	34921543	18.7583	60.0408	0.299248	12.4906	27.5284	49.1685	3.19236	4.50041	60.0408	27.2783	31.3972	20.5852	8.8465	21.7591	11.224	14.8191	28.773	9.94954	7.63475	0	17.1723	18.5071
chr20:34927705-34927749	chr20	34927705	34927749	13.1087	49.566	7.72787	13.7497	0	11.7833	33.1113	49.566	11.5001	12.9625	13.8799	10.018	29.1986	12.1465	0.389909	0	5.64714	26.3084	0	0	17.0789	7.10519
chr20:34927801-34927838	chr20	34927801	34927838	0.212268	4.24536	0	0	0	0	0	0	0	0	0	0	0	0	0	0	0	0	0	0	0	4.24536
chr20:35278964-35279002	chr20	35278964	35279002	1.85149	22.506	3.1415	0	0	0	0	0	2.40024	0	0	0	0	0	0	8.35436	0	0	22.506	0.627766	0	0
chr20:35279972-35280033	chr20	35279972	35280033	0.0516847	1.03369	0	0	0	0	0	0	0	0	0	0	0	0	0	0	0	0	1.03369	0	0	0
chr20:35629064-35629130	chr20	35629064	35629130	0.0149303	0.298606	0	0	0	0	0	0	0	0	0	0	0	0	0	0	0	0	0	0	0.298606	0
chr20:35631198-35631267	chr20	35631198	35631267	20.622	34.8466	25.5576	21.7372	24.9238	13.1546	11.3993	14.8236	19.0295	20.0007	15.8711	23.0628	8.53506	21.4462	29.9404	34.8466	17.307	15.9063	27.1745	28.139	19.909	19.6761
chr20:35700881-35700935	chr20	35700881	35700935	15.9743	64.8615	30.1725	23.3772	58.3945	64.8615	0	0	21.956	23.3135	29.6649	31.1887	0	0	7.82319	1.86093	0	0	0	26.8727	0	0
chr20:36046837-36046880	chr20	36046837	36046880	85.6556	95.7475	88.0947	80.9823	76.0075	86.8349	80.4001	78.3985	95.5524	90.1109	95.7475	88.5537	72.2858	88.1592	92.181	94.4876	85.8207	84.7028	79.1616	77.3391	87.8907	90.4008
chr20:36049600-36049634	chr20	36049600	36049634	15.4122	32.9987	4.03447	0	0	8.16073	17.9946	20.3859	11.8496	17.9675	15.5276	22.448	15.5822	30.2953	20.1014	32.9987	16.4412	7.67702	16.1771	6.80155	23.7374	20.063
chr20:36255934-36255985	chr20	36255934	36255985	0	0	0	0	0	0	0	0	0	0	0	0	0	0	0	0	0	0	0	0	0	0
chr20:36590540-36590559	chr20	36590540	36590559	1.25785	5.31646	0	2.5	1.59681	0.429185	1.75185	0.17489	1.68971	0	0.880656	0.0770021	0	0.29036	1.09091	3.27979	3.06057	5.31646	0	0	1.80505	1.21382
chr20:36607819-36607868	chr20	36607819	36607868	11.8494	23.1174	0	11.093	12.2436	5.31401	17.1597	7.03874	4.1347	3.21816	5.65739	6.86801	16.5493	23.1174	9.81551	13.5441	19.8305	20.196	11.3722	8.79195	19.2255	21.8179
chr20:36612461-36612500	chr20	36612461	36612500	1.36316	10.9701	0	10.9701	0.781344	0	0	0	0	0	0	0	0	0	8.97074	4.01734	0	0	2.37029	0.153453	0	0
chr20:37179241-37179283	chr20	37179241	37179283	32.4484	46.0514	30.8386	46.0514	30.1045	42.7358	30.5657	32.6179	28.0799	33.2081	22.0013	30.3247	45.2247	24.3777	40.2737	16.0816	38.4008	37.915	21.2398	26.6103	33.5863	38.7297
chr20:37316512-37316579	chr20	37316512	37316579	7.30569	30.8023	29.6765	6.84746	9.78632	1.79103	0	0	30.8023	8.65147	8.27815	3.23233	0	0	17.4226	7.78961	0	0	20.081	1.75511	0	0
chr20:37404524-37404564	chr20	37404524	37404564	0	11.3856	0	0	0	0	6.02351	0.832459	0	0	0	0	0	1.00972	11.3856	0	3.35855	0	0	0	0	5.90679
chr20:37507900-37507913	chr20	37507900	37507913	2.97136	41.2587	0	0	3.40136	1.84049	0	0	0	41.2587	0.563698	3.23415	0	0.259067	0	0	8.45481	0.414938	0	0	0	0
chr20:37518059-37518110	chr20	37518059	37518110	0.527921	5.66693	0	0	0	0	0	0	1.58102	5.66693	0	0	0	0	0	0	0	0	0	0	0	3.31046
chr20:38091081-38091131	chr20	38091081	38091131	17.6283	45.7975	34.152	19.3095	21.7431	45.7975	0.866218	11.7588	42.0424	30.6928	29.4908	28.1719	0	0	20.0275	12.283	7.55757	9.8096	16.2354	19.6363	0	2.99076
chr20:40269929-40269946	chr20	40269929	40269946	0	12.1757	0	0	0	0	9.40446	12.1757	0	0	0	0	0	0	0	0	0	0	0	0	0	0
chr20:41202662-41202728	chr20	41202662	41202728	15.8191	49.8947	5.95611	0	24.3316	5.38818	49.8947	0	27.1984	37.8275	19.8526	0	2.31777	40.383	0	0	34.5987	25.8072	0	0	24.6921	18.1337
chr20:43463358-43463392	chr20	43463358	43463392	3.17401	14.2283	0	0	0	0	9.49831	10.1568	0	0	0	0	8.26558	9.15974	0	0	14.2283	10.9591	0	0	1.21251	0
chr20:44357353-44357383	chr20	44357353	44357383	0	100	0	2.07197	0	0	0	0	0	0	0	0.884304	0	0	0	0	100	0	0	0	0	0
chr20:44907928-44907989	chr20	44907928	44907989	4.27569	14.8494	3.13882	6.60899	7.67091	0	14.8494	8.59066	0.823293	4.19257	0	0	1.6637	10.2363	6.49568	0	8.90988	0	6.60025	5.73336	0	0
chr20:45325572-45325641	chr20	45325572	45325641	20.2582	55.503	10.0663	0	0	0	44.5498	55.503	5.32988	14.376	2.40894	13.3796	24.8561	22.0076	34.8796	41.2643	45.4733	36.1911	19.782	11.4759	9.58106	14.0406
chr20:45327054-45327120	chr20	45327054	45327120	10.1297	26.7767	21.8898	11.1303	26.7767	10.2741	0	0	2.0587	19.4476	21.5592	26.4968	0	0	12.2358	11.7358	0	0	15.5394	23.4487	0	0
chr20:45812720-45812770	chr20	45812720	45812770	1.36232	20	0	0	0	0	0	0	0	0	0	0	0	0	7.24638	20	0	0	0	0	0	0
chr20:46050946-46050989	chr20	46050946	46050989	0	2.43902	0	0	0	0	0	0	0	0	0	0	0	0	0	0	2.43902	0	0	0	0	0
chr20:46356964-46356977	chr20	46356964	46356977	1.61154	5.31066	0	0	0.664103	0	0.869565	0.262467	1.76608	0.0507614	0.852619	0.356698	0.705165	2.07469	3.53846	4.71607	5.31066	3.44009	3.4915	1.80156	1.70213	0.628178
chr20:47656569-47656609	chr20	47656569	47656609	2.16705	13.3012	0	0	0	0	12.9888	13.3012	0	0	0	0	0	3.02166	0	0	4.3905	0	0	0	5.02569	4.61315
chr20:48010947-48010993	chr20	48010947	48010993	0	100	0	0	0	0	24.3056	13.6364	0	0	0	0	0	100	0	0	12.2933	0.67535	0	0	0	0
chr20:48010947-48011002	chr20	48010947	48011002	0	100	0	0	0	0	9.94152	11.3208	0	0	0	0	0	100	0	0	11.9129	0	0	0	0	0
chr20:49228789-49228857	chr20	49228789	49228857	4.10341	19.1643	0	0	0	0	0	0	0	0	0	0	0	19.1643	0	0	18.1539	15.905	8.14106	0	15.3593	5.34464
chr20:49633925-49633992	chr20	49633925	49633992	1.86874	9.96365	9.96365	8.58216	0	0	0	0	3.23602	4.20209	0	0	0	0	3.67408	0	0	0	0	0	4.44767	3.26905
chr20:53576384-53576437	chr20	53576384	53576437	16.0468	33.3852	33.3852	13.4692	1.47467	0	26.3277	31.0095	24.5254	4.79388	8.28506	5.30095	11.8161	21.2876	19.9403	31.3242	13.25	20.5756	11.2357	11.9245	17.7272	13.2824
chr20:56460266-56460330	chr20	56460266	56460330	0	100	0	0	4.98084	23.9264	0	100	0	0	100	100	34.2973	39.9676	43.7047	40.3671	100	17.8808	0	0	28.9169	26.2015
chr20:58703764-58703790	chr20	58703764	58703790	3.66978	13.4647	1.88333	4.60674	0	3.23321	1.25182	0.549845	13.0035	2.51572	0	2.46485	3.25187	13.4647	0	0	3.40221	1.69915	12.0555	6.49742	3.5158	0
chr20:58910894-58910928	chr20	58910894	58910928	0	0	0	0	0	0	0	0	0	0	0	0	0	0	0	0	0	0	0	0	0	0
chr20:61283397-61283442	chr20	61283397	61283442	0	0	0	0	0	0	0	0	0	0	0	0	0	0	0	0	0	0	0	0	0	0
chr20:62139102-62139152	chr20	62139102	62139152	0	0	0	0	0	0	0	0	0	0	0	0	0	0	0	0	0	0	0	0	0	0
chr20:62139822-62139878	chr20	62139822	62139878	0	0	0	0	0	0	0	0	0	0	0	0	0	0	0	0	0	0	0	0	0	0
chr20:62311095-62311161	chr20	62311095	62311161	15.8472	33.6788	21.4957	22.8036	2.29008	0	0	0	32.5322	16.7389	21.4698	24.2206	0	26.9823	24.7662	28.7237	3.31657	5.39152	25.219	17.4698	9.8454	33.6788
chr20:62320670-62320738	chr20	62320670	62320738	22.0753	53.2864	19.6523	17.4701	20.4	12.9103	33.0408	24.5118	6.56506	15.8815	0.626183	6.5982	47.3906	12.9456	3.31754	23.1205	48.3936	32.3555	15.8609	17.9185	29.2605	53.2864
chr20:62323261-62323282	chr20	62323261	62323282	1.41043	4.32432	1.87467	0	0	0	3.22892	1.54941	4.32432	0.869565	3.14621	3.17757	0	1.5544	0	2.94494	0.821444	1.65584	3.06122	0	0	0
chr20:62832327-62832337	chr20	62832327	62832337	0	1.42857	0	0	0	0	0.421348	0	0	1.42857	0.893785	0	0	0	0	0	0	0	0	0	0	0
chr20:62913290-62913314	chr20	62913290	62913314	0.345783	2.22025	2.22025	0.923861	0.11215	1.78424	0	0	0	0	0	0.0481567	0	0.441331	0	0	0.569214	0	0	0	0	0.81646
chr20:63490017-63490039	chr20	63490017	63490039	0	13.1833	4.14747	2.42215	4	0	0	0	13.1833	2.99745	0	0	0	0	0.726392	0	1.29174	0.185269	1.23457	0	0	0
chr20:63532332-63532355	chr20	63532332	63532355	0	100	0	0	0	0	32.7511	0	0.585652	0	9.09091	0	0	17.2524	4.7619	0	0	0	0	0	100	5.82011
chr20:63736187-63736196	chr20	63736187	63736196	3.7787	13.3333	12.0968	5.61056	10	7.14286	4.18251	0	0	0	0	0	0	13.3333	0	0	0	0	0	0	11.9403	11.2676
chr20:63737903-63737972	chr20	63737903	63737972	10.0584	34.086	9.13191	8.90841	12.8664	0	12.5308	18.9983	11.5057	4.30213	0	0	34.086	0.31348	20.6121	8.57584	24.4118	0	19.171	0	8.68167	7.07291
chr20:63742231-63742293	chr20	63742231	63742293	42.3822	67.8403	43.8509	36.9726	38.0421	48.0433	36.8028	34.0285	67.8403	42.9471	43.7221	35.8535	41.9202	49.34	39.6098	36.3715	50.8385	38.9791	32.5971	32.3801	48.0834	49.4211
chr20:63889889-63889915	chr20	63889889	63889915	13.6105	25.3152	16.7901	9.58301	16.5516	7.08318	9.42959	12.0799	0.738236	5.3266	13.105	4.56129	25.3152	20.5979	11.944	9.74581	19.3881	21.6714	14.6309	21.3529	19.0213	13.2936
chr20:63941044-63941109	chr20	63941044	63941109	32.8966	53.071	53.071	44.3294	48.6126	38.5647	19.1991	23.6385	31.6354	43.3044	40.2513	37.1732	18.479	15.4795	35.1944	29.9206	26.9547	23.5706	40.4718	40.5263	25.8856	21.6708
chr20:64036313-64036342	chr20	64036313	64036342	0	100	13.8889	82.716	0	0	0	100	100	0	4.33774	2.50862	0	0	0	0	0	25.1613	0	100	0	0
chr20:64059574-64059589	chr20	64059574	64059589	0	69.2308	69.2308	0	0	0	0	0	0	0	2.67176	1.09261	0	0	0	3.19149	8.65385	0.591716	0	0	0	0
chr21:5237256-5237269	chr21	5237256	5237269	0	1.45132	0	0	0	0	0	0	0	0	0	0	0	0	1.28768	1.45132	0	0	0	0	0	0
chr21:8216824-8216889	chr21	8216824	8216889	12.2478	48.4345	0	0	0	23.864	0	0	26.352	0	10.4346	15.95	5.15431	11.7128	33.053	48.4345	0	0	36.221	9.15743	11.1283	13.4938
chr21:8255279-8255309	chr21	8255279	8255309	45.5747	82.9958	72.8473	82.9958	67.6735	58.7448	0	0	75.1523	69.9336	76.7323	72.0377	20.3572	0	78.2764	79.5401	0	0	76.0369	81.1666	0	0
chr21:8441216-8441255	chr21	8441216	8441255	10.0519	32.0504	32.0504	22.4466	22.4031	0	13.8781	30.0122	0	0	0	12.4969	0	0	13.6253	15.8939	0	0	19.8806	18.3505	0	0
chr21:8441331-8441344	chr21	8441331	8441344	1.80622	10.4483	0	0.221048	0	0	7.47865	6.17566	0	0	0	0	0	0.304136	0	10.4483	0	0	0	0	5.21539	6.28118
chr21:8988111-8988151	chr21	8988111	8988151	29.7093	81.6308	0	20.2698	53.4937	55.3829	61.0616	48.767	81.6308	2.36806	0	0	68.1564	53.1509	0	3.25344	60.1886	44.7006	0.315687	2.63168	11.1298	27.6853
chr21:14098938-14098952	chr21	14098938	14098952	0	100	0	0	0	0	0	0	0	0	14.2857	70	0	0	27.3632	12.5786	100	0	0	0	0	0
chr21:18857876-18857939	chr21	18857876	18857939	30.6151	90.3421	0	0	0	0	84.8549	90.3421	0	0	0	0	83.1404	77.4869	0	0	70.4569	75.0643	0	0	58.1297	72.8266
chr21:18858162-18858221	chr21	18858162	18858221	9.80402	25.882	17.2605	14.9868	22.1384	4.1774	0	0	24.7522	15.1768	25.882	22.5784	0	0	18.2036	14.9266	0	0	0	15.9976	0	0
chr21:18858172-18858240	chr21	18858172	18858240	4.8798	23.871	7.25058	11.3454	16.0196	0.50847	0	0	23.871	4.98179	16.357	8.92696	0	0	5.92545	0	0	0	0	2.40974	0	0
chr21:18858363-18858428	chr21	18858363	18858428	0	0	0	0	0	0	0	0	0	0	0	0	0	0	0	0	0	0	0	0	0	0
chr21:22089622-22089649	chr21	22089622	22089649	0	100	0	0	0	0	0	0	0	0	0	0	0	0	12.5036	0	100	4.7619	0	0	0	0
chr21:26021928-26021996	chr21	26021928	26021996	0	26.9231	0	0	0	0	0	0	0	0	0	0	0	0	26.9231	0	0	0	0	0	0	0
chr21:26021946-26021996	chr21	26021946	26021996	0	63.6364	8.05551	13.317	18.6619	24.9989	8.437	0	31.5942	19.0243	22.8788	16.7176	15.9789	0	63.6364	0	0	0	0	7.43805	6.18867	12.198
chr21:26836588-26836628	chr21	26836588	26836628	0	17.3913	0	0	6.23122	0.386251	0	0	2.8839	7.94134	11.5385	0	0	0	0	0	17.3913	0	11.6728	9.06918	0	0
chr21:26840380-26840407	chr21	26840380	26840407	0	100	0	100	15.3348	4.82433	13.6842	20.9634	10.6917	16.1728	100	57.4194	15.9048	10.9724	0	0	100	0	2.11034	10.2936	9.56209	8.13233
chr21:32612258-32612298	chr21	32612258	32612298	24.8804	61.1269	61.1269	58.8318	27.0431	38.0701	0	0	35.1195	26.7543	16.1792	8.38625	0	16.7772	31.2423	22.6409	33.0496	24.3855	30.9321	32.2284	12.4191	22.4226
chr21:33563401-33563449	chr21	33563401	33563449	0.868024	2.60223	0	2.60223	1.5544	0.335311	1.54046	1.65245	0	0	0.734635	0	0	1.39695	0.247746	2.22436	2.26794	0.628751	1.13379	0.475335	0.102571	0.463544
chr21:33581332-33581382	chr21	33581332	33581382	0	0	0	0	0	0	0	0	0	0	0	0	0	0	0	0	0	0	0	0	0	0
chr21:36130631-36130699	chr21	36130631	36130699	2.8959	16.2764	0	8.21943	4.65061	0	0	0	0	0	0	0	0	0	11.9042	14.4554	0	0	16.2764	2.41195	0	0
chr21:37614578-37614647	chr21	37614578	37614647	0	88.0597	10.6672	29.4493	0	0	0	75.503	0	0	0	0	0	0	0	0	88.0597	0	0	0	0	0
chr21:37622972-37623014	chr21	37622972	37623014	0	95	0	2.53672	0	0	3.72208	0	0	0	0	0	1.47109	9.58618	0	95	0	0	0	0	0	0
chr21:39178545-39178602	chr21	39178545	39178602	0	0	0	0	0	0	0	0	0	0	0	0	0	0	0	0	0	0	0	0	0	0
chr21:40042628-40042645	chr21	40042628	40042645	0	100	0	0	100	86.6667	0	0	0	0	0	0	0	0	0	0	0	0	0	7.16648	0	0
chr21:41276151-41276180	chr21	41276151	41276180	0	17.0489	11.4786	17.0489	7.19735	10.0647	2.45673	0	12.5249	13.2172	0	0	4.28709	0	0	0	4.1103	1.98619	6.85316	5.59367	0	0
chr21:42670321-42670358	chr21	42670321	42670358	0	59.6386	0	0	0	0	0	0	59.6386	0	0	0	0	0	0	0	0	4.66899	0	0	0	0
chr21:42809827-42809848	chr21	42809827	42809848	0	100	20.2797	19.2982	45.7143	0	0	15.361	0	100	0	0	0	100	0	0	1.72414	57.3034	22.449	0	0	0
chr21:42834311-42834323	chr21	42834311	42834323	0	100	21.0526	5.45455	0	50	43.0962	22.3097	38.9831	20.8238	71.831	16.8831	0	0	0	50	39.6226	52.381	100	0	31.0345	100
chr21:42840670-42840683	chr21	42840670	42840683	5.73438	33.3333	1.0064	5.61497	14.4231	33.3333	12.4219	7.61262	2.3498	0.888312	5.02881	5.45339	4.85437	13.526	4.03656	3.08904	0	1.04911	0	0	0	0
chr21:42841977-42841993	chr21	42841977	42841993	0	100	0	0	0	0	29.771	30.4	40.4255	30	26.3158	30.1887	100	100	15.625	0	46.3203	28.1713	40.4762	11.811	0	0
chr21:42845349-42845362	chr21	42845349	42845362	5.49083	13.2379	5.06419	11.9161	0	0	7.56477	12.3894	8.85276	2.83091	4.54735	2.65283	9.10764	3.43671	3.81874	4.57956	10.6671	3.2021	3.157	2.79146	0	13.2379
chr21:42848839-42848900	chr21	42848839	42848900	6.91565	25.4989	11.9197	25.4989	0	0	10.3219	22.9222	0	0	0	18.2619	0	0	1.65618	0	4.49334	3.51514	11.2502	17.4675	11.0062	0
chr21:42848866-42848907	chr21	42848866	42848907	9.98817	26.3505	8.46731	19.0849	6.32998	0.923423	14.7483	26.3505	2.71503	2.6424	2.41234	20.9152	5.61668	4.32845	6.74611	7.0878	15.3678	14.6643	10.5829	16.8723	13.9077	0
chr21:43753636-43753688	chr21	43753636	43753688	2.07549	16.983	16.983	0	4.4958	12.7456	0	0	0	4.12307	0.414466	2.7479	0	0	0	0	0	0	0	0	0	0
chr21:43758561-43758616	chr21	43758561	43758616	15.8551	52.9675	0	0	1.78256	17.8012	45.4893	52.9675	5.8985	0	7.8055	3.39586	37.5679	31.8371	3.70764	4.09787	22.3216	25.1909	10.57	1.71601	25.3587	19.5939
chr21:43798620-43798680	chr21	43798620	43798680	1.62853	8.91784	0.375352	0	1.09314	2.73549	0	0	8.91784	0	0	2.14306	1.44085	1.16473	3.53546	2.02729	0.275602	0	1.53846	5.38559	0	1.93783
chr21:43982560-43982619	chr21	43982560	43982619	10.2052	33.9892	0	0	2.7399	0	12.8681	11.586	8.36225	0	0	0	33.9892	15.7442	12.034	22.0266	21.7092	14.1528	20.2712	6.77664	5.15833	16.686
chr21:44311267-44311314	chr21	44311267	44311314	3.17367	12.4729	5.33509	3.30217	0.213581	0	0	0.47363	10.3061	0	12.4729	2.72552	0	2.83952	5.65205	8.63374	0.998987	2.95447	3.32665	3.11713	1.12188	0
chr21:44805810-44805858	chr21	44805810	44805858	2.65689	13.4969	4.24997	13.4969	0	0	0	0	5.98308	0.814514	10.73	2.62942	0	0	9.5547	0	0	0	3.04076	2.63842	0	0
chr21:44813580-44813600	chr21	44813580	44813600	0.062898	0.382511	0.0310752	0.0830979	0.0509611	0.0144655	0.0158189	0	0	0.127065	0.092302	0.0512978	0	0	0.085636	0.0260024	0.297727	0.382511	0	0	0	0
chr21:44849754-44849823	chr21	44849754	44849823	0.00222975	0.0445949	0	0	0	0	0	0	0	0	0	0	0	0	0	0.0445949	0	0	0	0	0	0
chr21:44849904-44849962	chr21	44849904	44849962	1.67905	14.5917	0	0	0	10.2476	0	0	0	0	0	0	0	0	1.84032	14.5917	0	0	0	6.90138	0	0
chr21:44859435-44859503	chr21	44859435	44859503	0.0806355	1.21424	0.0662544	0	0	0	0	0	1.21424	0	0	0	0	0	0	0	0	0	0.274444	0	0	0.0577746
chr21:45106141-45106155	chr21	45106141	45106155	0.962353	4.90196	0	0	0	0	0	0	2.37288	0.672948	4.90196	4	0	0.246548	2.6178	0	2.03252	2.4024	0	0	0	0
chr21:45194420-45194456	chr21	45194420	45194456	1.75537	10.495	0	10.495	0	0.729927	0.595116	4.27303	1.42169	0	0	0	0	0.606648	5.9761	0	4.92549	4.86775	0	0	0.633714	0.582886
chr21:45484095-45484121	chr21	45484095	45484121	0	8.7573	4.86486	0	4.45811	0	0	0	0	0	0	0	0	0	8.7573	4.52998	3.46547	2.35875	0.946372	2.62902	0	0.0946074
chr21:45509504-45509530	chr21	45509504	45509530	4.23435	18.8406	0	0	7.3391	6.18169	0	0	0	2.5641	11.3851	7.9613	1.38691	0	17.757	18.8406	0	0	4.34289	6.92835	0	0
chr21:45513308-45513351	chr21	45513308	45513351	5.88543	21.2048	0	0	0	0	0.408372	0	9.44575	10.4367	0	0	18.3521	7.12487	11.2269	16.5555	0	0	21.2048	7.96087	9.80088	5.19198
chr21:45515628-45515661	chr21	45515628	45515661	0	0	0	0	0	0	0	0	0	0	0	0	0	0	0	0	0	0	0	0	0	0
chr21:46004256-46004297	chr21	46004256	46004297	0	37.1867	3.4749	10.9212	18.1545	0.04623	30.9995	25.773	0	0	14.8248	37.1867	32.3116	0	0	0	0	0	0	23.0234	0	0
chr21:46004298-46004339	chr21	46004298	46004339	0	57.5758	0	0	0	0	0	0	0	0	0	0	0	0	0	0	0.475436	0	57.5758	0.99728	0	0
chr21:46190034-46190093	chr21	46190034	46190093	19.8173	36.6497	36.4838	25.3545	7.6156	17.3674	0	12.8397	27.0058	22.3912	17.9647	20.937	0	36.6497	21.0693	18.5184	30.1813	21.6771	19.7435	9.45495	26.3346	24.7576
chr21:46192653-46192680	chr21	46192653	46192680	0.448525	2.79255	2.79255	0	1.68148	0	2.45783	0	0	0	0	0	0	0	0	0	0	2.03863	0	0	0	0
chr21:46399275-46399324	chr21	46399275	46399324	3.8402	25.4571	0	4.91803	15.3982	0	0	0	10.3271	11.9801	25.4571	0	0	0	0	0	0	0	8.7234	0	0	0
chr22:11874830-11874867	chr22	11874830	11874867	0	12.8074	4.09872	0	0	0	0	0	12.8074	7.56579	2.64256	0	0.457085	1.67715	1.97088	3.83915	3.20553	4.34615	3.7518	0	0	0
chr22:11900102-11900121	chr22	11900102	11900121	0	8.49532	4.2655	2.26368	3.74332	0	0	0	4.57516	0	8.49532	5.32518	0	0	1.29401	1.94566	2.49317	1.76337	3.31126	2.77778	0	0.697906
chr22:11921216-11921231	chr22	11921216	11921231	0	8.44553	6.05536	2.94329	0	0	0	0	0	0.339443	7.69231	8.44553	0	0	1.27505	2.68848	0	4.66258	1.51515	0	0	0
chr22:12178647-12178658	chr22	12178647	12178658	0	100	48.3709	33.09	0	100	0	0	0	0	0	0	0	0	39.6244	45.4808	3.96202	0	0	0	0	36.4486
chr22:17638809-17638843	chr22	17638809	17638843	0.179181	3.58362	0	0	0	0	0	0	0	0	0	0	0	0	0	0	0	0	3.58362	0	0	0
chr22:17733020-17733032	chr22	17733020	17733032	4.60856	17.3469	8.43806	0	0	0	0	17.3469	2.89256	0	0	15.3846	15.493	15.847	0	0	14.486	2.28311	0	0	0	0
chr22:18990063-18990127	chr22	18990063	18990127	0	100	10.0948	25.8595	0	0	8.24688	2.76628	20.442	2.35027	0	0	100	0	0	0	98.4962	0	0	3.46667	0	0
chr22:19443705-19443735	chr22	19443705	19443735	1.36634	8.61793	0	0	0	0	0	0	0	0	0	0	0	0	2.95439	3.02615	0	0	6.20155	0	6.52674	8.61793
chr22:19938444-19938457	chr22	19938444	19938457	0.949578	8.68687	0	0	0	0	0	0	0	1.37931	0	0	0	5.88235	8.68687	3.04302	0	0	0	0	0	0
chr22:20084472-20084528	chr22	20084472	20084528	7.61349	27.8409	0	14.2467	27.8409	6.49682	0	0	12.7257	21.8984	0	6.65729	0	0	25.9795	17.9659	0	0	15.8784	2.58021	0	0
chr22:20114995-20115038	chr22	20114995	20115038	1.00549	20.1099	0	0	0	0	0	0	20.1099	0	0	0	0	0	0	0	0	0	0	0	0	0
chr22:20398911-20398925	chr22	20398911	20398925	1.91272	9.67742	0	0	0.277778	0	3.93138	2.08955	9.67742	0.982318	0	5.08475	1.23052	0	4.79981	3.73086	0	1.26263	2.91545	0.95037	0	1.32159
chr22:20888358-20888367	chr22	20888358	20888367	3.11554	10.8571	0	10.8571	6.03865	0	0	2.01729	10.2253	0	0	3.8771	0	2.1978	0	0.538827	4.22164	0	9.59707	9.46008	1.53541	1.74446
chr22:21450486-21450549	chr22	21450486	21450549	3.12734	30.1403	0	0	0	0	10.9494	30.1403	0	0	0	5.69665	13.8329	0	0	0	0	0	1.92753	0	0	0
chr22:21622270-21622312	chr22	21622270	21622312	6.1609	30.2587	0	16.4466	8.3964	0	0	0	30.2587	2.16458	16.3662	0	0	19.3293	2.30478	4.66767	0	0	14.7768	2.90109	2.92953	2.67631
chr22:23764174-23764238	chr22	23764174	23764238	0	47.9592	0	0	0	15.0774	27.0279	29.2473	0	0	0	0	12.3675	0	0	0	0	0	0	0	47.9592	23.1289
chr22:23781101-23781167	chr22	23781101	23781167	0	100	0	100	27.5827	55.6707	31.0238	30.5986	0	0	55.0275	34.2791	34.7041	41.2555	6.56934	72.4731	39.3283	53.972	0	100	65.5119	36.0492
chr22:23895097-23895143	chr22	23895097	23895143	19.2539	33.89	25.1966	18.9301	15.9796	0	10.3379	0	27.9482	17.7948	22.8732	19.9337	31.0138	19.7736	27.5146	24.5017	33.89	20.0193	23.1456	22.2421	10.6114	13.3723
chr22:26720477-26720500	chr22	26720477	26720500	8.57718	25.9615	4.14938	9.31174	18.1154	12.5	2.53165	0	5.68032	4.47059	23.6364	0	7.31707	23.301	0.399042	0	25.9615	17.0446	0	3.21244	2.80146	11.1111
chr22:28796122-28796147	chr22	28796122	28796147	3.56034	18.3665	18.3665	11.8526	0	8.82722	0.294302	0	2.51894	1.11535	4.95854	0.484813	0.321951	3.52607	0	0	2.52749	5.42661	1.49449	4.97818	2.77623	1.73754
chr22:29288744-29288767	chr22	29288744	29288767	11.6751	28.2551	17.2721	5.19161	9.36991	16.5804	13.7525	1.2605	8.78703	27.4229	12.5601	19.4296	3.30662	0	17.637	22.0044	7.31211	7.63881	15.7204	28.2551	0	0
chr22:30628779-30628810	chr22	30628779	30628810	0	100	51.3423	27.3486	57.971	45.7944	6.74704	3.89294	0	100	0	0	50.9514	34.2776	33.6283	0	0	0	0	100	14.2857	17.1004
chr22:30970448-30970492	chr22	30970448	30970492	6.81961	35.9316	0	0	0	0	18.3279	35.9316	2.53682	0	0	0	0.317805	11.7371	0	3.79469	16.5291	14.3161	5.61853	0	17.0151	10.2675
chr22:32511003-32511019	chr22	32511003	32511019	0	100	0	0	0	0	28.3916	11.1688	0	0	6.25	0	0	0	0	0	100	0	0	0	0	85.7143
chr22:35390011-35390023	chr22	35390011	35390023	0.100361	0.60241	0	0.206665	0.113154	0	0.096463	0	0	0.20202	0.0890032	0	0	0	0	0	0.60241	0.478469	0	0	0.139985	0.0790514
chr22:35424247-35424265	chr22	35424247	35424265	7.00143	13.0899	6.37659	7.5188	6.54249	12.1835	13.0899	12.4801	4.19026	7.36435	2.0315	8.56968	5.881	2.51271	8.0358	5.89551	8.64721	8.78023	3.68	6.79901	4.51732	4.93259
chr22:35838475-35838522	chr22	35838475	35838522	26.9647	74.3311	30.0669	60.8119	28.6349	6.79403	0	0	51.7021	39.0698	74.3311	66.2091	2.105	0	39.8322	61.2496	0	0	43.7486	34.738	0	0
chr22:36519447-36519488	chr22	36519447	36519488	0.931118	5.98397	0	3.8675	5.98397	2.54381	0	0	4.14897	2.07812	0	0	0	0	0	0	0	0	0	0	0	0
chr22:37490471-37490492	chr22	37490471	37490492	20.2098	52.6316	11.9766	3.34237	0	8.46774	30.9658	22.4703	32.8976	34.4633	21.6078	24.2323	17.3484	16.4835	17.4089	10.101	5.15873	33.5968	16.2639	11.1391	33.6406	52.6316
chr22:37490754-37490806	chr22	37490754	37490806	1.19531	8.97556	0	0	0	0	0	0	8.97556	0	0	0	1.31165	0	0	0	0	4.66838	0	0	0	8.95062
chr22:37566475-37566510	chr22	37566475	37566510	8.06984	23.7569	0	0	0	0	22.1449	23.7569	13.4806	0	0	0	17.8004	5.52559	1.84255	16.9481	16.3277	7.0632	12.5616	2.29424	10.2339	11.417
chr22:37568262-37568301	chr22	37568262	37568301	2.28664	33.5907	0	0	0	0	0	0	0	0	5.58251	0	0	6.55966	0	0	33.5907	0	0	0	0	0
chr22:37568408-37568428	chr22	37568408	37568428	18.668	35.5812	33.386	35.0035	35.5812	11.0291	20	30.9173	16.0173	4.31818	0	3.65287	15.5227	15.9544	10.4825	7.73406	31.4286	18.6235	32.1405	19.337	15.2235	17.0068
chr22:37666535-37666595	chr22	37666535	37666595	2.26712	19.7007	19.7007	0	9.48631	6.52267	0	0	0	0	0	4.32726	0	0	0	0	0	0	0	0	5.30555	0
chr22:37678571-37678609	chr22	37678571	37678609	16.9426	49.1695	39.5564	34.7013	0	49.1695	0	0	24.8733	35.3459	37.3705	43.1692	0	0	31.5122	22.6344	0	0	20.5202	0	0	0
chr22:37805286-37805297	chr22	37805286	37805297	0	5.14716	0	0	0	0	2.95715	5.14716	0	0	0	0	2.62072	0	0	0	0	0	0	0	1.27366	2.08423
chr22:38086346-38086387	chr22	38086346	38086387	14.1499	100	34.2078	38.6286	15.7294	19.0695	0	0	0	0	0	0	31.9209	100	32.4841	0	0	10.957	0	0	0	0
chr22:38215644-38215692	chr22	38215644	38215692	11.8106	47.2359	47.2359	0	19.1939	16.3327	0	0	18.243	23.0381	16.8976	21.0683	0	0	20.8395	21.3581	0	0	17.8044	14.201	0	0
chr22:38291149-38291205	chr22	38291149	38291205	14.0184	41.7489	27.6616	1.49392	0	6.76544	0	0	41.7489	18.3495	16.2235	20.3367	3.29628	15.9268	26.4935	21.8422	9.56195	11.0988	29.4598	18.58	5.46322	6.06645
chr22:38297915-38297965	chr22	38297915	38297965	0.950042	3.76938	0	0	0	0	0	0.604774	0	0.336305	0	2.07223	0	2.69175	0.904203	2.35915	0	3.76938	0.908146	1.39883	1.30517	2.6509
chr22:38484500-38484539	chr22	38484500	38484539	13.7093	40.6528	12.5016	5.61852	7.87055	2.11111	23.6737	40.6528	10.8542	13.9571	17.1826	10.6959	8.81988	16.0273	14.8073	13.7772	10.6641	24.9107	6.40904	8.35297	12.8445	12.4557
chr22:38499446-38499464	chr22	38499446	38499464	2.36118	13.455	13.455	0	4.29673	3.77575	0	0	0.139565	5.10263	0.787317	7.34406	0	0	1.66351	5.38697	0	0	0	5.27218	0	0
chr22:38500362-38500405	chr22	38500362	38500405	0.0444655	0.248423	0.248423	0.00983091	0	0	0	0	0.0976451	0	0	0	0	0	0	0	0.033127	0.194213	0.236752	0.0693186	0	0
chr22:38683939-38683977	chr22	38683939	38683977	3.68807	19.43	9.52846	1.37856	7.53468	19.43	0	0	6.18159	7.49766	6.82818	15.3822	0	0	0	0	0	0	0	0	0	0
chr22:38733216-38733254	chr22	38733216	38733254	9.70492	32.0791	0.729483	4.70149	0	3.77723	4.78383	3.61837	31.3068	15.1274	4.98199	1.04709	5.06344	21.4304	11.5358	12.3153	5.35534	15.5625	32.0791	11.5326	4.45643	4.69366
chr22:38861489-38861522	chr22	38861489	38861522	36.5305	58.3181	42.7053	14.591	38.8204	44.1621	55.7588	58.3181	2.04918	11.2094	34.3696	31.1864	40.8992	54.1174	26.6568	34.66	47.0652	47.7286	35.3053	29.458	51.634	29.9147
chr22:39521540-39521571	chr22	39521540	39521571	8.15746	26.3076	0	0	0	0	20.7141	26.3076	0	0	0	0	12.8183	23.0723	0	0	18.6949	23.0801	0	0	20.0867	18.3752
chr22:39522241-39522265	chr22	39522241	39522265	0.924309	7.79954	0	1.56366	0	0	0	0	3.42594	0	2.65608	2.79067	0	0	0.213836	0	0	0	7.79954	0.0364437	0	0
chr22:39875339-39875395	chr22	39875339	39875395	30.2396	73.1992	0	0	0	33.6364	44.9664	45.0982	52.988	13.273	0	0	60.1866	39.5303	19.5619	24.9687	73.1992	67.5936	31.682	0	53.9947	44.1127
[truncated: 1,028 more rows]
