# Supplementary material for: Identification of human short introns
Source: PLoS One. 2017 May 17;12(5):e0175393. doi: 10.1371/journal.pone.0175393 (PMC5435141; doi:10.1371/journal.pone.0175393)
Supplement: S3 Table — For the 600 short introns, with the greatest sequencing read support, we analyzed their location within transcripts as well as whether they were annotated or unannotated in existing genomic assemblies. (XLSX) [file pone.0175393.s003.xlsx]

## Sheet: Sheet1
Identifier (Chr:Start-End position)	Unique Reads	Average Splicing	Max Splicing	Canonical (1-6 indicate canonical introns; 1,2 GU-AG splice sites; 3,4 GC-AG splice sites; 5,6 AU-AC splice sites)	Gene	RNA Class	Annotated	Region (*note --> if annotated as an intron, the region was classified as Intron)	Coding Change (any change to expressed protein)	Frameshift (Intron removal also alters protein reading frame)	Notes
chr5:179617933-179617988	37514	29.289	47.9632	2	HNRNPH1	mRNA	Y	Intron	N	N
chr1:228147545-228147614	25970	41.696	75.0525	1	GUK1	mRNA	Y	Intron	N	N
chr17:7174068-7174137	14532	24.7192	100	2	ASGR1	mRNA	Y	Intron	N	N
chr19:2121093-2121162	13907	21.4177	39.0925	2	AP3D1	mRNA	Y	Intron	N	N
chr8:47778661-47778727	13495	28.466	46.2805	2	PRKDC	mRNA	Y	Intron	N	N
chr17:28747948-28748016	11540	24.1797	38.2055	1	TRAF4	mRNA	Y	Intron	N	N
chr3:49121363-49121432	9398	25.6639	40.4444	2	LAMB2	mRNA	Y	Intron	N	N
chr8:144263912-144263980	7738	16.6148	29.0479	2	BOP1	mRNA	Y	Intron	N	N
chr12:55414512-55414562	7418	49.2436	65.1175	2	BC073964	mRNA	Y	Intron	N	N	EST support
chr16:374152-374220	7358	31.3487	46.4932	2	TMEM8A	mRNA	Y	Intron	N	N
chr19:1391051-1391118	7302	34.9023	50.4705	1	NDUFS7	mRNA	Y	Intron	N	N
chr6:30345229-30345297	6660	11.3364	26.4201	1	RPP21	mRNA	Y	Intron	N	N
chr22:37805286-37805297	6599	0	5.14716	3	H1F0	mRNA	Y	UTR	N	N	In 5' UTR
chr1:1340178-1340246	6461	12.2338	25.5622	2	DVL1	mRNA	Y	Intron	N	N
chr5:179798278-179798346	6140	43.8395	62.6031	2	MGAT4B	mRNA	Y	Intron	N	N
chr14:105488261-105488330	6090	34.696	75.5697	1	CRIP1	mRNA	Y	Intron	N	N
chr19:1979249-1979318	6007	35.2307	60.2771	1	CSNK1G2	mRNA	Y	Intron	N	N
chr1:11649875-11649944	5791	0	51.0426	2	FBXO2	mRNA	Y	Intron	N	N
chr3:75214556-75214621	5735	0	0	1	BC012090	mRNA	N	UTR	N	N
chr11:71435203-71435214	5405	6.45708	21.4452	0	DHCR7	mRNA	Y/N	UTR	N	N	Some EST support 3' ss
chr22:50281500-50281565	5110	43.5973	62.4681	2	PLXNB2	mRNA	Y	Intron	N	N
chr20:63941044-63941109	4395	32.8966	53.071	2	UCKL1	mRNA	Y	Intron	Y	Y
chr22:50505335-50505402	4214	34.9471	52.5159	2	LMF2	mRNA	Y	Intron	N	N
chr7:73303530-73303599	4129	15.7603	36.8975	2	NSUN5	mRNA	Y	Intron	N	N
chr17:81694854-81694923	3981	8.30198	26.4651	1	HGS	mRNA	Y	Intron	N	N
chr16:59350-59418	3884	14.9314	38.1286	2	RHBDF1	mRNA	Y	Intron	N	N
chr22:50523167-50523234	3844	26.0419	40.2718	1	NCAPH2	mRNA	Y	Intron	N	N
chr19:1979094-1979162	3794	52.5936	70.1014	1	CSNK1G2	mRNA	Y	Intron	N	N
chr22:50447454-50447521	3678	32.6663	45.4709	2	SBF1	mRNA	Y	Intron	N	N
chr19:10551976-10552044	3596	34.5884	54.5184	1	ATG4D	mRNA	Y	Intron	N	N
chr11:67282366-67282434	3507	33.9902	54.8492	1	ADRBK1	mRNA	Y	Intron	N	N
chr3:127014117-127014181	3295	45.7635	59.7302	1	PLXNA1	mRNA	Y	Intron	N	N
chr3:186790256-186790325	3164	24.5931	48.7162	2	RFC4	mRNA	Y	Intron	N	N
chr16:30756521-30756589	3118	32.184	48.8766	1	PHKG2	mRNA	Y	Intron	N	N
chr8:144263762-144263830	3098	51.2109	61.8224	2	BOP1	mRNA	Y	Intron	N	N
chr11:68050067-68050136	3075	27.4467	53.5539	1	TCIRG1	mRNA	Y	Intron	N	N
chr16:89737906-89737975	2728	13.6494	35.2939	1	ZNF276	mRNA	Y	Intron	N	N
chr8:144314055-144314124	2580	24.033	39.7564	1	HSF1	mRNA	Y	Intron	N	N
chr3:47006263-47006332	2504	21.7249	73.6721	1	NBEAL2	mRNA	Y	Intron	N	N
chr8:143729092-143729158	2479	19.528	47.7688	2	FAM83H	mRNA	Y	Intron	N	N
chr16:1767736-1767804	2128	17.8495	45.7313	1	MAPK8IP3	mRNA	Y	Intron	N	N
chr20:40269929-40269946	2097	0	12.1757	2	Unknown	NA	N	N	N	N
chr15:41557175-41557242	2088	55.1891	95.9695	3	Unknown	NA	N	N	N	N
chr19:10928441-10928510	2086	26.9291	61.1417	2	YIPF2	mRNA	Y	UTR	N	N
chr1:52911654-52911722	2085	15.1908	36.0528	2	ECHDC2	mRNA	Y	Intron	N	N
chr19:19647529-19647598	2030	34.9774	53.2609	2	ATP13A1	mRNA	Y	Intron	N	N
chrX:19360102-19360114	1883	5.21999	23.1603	0	PDHA1	mRNA	N	UTR	N	N
chr20:62311095-62311161	1768	15.8472	33.6788	2	LAMA5	mRNA	Y	Intron	N	N
chr11:64931490-64931558	1715	14.9654	28.8957	1	PPP2R5B	mRNA	Y	Intron	N	N
chr10:75234993-75235059	1645	27.8038	61.8331	2	COMTD1	mRNA	Y	Intron	N	N
chr19:12891203-12891270	1583	5.19721	26.4171	1	GCDH	mRNA	Y	UTR	N	N	In 5 ' UTR
chr13:95793364-95793384	1571	12.9652	38.5621	0	DNAJC3	mRNA	N	UTR	N	N
chr7:103322633-103322702	1563	12.3705	39.165	2	DNAJC2	mRNA	Y	Intron	N	N
chr22:46668733-46668798	1526	24.673	42.9864	1	GRAMD4	mRNA	Y	Intron	N	N
chr7:4785453-4785521	1525	23.4043	50.5573	1	AP5Z1	mRNA	Y	Intron	N	N
chr8:143812962-143813029	1515	45.1942	63.433	2	SCRIB	mRNA	Y	Intron	N	N
chr19:12763600-12763667	1512	19.0099	32.9876	2	HOOK2	mRNA	Y	Intron	N	N
chr14:21492884-21492911	1509	3.56682	14.0161	0	TOX4	mRNA	N	ORF	Y	Y
chr12:131921236-131921305	1487	17.4056	43.4495	1	ULK1	mRNA	Y	Intron	N	N
chr11:294197-294266	1467	43.3707	57.3963	1	ATHL1	mRNA	Y	Intron	N	N
chr1:1299906-1299972	1434	37.8039	54.5169	2	ACAP3	mRNA	Y	Intron	N	N
chr4:139510239-139510254	1425	0	27.811	0	SETD7	mRNA	N	UTR	N	N
chr8:144399711-144399780	1394	49.3963	58.8071	2	CPSF1	mRNA	Y	Intron	N	N
chr19:1816155-1816224	1382	35.3977	59.5316	2	REX01	mRNA	Y	Intron	N	N
chr7:72948598-72948667	1354	4.2733	18.3001	2	NSUN5P2	lncRNA	Y	UTR	N	N	EST support
chr17:7240795-7240840	1346	12.9137	26.6179	0	GABARAP	mRNA	N	UTR	N	N
chr15:90905509-90905578	1342	49.959	71.9529	1	MAN2A2	mRNA	Y	Intron	N	N
chr6:125929437-125929448	1302	9.37359	100	0	NCOA7	mRNA	Y	UTR	N	N	EST support
chrX:48814894-48814961	1276	42.4926	61.3747	1	HDAC6	mRNA	Y	Intron	N	N
chr16:89591059-89591126	1234	10.0107	33.1755	1	CPNE7	mRNA	Y	Intron	N	N
chr11:45926152-45926221	1195	0	100	1	GYLTL1B	mRNA	Y	Intron	N	N
chr19:622753-622820	1156	47.8181	64.1785	2	POLRMT	mRNA	Y	Intron	N	N
chr19:12774742-12774811	1143	18.2135	48.1845	2	HOOK2	mRNA	Y	Intron	N	N
chr6:89721274-89721287	1142	62.1992	84.3894	0	MDN1	mRNA	N	Intron	Y	Y	Alt. spliced 3' end
chr9:137010125-137010192	1133	18.8736	68.8836	2	ABCA2	mRNA	Y	Intron	N	N
chr9:137180385-137180451	1017	52.5079	70.1229	2	ANAPC2	mRNA	Y	Intron	N	N
chr8:144356532-144356599	1010	29.0029	53.2894	2	FBXL6	mRNA	Y	Intron	N	N
chr12:56638222-56638232	983	3.36119	9.60865	0	ATP5B	mRNA	N	UTR	N	N
chr8:144500200-144500266	951	39.3541	60.6278	1	PPP1R16A	mRNA	Y	Intron	N	N
chr16:89733413-89733481	950	22.5719	38.4637	1	ZNF276	mRNA	Y	Intron	N	N
chr2:131040193-131040260	931	0	70.3295	1	ARHGEF4	mRNA	Y	Intron	N	N
chr7:75416416-75416485	923	7.14603	24.9223	1	NSUN5P1	lncRNA	Y	UTR	N	N	EST support
chrX:154466081-154466149	895	30.3214	99.1968	1	PLXNA3	mRNA	Y	Intron	N	N
chr19:47487804-47487857	894	18.6281	31.7409	0	NAPA	mRNA	N	UTR	N	N
chr8:144512325-144512391	893	37.5611	56.4578	2	RECQL4	mRNA	Y	Intron	N	N
chr16:64830-64898	884	48.316	82.8896	2	RHBDF1	mRNA	Y	Intron	N	N
chr9:93096274-93096296	880	2.28085	27.0474	0	CARD19	mRNA	Y	UTR	N	N	EST support
chr16:15133424-15133489	872	40.9085	67.5984	2	PKD1P6-NPIPP1	lncRNA	Y	Intron	N	N
chr11:376352-376420	863	0	88.2353	1	B4GALNT4	mRNA	Y	Intron	N	N
chr16:2206410-2206478	858	4.87044	20.3785	1	MLST8	mRNA	Y/N	Intron	Y	Y	Alt. spliced 3' end
chr21:42840670-42840683	850	5.73438	33.3333	0	Unknown	NA	N	N	N	N
chr12:122860078-122860147	808	19.8785	45.3811	1	H1P1R	mRNA	Y	Intron	N	N
chr3:39095415-39095480	789	2.39887	15.4915	1	WDR48	mRNA	Y	UTR	N	N
chr19:36017779-36017847	774	18.6509	59.2764	2	CLIP3	mRNA	Y	Intron	N	N
chr9:133021093-133021157	755	52.9646	89.3775	1	Unknown	BC070500	N	N	N	N	EST support
chr17:76001952-76002021	747	29.3	52.1408	1	CDK3	mRNA	Y	Intron	N	N
chr14:105181240-105181257	745	0	0	2	NUDT14	mRNA	Y/N	UTR	N	N	Little EST support
chr7:1438221-1438288	737	21.3826	38.4822	2	MICALL2	mRNA	Y	Intron	N	N
chr6:49554415-49554426	735	0	41.6742	0	BC036917	mRNA	N	Intron	N	N	Nested within intron
chr19:17488940-17489007	697	43.3092	72.9363	1	SLC27A1	mRNA	Y	Intron	N	N
chr11:406994-407061	691	38.2646	100	2	SIGIRR	mRNA	Y	Intron	N	N
chrX:154463520-154463589	674	33.9248	63.1714	1	PLXNA3	mRNA	Y	Intron	N	N
chr22:28796122-28796147	634	3.56034	18.3665	0	XBP1	mRNA	Y	ORF	Y	Y
chr2:42058051-42058099	607	0	30.9072	0	PKDCC	mRNA	N	UTR	N	N
chr16:1772535-1772603	596	12.3676	30.4198	2	MRPS34	mRNA	Y	Intron	N	N
chrX:85088818-85088866	570	11.5775	38.5783	0	APOOL	mRNA	Y	UTR	N	N	EST support
chr8:22138299-22138317	564	4.64521	20.4694	0	REEP4	mRNA	N	UTR	N	N
chr11:2397190-2397251	557	0	100	2	CD81	mRNA	N	UTR	N	N	Incorrect orientation for major-splicing; likely transcribed from opposite strand
chrX:153778326-153778395	543	36.0702	55.4481	1	PLXNB3	mRNA	Y	Intron	N	N
chr20:62320670-62320738	543	22.0753	53.2864	2	LAMA5	mRNA	Y	Intron	N	N
chr8:144392023-144392091	534	35.7723	63.1109	1	ADCK5	mRNA	Y	Intron	N	N
chr10:122431238-122431249	523	4.3389	30.6216	0	PLEKHA1	mRNA	N	UTR	N	N
chr22:43166873-43166886	519	5.46038	29.5324	0	TTLL12	mRNA	Y	UTR	N	N	EST support
chr6:2903229-2903240	519	0	11.1668	0	SERPINB9	mRNA	N	UTR	N	N	In 5' UTR
chr2:232857215-232857229	502	3.68796	13.3015	0	GIGYF2	mRNA	Y	UTR	N	N	EST support
chr19:48845447-48845516	495	27.474	57.3248	2	PLEKHA4	mRNA	Y	Intron	N	N
chr2:130341945-130342014	490	71.7861	84.9556	2	CCDC115	mRNA	Y	Intron	N	N
chr6:33275884-33275940	486	19.3254	37.2431	1	RPS18	mRNA	Y/N	Intron	Y	Y	Alt. spliced 3' end
chr20:25296698-25296707	482	1.79905	8.87785	1	PYGB	mRNA	N	UTR	N	N
chr18:63902586-63902600	477	0	3.59373	0	SERPINB2	mRNA	N	Intron	N	N	Nested within intron
chr11:63909386-63909425	472	11.0436	42.9523	2	MARK2	mRNA	Y	UTR	N	N	EST support for opposite strand
chr16:2106025-2106090	448	41.5151	63.3098	2	PKD1	mRNA	Y	Intron	N	N
chr6:7881622-7881632	433	9.13257	51.2605	1	BMP6	mRNA	N	UTR	N	N
chr11:69090195-69090228	418	6.32016	30.6868	2	TPCN2	mRNA	Y	UTR	N	N	EST support
chr1:51909859-51909873	413	0	23.9437	4	RAB3B	mRNA	N	UTR	N	N
chr9:137102898-137102939	411	5.19374	11.9554	1	MAN1B1	mRNA	N	Intron	N	N	Nested within intron
chr9:113165923-113165964	408	29.6506	49.7978	0	FKBP15	mRNA	N	UTR	N	N
chr13:26686743-26686765	407	0	42.8571	2	WASF3	mRNA	N	UTR	N	N
chr16:2002454-2002520	400	27.6712	41.316	2	ZNF598	mRNA	Y/N	Intron	Y	Y	Alt. spliced 3' end
chr20:3805627-3805648	399	13.0308	26.8506	0	CDC25B	mRNA	N	UTR	N	N
chr4:87422761-87422773	392	2.5191	10.6856	0	NUDT9	mRNA	Y/N	UTR	N	N	Some EST support at 3' ss
chr20:34927705-34927749	383	13.1087	49.566	1	ACSS2	mRNA	Y/N	UTR	N	N	Some EST support 3' ss
chr3:184327925-184327959	378	11.5247	23.3817	0	EIF4G1	mRNA	Y	ORF	Y	Y	EST support
chr2:110212293-110212328	374	19.8603	58.9974	0	LINC00116	lncRNA	N	UTR	N	N
chr5:176575210-176575279	369	0	100	1	CDHR2	mRNA	Y	Intron	N	N
chr7:120956464-120956473	357	4.03796	17.803	0	ING3	mRNA	N	UTR	N	N
chr17:3591117-3591186	356	33.299	100	2	TRPV1	mRNA	Y	Intron	N	N
chr19:38328611-38328629	356	0	12.7879	0	KCNK6	mRNA	N	UTR	N	N
chr6:33771947-33771961	354	16.426	28.1046	2	LEMD2	mRNA	N	UTR	N	N
chr7:133035274-133035321	351	1.3245	15.9304	0	LF207867	lncRNA	N	UTR	N	N
chr15:82474341-82474364	346	4.99047	15.9353	4	GOLGA2P10	lncRNA	N	Intron	N	N	Nested within intron
chr2:181538496-181538507	342	0	100	0	ITGA4	mRNA	N	UTR	N	N
chr14:77114015-77114058	333	0.28238	5.6476	2	CIPC	mRNA	N	ORF	Y	Y
chr7:30561807-30561825	332	14.7312	39.4422	0	AC005154.6	lncRNA	Y	UTR	N	N
chr13:113096484-113096549	327	0	100	1	MCF2L	mRNA	Y	Intron	N	N
chr2:86529309-86529344	327	0.130198	2.60396	0	CHMP3	mRNA	N	ORF	Y	N
chr8:144261217-144261283	322	51.769	75.6062	1	MROH1	mRNA	Y	Intron	N	N	Alt. spliced 3' end
chr17:47947083-47947113	321	3.97268	40.959	0	PNPO	mRNA	N	UTR	N	N
chr22:38683939-38683977	312	3.68807	19.43	0	TOMM22	mRNA	N	UTR	N	N
chr20:45327054-45327120	310	10.1297	26.7767	0	SDC4	mRNA	N	UTR	N	N
chr3:52837985-52838002	307	29.8007	50.974	0	TMEM110	mRNA	N	UTR	N	N
chr7:72948598-72948663	307	3.90347	17.4078	2	NSUN5P2	lncRNA	Y	UTR	N	N
chr9:136793000-136793043	304	3.62386	14.5474	0	TMEM141	mRNA	N	UTR	N	N
chr1:46032259-46032322	303	4.53346	20.7623	0	MAST2	mRNA	Y	ORF	Y	Y
chr8:61578939-61578986	303	0.00954515	0.190903	0	LF206384	lncRNA	N	UTR	N	N
chr19:12730964-12731017	296	0	0	0	C19orf43	mRNA	N	ORF	Y	N
chr11:1456529-1456597	295	67.0613	100	1	BRSK2	mRNA	Y	Intron	N	N
chr1:32333503-32333513	290	0.565171	7.58383	0	HDAC1	mRNA	N	UTR	N	N
chr1:6209344-6209413	285	39.6405	75.1525	1	RNF207	mRNA	Y	Intron	N	N
chr1:226991801-226991810	281	1.59823	11.9901	0	CDC42BPA	mRNA	N	UTR	N	N
chr5:146233612-146233647	280	31.7035	49.676	1	RBM27	mRNA	N	ORF	Y	Y
chr17:57839736-57839756	280	1.87365	12.1952	0	MRPS23	mRNA	N	UTR	N	N
chr6:7610690-7610701	278	9.44205	45.2333	0	SNRNP48	mRNA	Y	UTR	N	N	EST support
chr7:74043035-74043102	278	0	57.6336	1	ELN	mRNA	Y	Intron	N	N
chr20:36607819-36607868	273	11.8494	23.1174	1	C20orf24	mRNA	Y/N	Intron	Y	Y	Alt. spliced 3' end
chr20:34089222-34089247	272	6.65284	30.5399	0	EIF2S2	mRNA	N	UTR	N	N
chr5:146113097-146113108	270	6.38629	34.981	0	LARS	mRNA	N	UTR	N	N
chr16:655704-655772	268	32.4985	65.8201	1	WDR90	mRNA	Y	Intron	N	N
chr3:25794225-25794287	267	0.626061	5.4039	0	OXSM	mRNA	N	ORF	Y	N
chr11:64244622-64244678	264	22.5085	52.2978	0	PPP1R14B	mRNA	N	UTR	N	N
chr12:52487785-52487841	264	0	100	2	KRT6A	mRNA	N	ORF	Y	N
chr16:16325242-16325307	261	18.4646	37.5143	1	PKD1P1	mRNA	Y	UTR	N	N	Pseudogene
chr16:28590226-28590295	259	45.2071	64.0121	1	SGF29	mRNA	Y	Intron	N	N
chr12:103777155-103777164	258	8.12639	42.4051	0	NT5DC3	mRNA	Y	UTR	N	N	EST support
chr13:45340106-45340165	257	33.6008	54.9202	2	TPT1	mRNA	N	ORF	Y	Y
chr5:127552405-127552418	255	0.5619	5.11522	0	PRRC1	mRNA	N	UTR	N	N
chrX:47227100-47227159	249	42.5492	54.4956	1	CDK16	mRNA	Y/N	Intron	Y	N	Little EST support
chr15:39977483-39977494	248	1.40991	6.27737	0	BC019914	mRNA	Y	UTR	N	N
chr4:158859146-158859196	245	11.6981	33.5753	0	FNIP2	mRNA	N	ORF	Y	N
chr7:94421773-94421810	240	0	2.44363	0	LF207027	lncRNA	N	UTR	N	N
chr12:55993061-55993096	239	2.21817	10.8656	0	RAB5B	mRNA	N	UTR	N	N
chr14:52711012-52711045	234	8.58234	29.6552	0	PSMC6	mRNA	N	Intron	N	N	Nested within intron
chr3:156044688-156044714	232	41.6323	82.6087	2	Unknown	NA	N	N	N	N
chr9:136857299-136857366	229	18.6081	51.6729	1	MAMDC4	mRNA	Y	Intron	N	N
chr19:21538881-21538903	223	0	34.321	0	ZNF429	mRNA	N	UTR	N	N
chr2:85543771-85543837	221	3.08411	13.4966	0	MAT2A	mRNA	N	ORF	Y	Y	Removes stop codon
chr16:88718888-88718897	221	0.0282486	0.564972	1	AK097851	mRNA	N	UTR	N	N
chr12:55414512-55414555	220	30.3155	48.723	2	BC157850	mRNA	Y/N	Intron	Y	Y	Alt. spliced 5' end
chr17:76565453-76565462	219	7.50774	37.7848	0	ST6GALNAC2	mRNA	Y	UTR	N	N	EST support
chr1:203795651-203795660	219	2.04655	22.3415	0	ZC3H11A	mRNA	N	UTR	N	N	In 5' UTR
chr9:133020359-133020418	219	25.0946	72.3548	1	AK290691	mRNA	N	ORF	Y	N
chr16:20856188-20856233	218	35.0522	67.284	0	DCUN1D3	mRNA	N	UTR	N	N
chr7:985100-985165	217	0	100	1	CYP2W1	mRNA	Y	Intron	N	N
chr8:17222731-17222755	215	71.2367	92.3345	0	ZDHHC2	mRNA	N	UTR	N	N
chr1:155138099-155138161	212	33.7287	52.0248	1	SLC50A1	mRNA	Y	Intron	N	N
chr3:48585620-48585689	212	0	76.3667	2	COL7A1	mRNA	Y	Intron	N	N
chr22:50250906-50250973	210	13.5865	43.4379	2	HDAC10	mRNA	Y	Intron	N	N
chr12:56597411-56597423	210	1.2371	18.0816	0	BAZ2A	mRNA	N	UTR	N	N
chr9:115059812-115059854	209	0	53.719	2	TNC	mRNA	Y	ORF	Y	Y
chr16:29697286-29697343	209	20.0464	52.9858	0	QPRT	mRNA	N	ORF	Y	N
chr2:46377972-46377998	208	1.8693	7.30949	0	EPAS1	mRNA	N	ORF	Y	N
chr8:61578957-61579005	207	2.36763	17.4455	1	LF206384	lncRNA	N	UTR	N	N
chr22:37568408-37568428	206	18.668	35.5812	2	CDC42EP1	mRNA	N	ORF	Y	N	Incorrect orientation for major-splicing; likely transcribed from opposite strand
chr4:173316174-173316188	204	1.82629	12.1029	4	AK128437	mRNA	N	UTR	N	N
chr12:34028625-34028644	200	15.7521	50.4505	0	ALG10	mRNA	N	Intron	N	N	Nested within intron
chr19:55675236-55675304	199	4.2748	16.7509	0	EPN1	mRNA	N	UTR	N	N	In 5 ' UTR
chr14:22842579-22842617	199	0.235246	2.06798	0	NMP14	mRNA	N	ORF	Y	N
chr19:7520438-7520473	198	42.6953	60.4538	1	ZNF358	mRNA	N	ORF	Y	Y
chr12:120198800-120198853	197	57.0152	80.873	2	RPLP0	mRNA	Y/N	ORF	Y	Y	Alt. spliced 3' end
chr4:41956105-41956148	196	10.792	62.8733	1	TMEM33	mRNA	N	UTR	N	N
chr7:873736-873756	196	2.8314	10.5828	0	SUN1	mRNA	N	UTR	N	N
chr3:49003303-49003312	194	1.47628	6.45852	0	AL713728	mRNA	Y	Intron	N	N
chr11:17374568-17374593	192	8.05632	44.6835	0	NCR3LG1	mRNA	Y	UTR	N	N	EST support
chr11:309206-309273	192	8.50397	35.5769	2	IFITM2	mRNA	N	UTR	N	N
chr19:37183552-37183565	191	2.484	17.2932	2	ZNF585B	mRNA	N	UTR	N	N
chr11:82689598-82689645	190	3.8232	27.5327	1	AK311925	mRNA	N	ORF	Y	N
chr3:63097037-63097084	190	0	100	2	AK091178	mRNA	N	UTR	N	N
chr11:57739040-57739109	189	7.44194	24.6723	1	TMX2	mRNA	Y/N	Intron	Y	Y	Alt. spliced 3' end
chr1:942489-942558	187	0	65.4774	1	SAMD11	mRNA	Y	Intron	N	N
chr3:46579854-46579923	186	0	72.5165	1	TDGF1	mRNA	Y/N	Intron	Y	Y	Alt. spliced 3' end
chr14:57414761-57414777	186	27.1609	57.1429	0	NAA30	mRNA	N	UTR	N	N
chr22:39522241-39522265	186	0.924309	7.79954	0	ATF4	mRNA	N	ORF	Y	Y
chr20:30668502-30668521	184	0	100	0	Unknown	NA	N	N	N	N
chr1:631534-631554	183	0.360293	5.61994	1	RP5-857K21.4	mRNA	N	Intron	N	N	Nested within intron
chr6:27255286-27255300	182	0	24.9387	0	PRSS16	mRNA	Y	ORF	Y	N	EST support
chr1:634691-634731	181	5.75043	49.3683	2	RP5-857K21.4	mRNA	N	Intron	N	N	Pseudogene; nested within intron
chr2:75656549-75656576	180	3.37299	12.4469	0	MRPL19	mRNA	N	UTR	N	N
chr20:63737903-63737972	177	10.0584	34.086	1	LIME1	mRNA	Y	Intron	N	N
chr6:35087207-35087220	176	3.99504	16.4802	0	ANKS1A	mRNA	N	Intron	N	N	Nested within intron
chr12:52519104-52519133	176	0	100	2	KRT5	mRNA	N	ORF	Y	N
chr6:36138924-36138940	175	3.77136	20	3	MAPK13	mRNA	N	ORF	Y	Y	Frameshift annotated - not due to splicing
chr3:47004730-47004750	175	3.88521	14.6919	1	NBEAL2	mRNA	N	Intron	N	N	Nested within intron
chr7:30563238-30563253	175	3.84378	11.1345	0	AC005154.6	lncRNA	N	Intron	N	N	Nested within intron
chr14:67648512-67648539	175	2.4699	8.36364	0	VT11B	mRNA	N	UTR	N	N
chr17:17191685-17191701	175	0.66164	8.6351	0	MPRIP	mRNA	N	UTR	N	N
chr9:136402256-136402299	174	2.90745	13.9349	0	SDCCAG3	mRNA	N	UTR	N	N
chr9:136941685-136941754	173	28.7627	40.503	2	FBXW5	mRNA	Y/N	Intron	Y	Y	Alt. spliced 3' end
chr8:41655063-41655076	170	0	100	0	ANK1	mRNA	Y	UTR	N	N	EST support
chr16:677389-677458	169	34.2359	100	1	RHBDL1	mRNA	Y	Intron	N	N
chr13:109230518-109230527	168	0	15.6368	0	Unknown	NA	N	N	N	N
chr17:15704450-15704517	165	66.7599	85.4205	0	ZNF286A	mRNA	N	Intron	Y	Y	Alt. spliced 3' end
chr10:76822469-76822496	165	0	19.2002	0	Unknown	NA	N	N	N	N
chr8:6447004-6447017	165	10.6877	28.3237	3	MCPH1	mRNA	N	UTR	N	N
chr17:41621691-41621730	164	5.47357	60.4938	2	KRT17	mRNA	N	ORF	Y	Y
chr20:38091081-38091131	163	17.6283	45.7975	3	RPRD1B	mRNA	N	UTR	N	N
chr1:15828331-15828381	161	36.2565	63.9066	1	CR749264	mRNA	N	Intron	N	N	Unknown locus, but the sequence is conserved
chr11:75404075-75404122	161	0.421412	3.57196	1	RPS3	mRNA	N	ORF	Y	N
chr17:9889860-9889895	161	0	100	4	GLP2R	mRNA	N	UTR	N	N
chr1:150965521-150965575	161	5.35908	23.4569	0	CERS2	mRNA	N	UTR	N	N
chr2:231050960-231051004	160	0	100	1	Unknown	NA	N	N	N	N
chr9:35755762-35755794	160	11.3424	30.2765	4	RGP1	mRNA	N	UTR	N	N
chr14:55062866-55062898	160	9.89412	27.1001	0	MAPK1IP1L	mRNA	N	ORF	Y	N
chr4:71570227-71570256	158	0	100	0	SLC4A4	mRNA	Y	UTR	N	N	EST support
chr22:11900102-11900121	156	0	8.49532	0	LOC102723769	mRNA	N	Intron	N	N	Nested within intron
chr5:132878167-132878230	155	7.65503	29.3719	2	AFF4	mRNA	N	UTR	N	N
chr9:120843434-120843449	154	13.6357	41.7639	0	PSMD5-AS1	lncRNA	Y	UTR	N	N	EST support
chr10:123057828-123057857	153	1.17913	23.5826	0	ACADSB	mRNA	Y	UTR	N	N	EST support
chrX:119579790-119579801	153	0.41186	4.39627	0	UBE2A	mRNA	N	Intron	N	N	Nested within intron
chr11:72781197-72781243	153	10.3065	36.0438	3	STARD10	mRNA	N	ORF	Y	Y
chr17:41583282-41583299	151	0	0	2	KRT14	mRNA	N	ORF	Y	N
chr19:1483768-1483837	150	0	100	2	PCSK4	mRNA	Y	Intron	N	N
chr17:76271155-76271168	149	5.3386	32.0695	0	UBALD2	mRNA	Y	UTR	N	N	EST support
chr2:231056929-231056978	149	0	0	0	PSMD1	mRNA	N	UTR	N	N	In 5' UTR
chr1:58656134-58656196	149	1.09193	12.183	2	MYSM1	mRNA	N	UTR	N	N
chr1:52033399-52033425	149	0.637934	4.40455	0	KTI12	mRNA	N	ORF	Y	N
chr16:84907925-84907968	148	0	100	1	CRISPLD2	mRNA	N	UTR	N	N
chr12:52899991-52900039	147	1.48027	12.0345	1	KRT8	mRNA	N	ORF	Y	Y
chr2:218738223-218738269	146	12.0987	41.3834	4	TTLL4	mRNA	N	ORF	Y	Y
chr14:22876278-22876329	146	11.6357	27.5948	0	LRP10	mRNA	N	ORF	Y	Y
chr12:16904-16968	145	7.96656	37.0787	2	LOC10028878	lncRNA	Y/N	UTR	N	N	Alt. spliced 3' end
chr9:86299336-86299349	145	4.28556	17.8914	0	ZCCHC6	mRNA	N	Intron	N	N	Nested within intron
chr5:157138485-157138552	145	4.94565	20.0456	0	MED7	mRNA	N	UTR	N	N
chr22:41906019-41906070	141	0.269035	3.03722	3	SREBF2	mRNA	N	UTR	N	N
chr2:27130971-27131028	139	23.0442	54.5621	3	PREB	mRNA	N	UTR	N	N
chr22:46685512-46685521	139	3.05023	10	3	CERK	mRNA	N	UTR	N	N
chr3:13317046-13317098	138	0	100	0	NUP210	mRNA	N	UTR	N	N
chr11:61349427-61349471	138	9.36338	29.1345	3	CYB561A3	mRNA	N	UTR	N	N
chr16:89299531-89299557	137	1.52565	6.91568	1	LF384491	lncRNA	N	UTR	N	N
chr20:46356964-46356977	136	1.61154	5.31066	0	SLC35C2	mRNA	N	Intron	N	N	Nested within intron
chr9:16418444-16418453	136	0	27.6471	3	BNC2	mRNA	N	UTR	N	N
chr16:14935277-14935344	136	0.847844	14.6857	1	BC023572	mRNA	Y	Intron	N	N
chr7:102396323-102396338	133	11.997	38.4211	0	PRKRIP1	mRNA	Y	UTR	N	N	EST support
chr18:58046965-58046974	133	0	100	0	NEDD4L	mRNA	N	Intron	N	N	Nested within intron
chr6:169667748-169667808	133	29.3641	52.1873	5	WDR27	mRNA	N	Intron	N	N
chr17:38810401-38810467	132	8.06851	29.3316	2	CWC25	mRNA	Y/N	Intron	Y	Y	Alt. spliced 3' end
chr19:14517680-14517691	132	0.260007	0.878594	0	DNAJB1	mRNA	N	UTR	N	N	In 5' UTR
chr18:54407060-54407082	132	0	0	0	Unknown	NA	N	N	N	N
chr9:82980444-82980454	132	0	75	0	RASEF	mRNA	N	UTR	N	N
chr2:187466435-187466469	131	2.27817	10.5431	0	TFPI	mRNA	N	UTR	N	N
chr15:64140978-64141029	130	24.4742	54.0499	0	SNX1	mRNA	Y	UTR	N	N
chr19:3982293-3982340	130	19.3609	32.6202	2	EEF2	mRNA	N	ORF	Y	N
chr1:200669913-200669922	129	0	100	0	DDX59	mRNA	Y	UTR	N	N	In 5' UTR
chr7:6462529-6462578	129	7.72886	15.9827	1	KDELR2	mRNA	N	UTR	N	N	Incorrect orientation for major-splicing; likely transcribed from opposite strand
chr7:159031870-159031937	129	0	100	2	VIPR2	mRNA	Y	Intron	N	N
chr6:32155784-32155850	128	35.2677	48.1536	1	PPT2	mRNA	Y/N	Intron	Y	N	Alt. spliced 3' end
chr1:157073991-157074039	128	64.9639	100	1	Unknown	NA	N	N	N	N
chr19:52643457-52643470	127	0	30.031	1	ZNF83	mRNA	N	Intron	N	N	Nested within intron
chr6:36855374-36855423	127	3.59609	24.512	0	PPIL1	mRNA	N	UTR	N	N
chr22:40031716-40031729	127	0	31.6129	3	FAM83F	mRNA	N	UTR	N	N
chr8:100919188-100919230	126	0.563744	3.93836	0	YWHAZ	mRNA	N	UTR	N	N
chr9:110137057-110137101	126	0	7.11462	0	PALM2-AKAP2	mRNA	N	ORF	Y	N
chr5:131162504-131162571	125	18.1051	59.031	2	HINT1	mRNA	Y/N	Intron	Y	Y	Alt. spliced 3' end
chr7:106659185-106659230	125	0	100	2	CCDC71L	mRNA	N	UTR	N	N
chr11:65115823-65115892	124	1.39714	10.174	1	TM7SF2	mRNA	Y/N	Intron	Y	Y	Alt. spliced 5' end
chr10:11893208-11893250	123	0	100	0	PROSER2-AS1	lncRNA	N	Intron	N	N	Nested within intron
chr4:139114798-139114854	123	18.044	59.7565	0	JD055765	lncRNA	N	Intron	N	N	Within ELF2 locus
chr12:104348487-104348552	122	0	0	3	TXNRD1	mRNA	N	UTR	N	N
chr13:75761004-75761016	122	3.52161	34.4262	0	LMO7	mRNA	N	ORF	Y	Y
chr3:52396798-52396867	121	26.8797	63.0522	1	DNAH1	mRNA	Y	Intron	N	N
chr19:19270277-19270344	119	0	100	2	TM6SF2	mRNA	Y	Intron	N	N
chr6:42935474-42935536	119	10.5407	15.6525	1	CNPY3	mRNA	Y	Intron	N	N
chr5:134926929-134926983	118	0.0297341	0.594681	1	PCBD2	mRNA	N	Intron	N	N	Nested within intron
chr1:632184-632197	117	0.0567336	1.13467	1	RP5-857K21.4	mRNA	N	Intron	N	N	Nested within intron
chr2:214780779-214780799	116	13.9144	37.2108	0	BARD1	mRNA	N	ORF	Y	N
chr17:19446383-19446450	115	37.8592	54.8638	0	AC004448.5	lncRNA	N	Intron	N	N	EST support
chr12:123597595-123597627	115	25.4268	48.3345	0	TMED2	mRNA	N	UTR	N	N
chr1:183023830-183023871	115	0	100	0	LAMC1	mRNA	N	ORF	Y	N
chr22:37566475-37566510	115	8.06984	23.7569	0	CDC42EP1	mRNA	N	ORF	Y	N
chr9:128163699-128163752	114	16.1953	41.9213	2	C9orf16	mRNA	N	UTR	N	N
chr19:39469173-39469241	112	25.8095	36.5153	1	SUPT5H	mRNA	Y/N	Intron	Y	Y	Alt. spliced 3' end
chr14:24211610-24211679	112	17.2333	33.2821	2	CHMP4A	mRNA	Y/N	Intron	Y	N	Alt. spliced 3' end
chr1:21859911-21859954	112	7.72326	36.9907	0	HSPG2	mRNA	N	ORF	Y	Y
chrX:154357549-154357579	112	0.993881	6.20429	0	FLNA	mRNA	N	ORF	Y	Y
chr10:118310678-118310688	112	4.53276	20.8153	0	FAM204A	mRNA	N	UTR	N	N
chr5:72913233-72913289	111	7.54113	22.2495	0	TNPO1	mRNA	N	UTR	N	N
chr1:92837501-92837539	111	0	0	0	RPL5	mRNA	N	ORF	Y	N
chr16:59350-59414	111	15.7364	37.4194	2	RHBDF1	mRNA	Y	Intron	N	N
chr19:35123098-35123141	111	0	3.67119	0	FXYD3	mRNA	N	UTR	N	N
chr2:170752470-170752526	111	31.2495	63.2724	0	AC007405.4	mRNA	N	Intron	N	N
chr8:144807261-144807303	110	5.53981	49.404	0	ZNF517	mRNA	Y	ORF	Y	Y	EST support
chr12:51243142-51243176	110	2.61969	16.1857	0	DAZAP2	mRNA	Y	UTR	N	N	EST support
chr8:102205920-102205939	110	1.79599	9.59752	2	RRM2B	mRNA	N	UTR	N	N
chr19:57400050-57400108	109	28.3881	50.3717	2	ZNF548	mRNA	N	UTR	N	N	Incorrect orientation for major-splicing; likely transcribed from opposite strand
chr19:37792623-37792664	109	0	0	1	ZNF573	mRNA	N	Intron	N	N	Nested within intron
chr9:96146653-96146673	109	0.224885	2.4998	0	Unknown	NA	N	N	N	N
chr14:61716225-61716234	109	0.695293	6.12717	0	LF209562	lncRNA	N	UTR	N	N
chr13:113113777-113113846	108	0	100	1	F7	mRNA	Y	Intron	N	N
chr6:34588996-34589059	108	17.0869	44.1005	4	C6orf106	mRNA	N	UTR	N	N
chrX:47228645-47228705	107	25.6647	37.7106	1	CDK16	mRNA	Y/N	Intron	Y	N	Alt. spliced 3' end
chr1:632858-632890	107	28.4264	69.9511	2	RP5-857K21.4	mRNA	N	Intron	N	N	Nested within intron
chr13:45340121-45340165	107	8.07248	68.1285	2	TPT1	mRNA	N	ORF	Y	N
chr3:37275756-37275818	107	0	0	3	BT019995	mRNA	N	ORF	Y	N
chr19:17279117-17279143	107	10.2215	21.3165	0	BABAM1	mRNA	N	UTR	N	N
chr8:19398618-19398628	106	0	11.1361	0	JD366847	mRNA	N	Intron	N	N	Nested within intron
chr19:35744422-35744490	106	18.2426	42.7147	2	U2AF1L4	mRNA	Y	Intron	N	N
chr6:89163460-89163508	106	44.9389	72.1767	1	PM20D2	mRNA	N	UTR	N	N
chr15:44561271-44561338	106	0.368526	2.83296	0	EIF3J	mRNA	Y	UTR	N	N
chr10:52454764-52454831	105	0	77.4194	2	LINC01468	lncRNA	Y/N	Intron	N	N	Alt. spliced 5' end
chr17:75168040-75168097	104	4.95281	18.1523	0	SUMO2	mRNA	N	UTR	N	N
chr4:76941611-76941638	104	0	62.5	0	AK125408	mRNA	N	UTR	N	N
chr11:65868441-65868509	103	29.2008	64.486	2	EFEMP2	mRNA	Y/N	Intron	Y	N	Alt. spliced 3' end
chr11:61879388-61879422	103	2.19563	9.35482	3	FADS3	mRNA	N	ORF	Y	Y
chr10:119828832-119828845	102	2.67251	18.643	0	INPP5F	mRNA	N	UTR	N	N
chr7:158731893-158731908	102	0.516861	6.60491	0	ESYT2	mRNA	N	UTR	N	N
chr19:47742144-47742206	102	8.84095	61.6236	0	EHD2	mRNA	N	UTR	N	N
chr11:83157977-83158013	101	5.37374	21.3704	0	PCF11	mRNA	N	Intron	N	N	Nested within intron
chr3:169483816-169483832	101	0.137458	1.26346	2	MECOM	mRNA	N	Intron	N	N	Nested within intron
chr14:23646010-23646025	101	0	15.491	0	CU678196	mRNA	N	Intron	N	N	Nested within intron
chr2:69423608-69423669	101	12.7086	61.5662	0	NFU1	mRNA	N	ORF	Y	Y
chr3:187236107-187236135	101	0	55.8824	3	MASP1	mRNA	Y	ORF	Y	Y
chr9:131577233-131577299	100	23.8291	52.5186	0	RAPGEF1	mRNA	Y/N	UTR	N	N	Some EST support at 5' ss
chr6:34590451-34590517	100	0	0	0	C6orf106	mRNA	N	UTR	N	N
chr17:28749751-28749812	100	27.2523	55.2204	4	AC010761.10	lncRNA	Y	UTR	N	N
chr22:50445921-50445933	99	5.18645	23.4421	2	SBF1	mRNA	N	UTR	N	N
chr11:130476354-130476366	99	0	54.5455	2	ADAMTS15	mRNA	N	UTR	N	N
chr2:74148141-74148150	97	15.1505	42.8571	1	BOLA3-AS1	lncRNA	Y	UTR	N	N	Some EST support
chr17:18677468-18677535	97	27.6244	66.0092	0	JD021187	lncRNA	N	UTR	N	N	Within ZNF286B locus
chr7:101138695-101138717	96	5.73796	33.0882	0	SERPINE1	mRNA	N	UTR	N	N
chr14:24138404-24138473	96	26.0735	37.5598	1	PSME1	mRNA	Y	Intron	N	N
chr1:145936312-145936352	95	0	0	0	LIX1L	mRNA	N	ORF	Y	Y	Removes stop codon
chr4:145376149-145376207	95	2.22867	13.6259	0	Unknown	NA	N	N	N	N
chr19:33212446-33212513	95	0	100	2	SLC7A10	mRNA	Y	Intron	N	N
chr8:51819595-51819605	94	14.4347	40.249	0	PCMTD1	mRNA	Y	UTR	N	N
chr14:74058341-74058366	94	1.73455	28.1565	0	ALDH6A1	mRNA	N	UTR	N	N
chr1:3780417-3780456	93	14.5829	65.2113	0	LRRC47	mRNA	N	UTR	N	N
chr11:65506028-65506069	92	83.416	95.8717	1	MALAT1	lncRNA	N	UTR	N	N
chr2:195735103-195735132	91	22.558	40.7363	0	SLC39A10	mRNA	N	UTR	N	N
chr3:45678334-45678346	90	3.38145	16.1726	0	LIMD1	mRNA	N	UTR	N	N
chr2:85539278-85539325	90	65.226	88.8162	0	MAT2A	mRNA	N	ORF	Y	Y	Removes start codon
chr19:16660024-16660084	89	0	0	2	SMIM7	mRNA	Y/N	Intron	Y	N	Alt. spliced 3' end
chr15:48331052-48331089	89	0	69.7987	0	DUT	mRNA	N	UTR	N	N	In 5' UTR
chr1:1203969-1204033	89	0	100	2	TNFRSF18	mRNA	Y	Intron	N	N
chr3:129432079-129432089	89	0.971611	8.66474	0	LF207351	lncRNA	N	UTR	N	N
chr2:119437093-119437134	88	8.88265	52.518	4	TMEM37	mRNA	N	ORF	Y	N
chr1:45620834-45620902	88	11.6453	60.181	2	CCDC17	mRNA	Y	Intron	N	N
chr10:96750597-96750662	87	11.8667	41.5349	1	RPL13AP5	mRNA	N	UTR	N	N	Pseudogene
chr12:95658922-95658966	87	0	20.4035	0	NTN4	mRNA	N	UTR	N	N
chr3:51972618-51972628	86	1.73152	17.0732	0	ABHD14B	mRNA	N	Intron	N	N	Nested within intron
chr1:205790725-205790772	86	27.5224	54.7519	0	SLC41A1	mRNA	N	UTR	N	N
chr17:48908658-48908700	85	51.6971	68.2215	0	UBE2Z	mRNA	Y/N	ORF	Y	N	Little EST support
chr2:218737633-218737681	84	9.27832	29.2099	4	TTLL4	mRNA	Y/N	ORF	Y	Y	Little EST support; removes start codon
chr2:10794089-10794102	84	0.035659	0.170903	0	PDIA6	mRNA	N	Intron	N	N	Nested within intron
chr19:6210965-6211025	84	8.00762	30.4442	0	MLLT1	mRNA	N	UTR	N	N
chr11:555931-555995	84	0	100	2	LMNTD2	mRNA	Y	Intron	N	N
chrX:120429289-120429330	84	7.39806	30.5989	0	LAMP2	mRNA	N	UTR	N	N
chr20:34280548-34280572	84	8.56805	18.7101	3	AHCY	mRNA	N	UTR	N	N
chr2:55537619-55537628	83	0.611321	2.58503	5	CFAP36	mRNA	N	Intron	N	N	Nested within intron
chr11:498794-498859	83	0.867017	15.6933	0	RNH1	mRNA	N	ORF	Y	N
chr19:11166503-11166553	83	0	0	0	KANK2	mRNA	N	UTR	N	N
chr17:43360878-43360892	83	0	7.5	2	CTD-3014M21.1	mRNA	N	UTR	N	N
chr12:56597590-56597618	83	13.8873	33.4924	2	BAZ2A	mRNA	N	UTR	N	N
chr1:155138099-155138164	82	35.508	55.9669	1	SLC50A1	mRNA	Y	Intron	N	N
chr17:81510215-81510268	82	6.80101	16.0382	0	ACTG1	mRNA	N	UTR	N	N
chr5:173743387-173743402	81	0	33.3333	3	LINC01484	lncRNA	N	Intron	N	N	Nested within intron
chr6:42214219-42214279	81	46.795	86.975	2	MRPS10	mRNA	Y/N	Intron	Y	Y	Little EST support
chr19:29213009-29213065	81	71.6676	83.0182	0	UQCRFS1	mRNA	N	ORF	Y	N
chr9:130234630-130234689	81	11.1474	40.716	0	NCS1	mRNA	N	UTR	N	N
chr7:75416420-75416485	80	6.11358	22.7898	1	NSUN5P1	lncRNA	Y	UTR	N	N	EST support
chr8:66925469-66925505	80	0	0	0	SNHG6	mRNA	N	UTR	N	N	In 5' UTR
chr8:127212558-127212584	80	0	41.6667	0	CCAT1	mRNA	N	Intron	N	N	Nested within intron
chr2:54972673-54972728	80	7.5885	26.3702	0	RTN4	mRNA	N	UTR	N	N
chrX:120619449-120619515	80	33.0468	83.2727	2	MCTS1	mRNA	N	UTR	N	N
chr9:133058003-133058028	80	7.43732	23.4893	4	GTF3C5	mRNA	N	UTR	N	N
chr8:144084041-144084110	80	13.2447	27.6133	1	GPAA1	mRNA	Y/N	Intron	Y	Y
chr17:30525135-30525145	80	4.03337	15.1159	0	GOSR1	mRNA	N	UTR	N	N
chr12:52490593-52490637	79	0	100	2	KRT6A	mRNA	N	ORF	Y	N
chr12:56597590-56597616	79	13.0134	32.5761	2	BAZ2A	mRNA	N	UTR	N	N
chr1:6468639-6468708	78	7.07828	32.6241	0	PLEKHG5	mRNA	N	Intron	N	N	Nested within intron
chr20:37404524-37404564	78	0	11.3856	0	SRC	mRNA	N	UTR	N	N
chr12:52490659-52490707	78	0	82.6087	1	KRT6A	mRNA	N	ORF	Y	Y
chr3:134363297-134363307	77	0	1.16038	0	AMOTL2	mRNA	N	Intron	N	N	Nested within intron
chr18:23482944-23482959	77	2.63765	21.6399	0	RIOK3	mRNA	N	UTR	N	N
chr14:96533673-96533685	77	0.284794	2.64286	1	PAPOLA	mRNA	N	UTR	N	N
chr12:1786796-1786840	77	4.60436	21.4219	0	ADIPOR2	mRNA	N	UTR	N	N
chr14:20996712-20996769	76	25.4858	34.4214	1	METTL17	mRNA	Y/N	Intron	Y	Y/N	Alt. spliced 3' end
chr6:30345399-30345466	76	32.059	68.9296	1	RPP21	mRNA	Y	Intron	N	N
chr4:78915285-78915331	76	13.7531	64.3739	0	PAQR3	mRNA	N	UTR	N	N
chr3:49530906-49530957	76	3.40887	16.3337	0	DAG1	mRNA	N	ORF	Y	Y
chr5:134926704-134926746	75	4.93561	23.6166	0	PCBD2	mRNA	N	Intron	N	N	Nested within intron
chr1:209805127-209805137	75	0	0.82443	1	IRF6	mRNA	N	Intron	N	N	Nested within intron
chr2:175179087-175179122	75	5.31986	24.4244	0	ATP5G3	mRNA	N	ORF	Y	N
chr8:143839119-143839171	74	28.7167	42.5167	2	NRBP2	mRNA	Y/N	Intron	Y	Y	Alt. spliced 3' end
chr17:50397394-50397456	74	2.86084	25.3319	0	LRRC59	mRNA	N	UTR	N	N
chr7:892632-892655	74	1.29108	7.56827	0	AK124149	lncRNA	N	UTR	N	N
chr11:62789211-62789271	73	20.1629	34.0837	1	TMEM179B	mRNA	Y/N	Intron	Y	Y	Alt. spliced 3' end
chr6:2836640-2836679	73	0.384967	1.68291	0	SERPINB1	mRNA	N	Intron	N	N	Nested within intron
chr2:88016352-88016392	73	0	100	0	RNU2-63P	ncRNA	N	UTR	N	N	Pseudogene
chr12:93640777-93640841	73	2.88132	24.0434	0	BC062302	mRNA	N	ORF	Y	Y	Removes stop codon
chr19:3578854-3578884	73	17.2455	41.1025	0	HMG20B	mRNA	Y/N	UTR	N	N	Some EST support for 3' ss
chr10:96521817-96521884	73	13.1161	48.0781	6	TM9SF3	mRNA	N	UTR	N	N
chr7:1567600-1567635	73	16.1826	39.8449	0	PSMG3	mRNA	N	UTR	N	N
chr17:4945762-4945809	73	30.8552	42.9649	0	PFN1	mRNA	N	UTR	N	N
chr16:20798800-20798831	73	1.57798	9.6432	0	ERI2	mRNA	N	ORF	Y	Y
chr5:115608332-115608345	72	2.59441	11.2426	0	TMED7-TICAM2	mRNA	N	Intron	N	N	Nested within intron
chr17:77215754-77215792	72	3.91735	18.7394	1	SEC14L1	mRNA	N	UTR	N	N
chr14:45290190-45290244	72	0.487274	9.74549	1	LF351361	lncRNA	N	UTR	N	N
chr3:49126058-49126113	72	7.45317	16.4144	2	LAMB2	mRNA	N	ORF	Y	Y
chr19:7962865-7962924	72	29.7695	49.0318	0	ELAVL1	mRNA	N	UTR	N	N
chr2:190935133-190935185	71	15.8924	55.5224	2	GLS	mRNA	N	UTR	N	N	Incorrect orientation for major-splicing; likely transcribed from opposite strand
chr1:632997-633043	71	2.74696	19.4026	2	RP5-857K21.4	mRNA	N	UTR	N	N	Nested within intron
chr12:6538167-6538199	71	3.58698	14.2176	1	GAPDH	mRNA	N	ORF	Y	Y	Removes stop codon
chr12:64146347-64146391	71	0	58.5972	0	SRGAP1	mRNA	N	UTR	N	N
chr17:7014471-7014495	71	0	0	0	RNASEK	mRNA	Y	UTR	N	N
chr1:156787040-156787084	71	1.91479	13.8073	0	PRCC	mRNA	N	ORF	Y	N
chr17:41619615-41619650	70	0	0	2	KRT17	mRNA	N	ORF	Y	N
chr9:136941478-136941536	69	42.0007	68.0845	2	FBXW5	mRNA	Y/N	Intron	Y	N	Alt. spliced 3' end
chr1:632979-633011	69	25.0229	38.5	2	RP5-857K21.4	mRNA	N	Intron	N	N	Pseudogene
chr11:62854568-62854584	69	2.30937	4.26478	0	SNHG1	ncRNA	N	Intron	N	N
chr16:18382586-18382651	69	22.9141	66.1453	2	Unknown	NA	N	N	N	N
chr11:65505129-65505153	69	4.23466	20.4467	1	MALAT1	lncRNA	N	UTR	N	N
chr11:130144279-130144312	69	2.41561	11.9847	1	APLP2	mRNA	N	UTR	N	N
chr6:24698003-24698045	69	0.598185	11.9637	0	ACOT13	mRNA	N	ORF	Y	Y
chr21:42845349-42845362	68	5.49083	13.2379	0	WDR4	mRNA	N	Intron	N	N	Nested within intron
chr16:3089124-3089175	68	0	47.9769	1	ZSCAN10	mRNA	N	ORF	Y	Y
chr21:8988111-8988151	68	29.7093	81.6308	4	Unknown	NA	N	N	N	N
chr12:54351684-54351731	68	16.8908	43.6421	0	COPZ1	mRNA	N	UTR	N	N
chr22:38086346-38086387	68	14.1499	100	0	BAIAP2L2	mRNA	Y	Intron	N	N
chr22:30628779-30628810	67	0	100	3	CU013216	mRNA	N	Intron	N	N	Nested within intron
chr19:11399970-11400039	67	0	100	2	RGL3	mRNA	Y	Intron	N	N
chr4:56977475-56977528	67	7.36863	31.6492	0	NOA1	mRNA	N	ORF	Y	N
chr12:6537839-6537898	67	1.11073	11.097	1	GAPDH	mRNA	N	ORF	Y	N
chr14:85626957-85627016	67	0	22.5768	0	FLRT2	mRNA	N	UTR	N	N
chr11:5689705-5689772	66	0	95.1607	1	TRIM22	mRNA	N	UTR	N	N	In 5' UTR
chr14:49638986-49638997	66	11.6024	29.3151	0	BC146281	mRNA	N	Intron	N	N	Nested within intron
chr4:77033912-77033981	66	2.25561	14.9778	0	"SEPT11"	mRNA	N	Intron	N	N	Nested within intron
chr6:28589425-28589473	66	0	26.3158	0	RP5-1186N24.3	mRNA	N	UTR	N	N	Pseudogene
chr8:116773053-116773062	66	3.17197	15.8423	0	UTP23	mRNA	N	UTR	N	N
chr22:40325304-40325323	66	16.1332	45.679	1	TNRC6B	mRNA	N	UTR	N	N
chr16:284594-284658	66	0	100	1	PDIA2	mRNA	Y	Intron	N	N
chr4:2250432-2250441	66	1.93766	8.72989	0	MXD4	mRNA	N	UTR	N	N
chr1:171488019-171488061	66	0.633366	5.51897	0	LF205422	lncRNA	N	UTR	N	N
chr10:17229540-17229575	65	0	51.5152	4	VIM	mRNA	Y	ORF	Y	N
chr22:50455410-50455478	65	18.255	38.8356	2	SBF1	mRNA	Y	Intron	N	N
chr11:812558-812605	65	0	0	0	RPLP2	mRNA	N	ORF	Y	N
chr19:23827825-23827893	64	29.309	55.3719	1	RPSAP58	mRNA	N	UTR	N	N	Pseudogene
chr21:39178545-39178602	64	0	0	0	PSMG1	mRNA	N	ORF	Y	Y
chr7:55207494-55207548	64	0	32.0755	0	EGFR	mRNA	N	UTR	N	N
chr2:74361522-74361560	64	1.56113	8.38536	0	DCTN1	mRNA	N	ORF	Y	N
chr22:42585025-42585079	63	7.00137	26.3145	0	POLDIP3	mRNA	N	UTR	N	N
chr11:65505390-65505423	63	23.7113	50.5542	0	MALAT1	lncRNA	N	UTR	N	N
chr5:154396489-154396511	63	1.28306	5.67659	1	LF384733	lncRNA	N	UTR	N	N
chr1:236545296-236545305	62	4.89692	35.6083	0	LGALS8	mRNA	N	Intron	N	N	Nested within intron
chr5:98577091-98577150	62	0	100	3	KJ901338	mRNA	N	Intron	N	N	Nested within intron
chr4:177226951-177226972	62	0	100	0	JD418797	mRNA	N	Intron	N	N	Nested within intron
chr1:633239-633296	62	6.45457	22.0432	2	RP5-857K21.4	mRNA	N	Intron	N	N	Pseudogene; nested within intron
chr17:81564916-81564983	62	7.78486	14.3828	0	NPLOC4	mRNA	N	UTR	N	N
chr5:1814364-1814402	62	3.08048	21.4688	0	NDUFS6	mRNA	N	ORF	Y	N
chr9:101387795-101387809	62	0	100	0	MRPL50	mRNA	Y	UTR	N	N
chr1:1632914-1632980	62	0	100	1	MMP23B	mRNA	Y	Intron	N	N
chr4:182140501-182140511	62	0	5.50887	0	LOC90768	lncRNA	N	UTR	N	N
chr12:108648794-108648819	62	8.68986	27.3101	0	CORO1C	mRNA	N	ORF	Y	Y
chr19:58548777-58548839	61	7.35849	15.8872	1	TRIM28	mRNA	Y/N	Intron	Y	N	Alt. spliced 3' end
chr8:144517636-144517700	61	32.9711	67.2131	2	RECQL4	mRNA	Y	Intron	N	N
chr11:65501194-65501222	61	6.51957	14.4731	1	MALAT1	lncRNA	N	UTR	N	N
chr10:102432582-102432614	61	59.5798	92.6382	0	CUEDC2	mRNA	N	UTR	N	N
chr6:82206401-82206414	60	0.417697	2.18978	0	IBTK	mRNA	N	Intron	N	N	Nested within intron
chr19:46838403-46838455	60	3.4802	22.1028	3	AP2S1	mRNA	N	ORF	Y	Y	Removes stop codon
chr5:90516168-90516193	60	13.0953	49.8901	0	LYSMD3	mRNA	N	UTR	N	N
chr10:32055904-32055939	60	8.04802	24.8432	0	KIF5B	mRNA	N	ORF	Y	N
chr7:134541091-134541120	60	0	100	1	AKR1B10	mRNA	N	UTR	N	N
chr6:117999032-117999075	59	63.241	90.6084	0	SLC35F1	mRNA	N	Intron	Y	Y	Alt. spliced 3' end
chr1:162526336-162526378	59	0.640266	12.8053	0	UHMK1	mRNA	N	UTR	N	N
chr15:75937876-75937890	59	15.0898	96.2264	0	FBXO22	mRNA	N	UTR	N	N
chr11:47175119-47175181	58	27.1476	36.4165	2	ARFGAP2	mRNA	Y/N	Intron	Y	N	Alt. spliced 3' end
chr9:33462272-33462319	58	12.822	21.8015	0	NOL6	mRNA	Y/N	UTR	N	N	Little EST support
chr6:29966543-29966564	58	1.72241	20.59	0	M90683	mRNA	N	Intron	N	N	Nested within intron
chr16:71732490-71732540	58	4.55596	18.1554	0	AP1G1	mRNA	N	UTR	N	N
chr7:134442607-134442646	58	5.76347	42.8571	3	AKR1B1	mRNA	N	UTR	N	N
chr19:35279075-35279138	57	14.6214	27.3745	1	USF2	mRNA	Y/N	Intron	Y	Y	Alt. spliced 3' end
chr14:22956962-22957028	57	11.2638	45.2718	2	HAUS4	mRNA	N	UTR	N	N
chr3:45002365-45002411	57	0.69343	2.31375	0	EXOSC7	mRNA	N	Intron	N	N	Nested within intron
chr5:122031957-122031973	57	5.14762	16.7118	3	Unknown	NA	N	N	N	N
chr14:38207701-38207710	57	0	19.6448	0	Unknown	NA	N	N	N	N
chr19:55401654-55401721	57	0	0	0	UBE2S	mRNA	N	ORF	Y	Y
chr19:46775187-46775237	57	5.57147	34.5168	2	SLC1A5	mRNA	N	UTR	N	N
chr8:144791356-144791417	57	0	0	1	RPL8	mRNA	N	ORF	Y	Y
chr3:12409619-12409632	57	0	4.81283	0	AK027107	mRNA	Y	UTR	N	N
chr17:81510288-81510318	57	0.179668	3.59336	2	ACTG1	mRNA	N	UTR	N	N
chr11:125629297-125629364	56	30.0781	41.3926	1	CHEK1	mRNA	Y/N	Intron	Y	Y	Alt. spliced 3' end
chr16:55811759-55811769	56	0	0.869565	0	CES1	mRNA	N	Intron	N	N	Nested within intron
chr19:51014795-51014817	56	0	100	2	KLK10	mRNA	N	ORF	Y	Y	Removes stop codon
chr14:67807615-67807677	56	8.19701	29.3044	0	ZFYVE26	mRNA	Y	ORF	Y	N
chr1:205978145-205978171	56	0	100	0	RAB7B	mRNA	N	UTR	N	N
chr16:285016-285083	56	0	100	1	PDIA2	mRNA	Y	Intron	N	N
chr14:24103696-24103755	56	2.57961	17.8237	2	PCK2	mRNA	N	ORF	Y	N
chr8:65728640-65728667	56	0.677698	3.99142	0	LF383786	lncRNA	N	UTR	N	N
chr1:109603138-109603161	56	16.5205	100	4	GNAI3	mRNA	N	UTR	N	N
chr5:66054444-66054490	56	0.305496	1.96967	0	ERBB2IP	mRNA	N	ORF	Y	Y
chr6:33415145-33415214	55	30.3025	46.0912	1	PHF1	mRNA	Y/N	Intron	Y	Y	Alt. spliced 3' end
chr22:50197988-50198055	55	20.6319	41.4964	2	TRABD	mRNA	N	ORF	N	N	Incorrect orientation for major-splicing; likely transcribed from opposite strand
chr21:32612258-32612298	55	24.8804	61.1269	0	C21orf59	mRNA	Y/N	UTR	N	N	Some EST support
chr1:25900486-25900525	55	0.367409	2.65144	0	STMN1	mRNA	N	UTR	N	N
chr17:35825528-35825537	55	0.812335	3.79009	0	AK022003	mRNA	N	UTR	N	N
chr16:1772730-1772798	54	23.8269	52.4927	2	MRPS34	mRNA	Y/N	Intron	Y	Y	Alt. spliced 3' end
chr2:99203366-99203409	54	9.90311	21.8686	0	RPH11-111H13.1	mRNA	N	Intron	N	N	Pseudogene; nested within intron
chr20:48010947-48010993	54	0	100	2	Unknown	NA	N	N	N	N
chr16:23571226-23571268	54	11.3686	35.9912	0	UBFD1	mRNA	N	UTR	N	N
chr12:49129296-49129343	54	6.2372	16.3221	1	TUBA1B	mRNA	N	ORF	Y	N
chr3:129431388-129431409	54	9.73521	27.9545	0	MBD4	mRNA	N	UTR	N	N
chr8:11809788-11809825	54	0.969137	8.00509	0	FDFT1	mRNA	N	ORF	Y	Y
chr7:101238087-101238114	54	2.25018	12.2433	1	CLDN15	mRNA	N	UTR	N	N
chr2:113587862-113587899	53	3.70317	16.6579	0	WASH2P	mRNA	N	Intron	N	N	Nested within intron
chr17:5345298-5345309	53	1.53265	10.6383	0	RABEP1	mRNA	N	Intron	N	N	Nested within intron
chr19:20814060-20814069	53	0	60	2	Unknown	NA	N	N	N	N
chr2:27040069-27040105	53	4.2337	16.6631	0	TMEM214	mRNA	N	ORF	Y	Y
chr6:44254588-44254646	53	11.5761	34.4584	2	SLC35B2	mRNA	N	UTR	N	N
chr11:66846047-66846084	53	6.27264	18.5008	0	RCE1	mRNA	N	ORF	Y	Y
chr12:13214762-13214819	53	0	100	1	EMP1	mRNA	N	UTR	N	N
chr19:16227589-16227626	53	0	0	0	AP1M1	mRNA	N	ORF	Y	Y
chr9:35062156-35062216	52	31.8988	49.2095	2	VCP	mRNA	Y/N	Intron	Y	Y	Alt. spliced 3' end
chr3:49684488-49684549	52	16.7215	46.7852	2	MST1	mRNA	Y/N	Intron	Y	Y	Alt. spliced 3' end
chr1:16649714-16649775	52	41.4788	100	1	MSF1P2	mRNA	Y/N	UTR	N	N	Alt. spliced 3' end
chr18:62045007-62045043	52	19.2407	40.3263	0	PIGN	mRNA	N	UTR	N	N
chrX:71567665-71567712	52	0.48037	4.85587	0	OGT	mRNA	N	ORF	Y	N
chr5:150553732-150553793	52	1.41977	11.6149	3	NDST1	mRNA	N	UTR	N	N
chr1:1633121-1633187	52	0	100	1	MMP23B	mRNA	Y	Intron	N	N
chr7:74121513-74121546	52	8.1558	26.2599	0	LIMK1	mRNA	N	UTR	N	N
chr8:144838859-144838883	52	0.338045	2.4322	0	LF385052	lncRNA	N	UTR	N	N
chr20:36590540-36590559	52	1.25785	5.31646	0	LF383759	lncRNA	N	UTR	N	N
chr12:46368033-46368088	52	0.567095	5.13111	3	LF210418	lncRNA	N	UTR	N	N
chr1:109270615-109270628	52	1.62258	8.71935	0	LF206309	lncRNA	N	UTR	N	N
chr2:214726979-214727039	52	12.7594	58.0273	1	BARD1	mRNA	N	UTR	N	N
chr3:63097045-63097093	52	0	100	1	AK091178	mRNA	N	UTR	N	N
chr7:23147905-23147915	52	0.42743	2.61569	0	AK055473	mRNA	Y	Intron	N	N
chr3:111135887-111135910	51	0	7.20461	0	PVRL3	mRNA	Y	UTR	N	N	EST support
chr3:99817364-99817377	51	0	73.3333	3	HP09053	lncRNA	Y	UTR	N	N	EST support
chr20:63889889-63889915	51	13.6105	25.3152	2	TPD52L2	mRNA	N	ORF	Y	N	Incorrect orientation for major-splicing; likely transcribed from opposite strand
chr17:42574713-42574746	51	3.55667	16.72	0	PSMC3IP	mRNA	Y	Intron	N	N	Nested within intron
chr1:22025903-22025928	51	2.92181	13.7	0	LINC00339	lncRNA	N	Intron	N	N	Nested within intron
chr10:96750857-96750902	51	17.411	66.9941	0	RPL13AP5	mRNA	N	UTR	N	N	Pseudogene
chr19:43543366-43543383	51	0	0	1	XRCC1	mRNA	N	UTR	N	N
chr4:49492293-49492312	51	0	100	0	Unknown	NA	N	N	N	N
chr13:19140936-19140950	51	0	14.5318	2	Unknown	NA	N	N	N	N
chr6:12514303-12514371	51	18.7765	39.3537	0	LF205646	lncRNA	N	UTR	N	N
chr16:2896599-2896667	51	9.59458	30.7654	0	FLYWCH2	mRNA	N	ORF	Y	N
chr5:172770630-172770665	51	8.78659	39.2089	0	DUSP1	mRNA	N	ORF	Y	N
chr12:47076837-47076903	51	0	45.6115	0	AMIGO2	mRNA	N	UTR	N	N
chr22:20398911-20398925	50	1.91272	9.67742	0	ZNF74	mRNA	N	Intron	N	N	Nested within intron
chr6:89721433-89721471	50	5.14514	32.4579	1	MDN1	mRNA	N	Intron	N	N	Nested within intron
chr15:40981176-40981186	50	2.67463	10.5769	0	INO80	mRNA	N	Intron	N	N	Nested within intron
chrX:154400821-154400874	50	14.6605	48.2951	0	RPL10	mRNA	N	ORF	Y	Y	Removes stop codon
chr14:75134147-75134197	50	19.358	38.2327	0	TMED10	mRNA	N	UTR	N	N
chr11:75572139-75572197	50	20.4147	40.0641	0	SERPINH1	mRNA	N	UTR	N	N
chr15:43793865-43793908	50	9.21142	51.1663	0	SERF2	mRNA	N	ORF	Y	Y
chr12:49005392-49005461	50	13.1444	38.7808	2	PRKAG1	mRNA	Y	Intron	N	N
chr11:117168420-117168429	50	10.7969	18.8698	0	PAFAH1B2	mRNA	N	UTR	N	N
chr19:10286372-10286381	50	3.25249	36.9565	1	ICAM1	mRNA	N	UTR	N	N
chr4:74449170-74449197	50	0	0	0	AREG	mRNA	N	ORF	Y	Y
chr2:241209429-241209497	50	0	24.7863	1	ANO7	mRNA	Y	Intron	N	N
