# Supplementary material for: Identification of human short introns
Source: PLoS One. 2017 May 17;12(5):e0175393. doi: 10.1371/journal.pone.0175393 (PMC5435141; doi:10.1371/journal.pone.0175393)
Supplement: S4 Table — The short non-canonical introns with the motif (from Fig 6C) are presented. (XLSX) [file pone.0175393.s004.xlsx]

## Sheet: Sheet1
>HG38_CHR1_634379_634424
CCCACCAATCACATGCCTATCATATAGTAAAACCCAGCCCATGG
>HG38_CHR1_11642467_11642533
CAAATCCCAGCCCCTGAAGAGCCAGGCTCAGCCCCAAACAATGGGAAGAGACCAGGACTTGGATT
>HG38_CHR1_11674632_11674679
GAGCGGCCCCGGGCTGGGGCGGGCGATCCACACACAGAGGCGATAA
>HG38_CHR1_16649062_16649093
CCACTGGGGGCTGGGAATCTATCCCTGCCC
>HG38_CHR1_85583104_85583168
TCATGGAGAAAATGGGCGGGGGTGGTGTGGGTGATGGGACTCATTGTAGAAAGGAAGCCTTGC
>HG38_CHR1_150265499_150265548
CCTCCCCGCCCCTCCCACACCCCAATTAAAAACTACAAAAAAATCTCC
>HG38_CHR1_153360938_153361001
CCAACCAGGGCCCCGGGGCCTGTTATGTCAAACTGTCTTGGCTGTGGGGCTAGGGGCTGGGG
>HG38_CHR1_161100702_161100730
CTGAGCTGGCCTTAGCCCCAGCCCCTT
>HG38_CHR1_166276584_166276654
CCACCAGGCTTATTGAAGCCAACTTGCTCTCCAGCGCTGCCCATTCCACCGCATCCTCCTCCCCGCCCA
>HG38_CHR1_204122275_204122346
GCCCCCGAGCTGCCCAACACCTCCAGCTCCCCAAGCCTGAAGATGAGCAGCTGTGTGCCCCGCCCCCCCA
>HG38_CHR1_218302399_218302459
AGAATCAAGTGTTGGGACTAATATGGGCTGGGCAGATGCTATGGCTAAAGTCCTCAACA
>HG38_CHR1_225920097_225920161
CCAACCCTGCCTCGGGCTTCAGCTGCAGATCCTCCCCAGCCCCTCCTCCCAGCTGGGCTGACT
>HG38_CHR10_71289758_71289771
GAGCCCAGCCCT
>HG38_CHR10_79354093_79354122
CATTGCCTGTGATTGCCCAGCCCAGATT
>HG38_CHR10_97426238_97426302
GCCGACGGGGCGGGCTGCTACTCCGGAATCTGCTAATCCCAGTCGGTGCCGCATCCCCAGCCC
>HG38_CHR10_110207897_110207940
GGCCGCGCCCCAGCCCCCGGCCCTGCCCGAGGACCCCGCTGG
>HG38_CHR11_727247_727304
TCCCTGGGGCTGGGGCCTCTTTCTCTGGCCTCCCCTGTGCACCTGGGGGGTCCTGG
>HG38_CHR11_727248_727305
CCCTGGGGCTGGGGCCTCTTTCTCTGGCCTCCCCTGTGCACCTGGGGGGTCCTGGC
>HG38_CHR11_2164122_2164187
GCAGGGAGGGCATGGGGGGCACCCGGGACCCAGCCCCTCACCAGGGCCTGAGCTCCGGGACAGT
>HG38_CHR11_6211688_6211747
AGGGGCCCCGCCCCGGGTGAGTAGAACTGGAGTTGAAGCCCCAGGGGAGCCCCCACTT
>HG38_CHR11_6214793_6214839
AGCAGGGGCTGGGGGTGACAGGCCAGCTGGGCCACCAGCCCCGTC
>HG38_CHR11_45928775_45928824
CCACCATGGGGCTGCTGCCCTCAAATACCTCCCAGCCCTGCAGCAGCC
>HG38_CHR11_66846121_66846191
TCTCACCGGCTCCCCAGCCCTCCCCACCAAGGGGTACTGCAGGGGAAGGGCTGGCTGGGGTCCCCGAGA
>HG38_CHR11_118565830_118565857
CCCCAGCCTAGGGCTGGGGTCTCACT
>HG38_CHR11_128974826_128974887
ATGAGGAGACATAAGGGCTGGGATATGAAGCAGCCCTCCTTCCTCCTCACTCTCATTGTC
>HG38_CHR12_911693_911748
GCCCAGCCCAAAATAATACGTCTAAAAAAATTATTAAATTGGCTGGGCGCAATG
>HG38_CHR12_6374665_6374708
GCTGGGGCGCCGCAGGTTCGGGGCCCAGCCCCTGCTCCTCAC
>HG38_CHR12_15882594_15882625
CAGCCCTAGTGTCAGGGCGGGGGCCTGGAG
>HG38_CHR12_27032263_27032321
GGAGAAGGGGTATCTGAATTTCAACTTGGGGGCTGGGCAAGGTAACCAGTGAGGTGG
>HG38_CHR12_55939214_55939282
CTATGATGGCAGTGGCTCTGTCTCTCAAGCTGAGTGGGTCCGGGCTGGGGCCACCACCGTGCCACTG
>HG38_CHR12_56240488_56240533
AGGGCAAAGGGAAGGCGCTGTTCCCTCCCCGCCCTCCCCCATGA
>HG38_CHR12_56240489_56240543
GGGCAAAGGGAAGGCGCTGTTCCCTCCCCGCCCTCCCCCATGAAGACTGGGGG
>HG38_CHR13_113098165_113098220
TCCCAGCCCCAGCACAGTGGAGGCAGGCGTGGCTGCATTCCCCTCACGCTACCC
>HG38_CHR13_113978195_113978221
ACAGCAGCCCCCGCCCCTGCCCTGC
>HG38_CHR14_21017191_21017252
ATGGAGCCCCAGCCCCAAATCCCCTCCCCTTGCAAATATGGGACAAGTAGGGAGAGTCTG
>HG38_CHR14_22768072_22768097
TGGGGCTGGGGTCATACACCCCAG
>HG38_CHR14_90406644_90406702
GAGGGGAGACATCGCCCATGTGCTTCTGCTACTGGTCCTTGGGCTGGGTGGTTGGTA
>HG38_CHR14_100342451_100342513
GCTGGCACTCATTTTGGTCTGGGCGCCCTGCAGGGCTGGGAAGAAGGTGGAGTGCAGCAGG
>HG38_CHR15_31325736_31325772
AGCCCGGGCTGGGAGGCGCGGGCTGGGCGCAGCCG
>HG38_CHR15_40857356_40857389
CTGTGCGCCCAGGGCTGGGAGGAAGGACTTCC
>HG38_CHR15_44288829_44288881
CCTGATTTGAGGAGGGGGGCGGGGAGGGACCTGCGGCTTGCGGCCCCGCCC
>HG38_CHR15_59136737_59136803
GCAAAGCCAGCAGCCCAGCCCCCAGCCCCCAGCCCCTGACCTGCTTGGCGGCCCTGATGGTCCCG
>HG38_CHR15_72751769_72751827
GGCTCCCCAGCCCCTGCTGCCATCATAAAGCACGGGAGGGATTGTTTTGTCCTTAGC
>HG38_CHR15_84817460_84817514
GCGGAGGGCCCCCAGCCGGGGCTGGGGCGCGGGTGGGCGGTCGGGGGCGGGGG
>HG38_CHR15_89201817_89201873
GAGCAGGGGGCGGCTTGCTCGCTGGGGGCGGGGGACGATGGCGAGAGGGGAGGGG
>HG38_CHR15_99727954_99728018
CCCCAGCCCATCCACAGCACCACTGCTGCCTTGGCAGCGAGAAGGGCTGGGAAAACTGCAAGC
>HG38_CHR16_635662_635714
GTCCAGCGACTGTGGCAGGATCCCGCCCCAGTGCTCCCAGCCCCACGTCAC
>HG38_CHR16_14302434_14302505
GGGCCCGCGGGGCGCCCCCCGCCCGGCGCACGCCTGCCCGGAGCCCGGGAAGGCGCAGCCCTGGGTGGGG
>HG38_CHR16_28538060_28538127
CTTGGTCACCAGTTTCCTCTCGTGCCCGCCAGGGCTGGGGCGGTTGGTGTTGGCAGCAGCTTCTCT
>HG38_CHR16_29810951_29810987
CTTCCTGGGGGCGGGGGAATGCAGCCAGTGTCCCC
>HG38_CHR16_56670684_56670723
CAGTCTTCTGCTCTGTCCAGGGCTCCTGTGGGGCTGGG
>HG38_CHR16_67438274_67438344
AGGGGGCCTCCTTGCTCTGGAGGGGGTCTTCGTCCATCCTTGGTGGGGGGGGGTGCCCAGCCCCTTTTC
>HG38_CHR17_1004462_1004529
GCTCCCCAGCCCTGAGGGCCCGGAAACGACGCTCTGCCACACAGAAGAGCCGGGGAGCTGTAACTG
>HG38_CHR17_4823048_4823090
CCCTGGGCTGGGGAGGAGGAGAGAGTCCCAGAGCTCATCCC
>HG38_CHR17_4945729_4945784
TGGGTAGGGGGAGGTGTCTGTCCATCCAGCCCTGGCCCCCAGCCCATGTGGTTT
>HG38_CHR17_4945735_4945785
GGGGGAGGTGTCTGTCCATCCAGCCCTGGCCCCCAGCCCATGTGGTTTT
>HG38_CHR17_4945761_4945810
TGGCCCCCAGCCCATGTGGTTTTGGCAGCAATAAGGGGTATGGGGTAA
>HG38_CHR17_38919749_38919780
TCCCCAGCCCAATGCCAAGTGGACTTGGAG
>HG38_CHR17_40173453_40173505
CTCCTAGAGTGCTGGGATTACATGTGCAAGCCACTACACCCAGCCCCAATG
>HG38_CHR17_41622278_41622318
CCTCAGCCATTGCCCAGCCCCAGGGCTCTGCCACCCACT
>HG38_CHR17_46941449_46941477
CTGCTCCATGGCCAGGGGCTGGGCTGG
>HG38_CHR17_48908657_48908701
CGGGCGGGGCCGGGGGCCCGGGGAGCGGCCTGGCTCCGCTGCC
>HG38_CHR17_68512451_68512516
CGCAGAGTGGAGCGGGGCTGGGAGCAAAGCGCTGAGGGAGCTCGGTACGCCGCCGCCTCGCACC
>HG38_CHR17_75752245_75752297
GGGAGTCCCAGCCCTACCGCTACACGGTGAAGGCGCGCAACGGGGCCGGCT
>HG38_CHR17_81241356_81241405
TCCCCCAAAGCTGGCAGGGCTGGGACTTGGGGACACCCTGCCTCAAGG
>HG38_CHR17_81701817_81701872
CCCCAGGGCTGGGCCATGGGGAGGGAAGGACTTTCTCCCAGGGGAAGCCCCCAG
>HG38_CHR17_81868805_81868872
GGGCTGGGGGGGACACATCCGCCTGTCCGTCGTCCGTCCGTCAGTCTGCCCTGCCCGCCTCTGGCT
>HG38_CHR19_758480_758541
GGGCCCCAGACGAGCCCCAGCAGGCCCAAGTCCCCCATGTCTGGGGCTGGGAGGTGGCTG
>HG38_CHR19_1011677_1011726
CGGCGGGCGCCCGGTGAGGGCCTGGAGGACGCCCGCCCCGCCCTGCGC
>HG38_CHR19_2039315_2039383
GCAGGGCGGGGGACCGGGGAGGGGACAAGCCCACCCACCTACCCTCTGCTCACCTTCCCGGGTGCCT
>HG38_CHR19_2429563_2429610
GTGCCGCCCCCGCCCTGCAGTGAACGCCATGGCCCGGAGACGGCGC
>HG38_CHR19_3752260_3752300
TGGCCCAGCCCTGGAGCTGGGCCACCCGCATTTCCATCC
>HG38_CHR19_7471872_7471932
GCCCCTCCGACGACCTCAACTCTGCCCAGCCCGGTCCCTGGCCATCAGCGACGCTGTCC
>HG38_CHR19_7913204_7913258
GCTGCTTGTGGTGGGGCCCCAACCGCCCTCGGGCACTGGGGAGCTGGGCTGGG
>HG38_CHR19_14089106_14089149
CCTGGCGGGTGCCGCTGCCCGGGGCTGGCCCCCGCCCTTCAT
>HG38_CHR19_17582833_17582872
GTTGGAGACGGGGGCTGGGTGTCCCTGGCCCACTCCCG
>HG38_CHR19_35755505_35755565
GCGGCCCAGCCCCCTCCTACTTGGCTGCGGCTGGCGGTGGGGCCTGGGCCGACGCTGGT
>HG38_CHR19_38729528_38729581
CTCTCTGCAGTCCTCCGGGGTGGGTGGGTGGGCAGGGAGGGGCTGGGGCAGG
>HG38_CHR19_38932686_38932731
TGCAGAAGAAGTGACGGCTGGGGGCACAGTGGGCTGGGCGCCCC
>HG38_CHR19_39981325_39981363
CACCACTCAGGGGCTGGGGCTTCTCTCGCACCCCCAG
>HG38_CHR19_45526347_45526413
CCACACTGGCTGCTGATTGGCTGGGGAGGCCCCCGCCCTTTTCTCCCTTTGGTCCTTCCCCTCTG
>HG38_CHR19_45815500_45815514
CCCCGCCCCGTCC
>HG38_CHR19_47487803_47487858
GGGGGAGGCTCCCGGGGCTGGGGGAAGAGGAGCCTGCCCCCAGCAGAAACAGCA
>HG38_CHR19_48483794_48483838
CCTCCCTAACAGAGGGAAGGGGCTGGGTTCCCACCCCTTGCTC
>HG38_CHR19_49150529_49150597
CCTTTACCCGCGGGAAGGGGGCGGGGCTTCCCTCCCGGGCCGCATGCGGGGAGAGGCTGCTCCCTCC
>HG38_CHR19_49640023_49640081
CGGGGGGTCCCCGGGCCCAGGTCCCCCGCCCCGGGGCCGCCCCCGCCCTGTCCCGGA
>HG38_CHR19_49670393_49670426
GCCGGCGCGTGGCCGGGCTGGGGGGCACCCTG
>HG38_CHR19_53579339_53579407
GTTGTCCCCACCATCCCCCGCCCTCCTCCCTGTGAGACACTGGGCCAAAGGCTCACTACCCCTGTGC
>HG38_CHR19_53942390_53942434
CTCCCACCCGGAGGAGGCTGCGCCAGCTTTAGGCCCCGCCCTC
>HG38_CHR19_55181718_55181777
GGATGCCTGGGCTGCCGACCCAGCCCCCTCGTCACTTAGACCTCCAACTTGTGGGCCT
>HG38_CHR19_55674195_55674264
ACTGGAATGGCAGCAATTAAGGGTGGGGGGCGGGGGTTGGGGGGTTGGGGGGTTAGGGCAGGGAGGGG
>HG38_CHR19_55674312_55674369
ACACAGAGGGAAGGGGTTGGGATGGGGACAGGGTGCACAGCAGGGCGGGGTAGGAC
>HG38_CHR19_55675235_55675305
CCGTCTCCTCGGCGGCTCCCCTCCCCCGCCCGGCTCTCCGCGCCCCTTCTGGGCGGCGGGGCGGCGGAG
>HG38_CHR2_27441899_27441950
CCCTGTGAAGCCCCTTCCCTCCTTTATTATTCAGGAGGGCTGGGGGGGCT
>HG38_CHR2_85349439_85349464
ACAGCGCCCCCAGCCCGCTGAATC
>HG38_CHR2_216664107_216664159
GCAGCCAGCCGGTGCCTGGCGCCCCTGCCCCCCGCCCCTCTCCAAACACCG
>HG38_CHR2_218405793_218405838
GGTGATGTCGTTGTGCTCCCCTCCCCCAGAGCGGGTGGGCGGGG
>HG38_CHR20_647729_647799
CTGCCCTGTTGAGCCCAGCCCAAATTGCCAACCCATAGGATTGTGGGAAAATACAGGGTTTGTTTCTAG
>HG38_CHR20_3786495_3786548
CCCGCCCCGGGGCCCGGCGCCGCCGCCGCCGCCCCGGGGCGGGGGGCCCGGG
>HG38_CHR20_3804874_3804932
GAGCTAAAGACCTTCCGCCTCAAGACTCGCAGCTGGGCTGGGGAGCGGAGCCGGCGG
>HG38_CHR20_36593585_36593648
TGCTGCCATTTGCCCAGCCTCTTCCATCCCAGCCCTGTCAGTGAGCCCAGGTCTGGTGCAAC
>HG38_CHR20_41202661_41202729
TCAGGGTCACAGGCACCCAGCCCTGGAATCTCGTTCCTGCCATTGGCTTCAGTGACCCTCAGGTTCT
>HG38_CHR20_50595225_50595272
CTCTGAGCCCAGCCCAGCCACAGCCTCCACTCTGGGCCCCGATTAA
>HG38_CHR21_6121735_6121778
GAGGGGCGTGTCTGGGGGCGGGGGCAGGAGGGGAGCGGGGTG
>HG38_CHR21_33266402_33266463
TCTCCCGGGCGCGGGCGGGGGTCGTGTGCTTGGAGGAAGCCGCGGAACCCCCAGCGTCCG
>HG38_CHR22_23781334_23781370
GCCACTGGCAGGGACTGCCCAGCCCTGTGGACGCT
>HG38_CHR22_31279411_31279477
TGGCAACCACTGCTCACCCTTCAACATGCCTGGTTTAGGCAGCAGCTTGGGCTGGGAAGAGGTGG
>HG38_CHR22_39431190_39431249
TGAGACACAGTACCCTGGGAGGCATAGGAGAAGGGTCGGGCCAGCCCAGCCCAGGGCC
>HG38_CHR22_39521046_39521113
TGGCGGCGGCAGGGCGGCGGCGCGGGCGTGAGTCAAGGGCGGGCGGTGGGCGGGGCGCGGCCGCCC
>HG38_CHR22_42619046_42619082
GGTGGCCCCAGCCCAGGACCCCAAAACCCTGAGGC
>HG38_CHR22_50198927_50198978
GGCTCCTGGGGGCTCCAGGGCAGGCGAGACTGGGAAAGGCCCAGCCCTGG
>HG38_CHR3_14481741_14481766
GGCCATTGGGCTGGGCTGGAGCCT
>HG38_CHR3_14949168_14949193
TAGAGTTGGGGGCTGGGGGGTGAA
>HG38_CHR3_33014202_33014243
GTGTCCCCAGCCCCCCAGGTGGCTGCACACTGCATCCTCA
>HG38_CHR3_47916132_47916193
GTCAGAACCCCATCCTTAGCCAGGGGTGCTTCTGTTTTGAGGGCTGGGACCTGATCCTCA
>HG38_CHR3_49057235_49057300
GGTCCCCCCGGGGCTGGGCAGAATAAACAGGGATGGTCCAGGTTTCTCCTGTAGGGCTAGTAAT
>HG38_CHR3_51993668_51993716
CCAGCCCCATGCAGATGGTAGCCCAGGGGCGGGGGTGGGGGGTCGCA
>HG38_CHR3_58112181_58112234
TCTACACCAAGGGGGCTGGGAAAGCCCCGCTCAACGTGCAGTTCAACAGCCC
>HG38_CHR3_179024833_179024863
CCCACCTCCCCCCGCCCCGCCCCCGGGCC
>HG38_CHR4_6695497_6695551
GATGTTCATTAAACACCCCAGCCCCATCCTGGGAACTTGGGCTTGGGGCTCGG
>HG38_CHR5_675639_675676
CTGTTGGACGGACCCTCGAGGGCTGAGCCCCAGCCC
>HG38_CHR5_33989255_33989291
GGTGCAGGGCGGGGGCTCACGTCCTGCTCCTCACT
>HG38_CHR5_38934763_38934803
CCAAGGGCTGGGATTACAGGTGTGAGCCACCATGCCCAG
>HG38_CHR5_140676778_140676831
CACTGCCCACACCCAGGGGCTCTTCCCCTGCCTGGGCTGGGGTCTGTAGCAG
>HG38_CHR5_150485860_150485893
GCGCTCGGTCCCGCCCCGGCCCCCGCCCCGGG
>HG38_CHR5_176392733_176392753
GGCCCAGCCCATGCTCTGT
>HG38_CHR6_4952178_4952223
TTCCCTTCGGTGTGGATTTTAAGGGATGGGTCTTCCCCGCCCGC
>HG38_CHR6_131950384_131950453
AGGGGCAGTCAGGGCTGGGCAGACGAACGTCCATGCTGCACAGGGGCATGCAGCCCACCGCCCCGTCC
>HG38_CHR6_168585216_168585257
CCAAAGGGCTGGGATTACAGGTGTGAGCTGCTGTGCCCAG
>HG38_CHR7_27096291_27096353
CTGCCCGCCCCGCCAGGCCTCCGGGAGGTGGGGGCTGGGAGGCGTCCCCCGCTCCCGCCCC
>HG38_CHR7_100612793_100612859
GCGCCGTGGGGCGCCCCAGGACCAGGAGCTGGTGGGTCCGGGGCCCCCTGGGCGGGGGTCCCGGG
>HG38_CHR7_157139166_157139223
CCCGGGCCGGGCGGGCGGGCGCCGAGAGCCTCCCAGCCCGCCCCGTGCCCCGCCCG
>HG38_CHR9_34251843_34251905
CTCAGCTGAAGCCTGGCCTAGTTGCTGAGAGGGGCTGGGGAGATGGGGCGGGAGGGCCAGA
>HG38_CHR9_37428546_37428604
CGGCATCATCGGGCTGGGGCGCATAGGTGAGGCTCCCACCGGCCCGCTTGCCCGCCC
>HG38_CHR9_130234127_130234156
AGGGGACCCCCGCCTCCTTGGGCTGGGG
>HG38_CHR9_130862916_130862974
GGGAGATGGAACGCACGGACATCACCATGAAGCACAAGCTGGGCGGGGGCCAGTACG
>HG38_CHR9_136669883_136669945
GAGCTGGTGACCAGCCTCCCCCGCCCACAGCAATATGCCAGCCGCCATGCCGGAACGGAGG
>HG38_CHRX_49029071_49029104
TTCCTGGGCTGGGGAGGTCCCAGGATAGCCCC
>HG38_CHRX_49117724_49117776
TGGGGGTCAAGGCCTGGGCCTCGGTCAGGTTGGCACCCAGCCCTAACCCCT
